# Supplementary material for: GEMINI: a variational Bayesian approach to identify genetic interactions from combinatorial CRISPR screens
Source: Genome Biol. 2019 Jul 12;20:137. doi: 10.1186/s13059-019-1745-9 (PMC6624979; doi:10.1186/s13059-019-1745-9)
Supplement: Supplementary file 2 — Table S1. This table contains the results from running GEMINI on four publicly available combinatorial CRISPR screens. (XLSX 13,104 kb) [file 13059_2019_1745_MOESM2_ESM.xlsx]

## Sheet: CDKO.strong
GEMINI score for strong interactions (default parameters were used). Strong interactions are defined as gene pairs in which the magnitude of the combination effect is greater than the individual effects. This could include lethality and recovery interactions. The strongest interactions have the highest scores.
	K562
AOC1;safe_score	-0.0192564
KDM1A;safe_score	-0.111123
PDK2;safe_score	-0.0525023
NOS2;safe_score	0.0229157
CAMK1G;safe_score	-0.0197
MMP25;safe_score	-0.0469347
MASP2;safe_score	-0.00408959
LARS2;safe_score	-0.0788211
CD22;safe_score	0.0113814
PIK3CB;safe_score	0.0162022
PRSS8;safe_score	0.0524241
CAMK2B;safe_score	-0.150859
safe_score;SPHK2	-0.023167
ERBB3;safe_score	-0.0367138
FGFR2;safe_score	-0.0321152
PRKCZ;safe_score	-0.0108244
FGFR3;safe_score	-0.0153592
CAMK2A;safe_score	-0.0407474
RPS6KA2;safe_score	-0.0278398
MAP2K7;safe_score	-0.0309809
safe_score;XPO1	-0.198011
PLOD1;safe_score	-0.0172894
MAP3K4;safe_score	-0.0204278
BIRC5;safe_score	-0.13748
ITGA6;safe_score	0.018364
CYP26A1;safe_score	0.0221849
PRODH;safe_score	-0.0288875
CRYBB1;safe_score	0.022894
safe_score;SLC16A8	-0.0268367
MCAT;safe_score	-0.192003
safe_score;TSPO	0.0113797
APEX1;safe_score	-0.00323561
PTK6;safe_score	-0.0228339
CDC25B;safe_score	-0.00850851
HCK;safe_score	-0.0868773
OXT;safe_score	0.0298081
safe_score;XIAP	-0.026476
PIM2;safe_score	-0.0317907
MAPK3;safe_score	0.00882216
BCKDK;safe_score	0.00731401
CSK;safe_score	-0.0366612
MAP4K1;safe_score	0.00614006
CKM;safe_score	-0.0336283
DOT1L;safe_score	-0.0576352
DMPK;safe_score	-0.0208227
GPI;safe_score	-0.0107942
AKT2;safe_score	0.0463721
safe_score;TYK2	-0.00362534
LIG1;safe_score	-0.00539356
PLA2G4C;safe_score	-0.144963
BCAT2;safe_score	-0.0161087
JAK3;safe_score	0.0331955
safe_score;SLC5A5	-0.00324862
PIK3R2;safe_score	0.00534609
GRIK5;safe_score	-0.13528
NAMPT;safe_score	-1.303
PIK3CG;safe_score	-0.0186845
PTPRZ1;safe_score	0.0415183
GCK;safe_score	-0.0196322
CA9;safe_score	-0.0342188
MAP3K8;safe_score	-0.104906
GALK1;safe_score	-0.0155224
PRKAR1A;safe_score	0.00664226
PRKAB1;safe_score	-0.147305
HMGCR;safe_score	0.0652704
PFKFB4;safe_score	-0.00979152
safe_score;UMPS	-0.632068
POMC;safe_score	-0.023726
ACVR1;safe_score	0.044654
KCNQ4;safe_score	-0.0142639
safe_score;STMN1	0.0376076
CSF3R;safe_score	-0.0280573
MAPK8IP1;safe_score	-0.0103936
HCRTR1;safe_score	-0.0156292
GHSR;safe_score	-0.091683
PIK3CA;safe_score	0.021049
CNTFR;safe_score	-0.0279899
CIT;safe_score	0.0552019
CDK2;safe_score	-0.0276142
DBH;safe_score	-0.0643528
NAGK;safe_score	-0.0377323
CDKN1A;safe_score	-0.00202996
MAP2K2;safe_score	-0.0296539
safe_score;TST	-0.00201469
BCL2L2;safe_score	-0.00150031
AANAT;safe_score	-0.0130924
MAP3K10;safe_score	-0.0214947
DNMT1;safe_score	-0.035579
AOC3;safe_score	0.00628766
PRKAB2;safe_score	-0.0151657
PTPRE;safe_score	-0.0142056
PRKAA1;safe_score	-0.0345044
safe_score;SSTR4	-0.0359715
CDK8;safe_score	-0.00107914
PIK3C2B;safe_score	-0.0203545
EPHB2;safe_score	0.0058857
CSNK1G2;safe_score	-0.00208273
AMHR2;safe_score	-0.0294566
EPRS;safe_score	-0.0273418
safe_score;TXN	-0.0486115
NR5A1;safe_score	0.00910695
PIM1;safe_score	-0.0123878
HMGA1;safe_score	0.0865789
MAP2K5;safe_score	-0.0105689
ACVRL1;safe_score	-0.0184472
BRCA2;safe_score	-0.0426247
ITGB7;safe_score	-0.0222698
IGF1R;safe_score	0.062079
KSR1;safe_score	0.0505622
NPEPPS;safe_score	0.0262749
ERBB2;safe_score	-0.0180644
PNMT;safe_score	-0.022687
AKT1;safe_score	-0.0104148
CARM1;safe_score	0.00449027
EPHA2;safe_score	0.0161844
safe_score;UCK2	-0.0511624
MCL1;safe_score	-0.031435
PKLR;safe_score	0.0368534
PARP1;safe_score	-0.0240605
safe_score;SKP2	-0.00536055
EGFR;safe_score	0.089097
CASK;safe_score	-0.0181582
ALAD;safe_score	0.00450408
CAMK2G;safe_score	-0.0242901
PTPRJ;safe_score	-0.0189207
ATM;safe_score	-0.0240575
safe_score;TAOK2	-0.100355
INPP1;safe_score	-0.0211869
CHD1;safe_score	0.00740127
PRKCA;safe_score	-0.0294737
DCK;safe_score	-0.018736
MMP14;safe_score	-0.146033
PFKFB1;safe_score	0.0578263
EDA;safe_score	0.0344216
NPR2;safe_score	0.0322128
PTGIR;safe_score	-0.172036
FGFR4;safe_score	-0.139203
PTGER1;safe_score	0.0531199
HCRT;safe_score	-0.0424032
safe_score;SSTR5	0.0510584
RPS6KA4;safe_score	-0.017559
ALPL;safe_score	0.0122702
DDR2;safe_score	-0.0977578
MAPKAPK2;safe_score	0.0114158
GMPS;safe_score	0.00757836
PRKCD;safe_score	-0.220647
CDC25A;safe_score	-0.00979584
MST1R;safe_score	0.0133544
GRM2;safe_score	-0.0772569
CDK5;safe_score	-0.0445634
RET;safe_score	-0.0388851
ILK;safe_score	0.0449542
CDK12;safe_score	-0.0304819
FN3K;safe_score	0.0117914
AXL;safe_score	0.0123904
DAPK3;safe_score	-0.0195732
safe_score;TK1	-0.0320884
IL12A;safe_score	-0.109169
NPR1;safe_score	-0.00564578
DCXR;safe_score	0.0426618
safe_score;SLC16A5	-0.0228166
FABP4;safe_score	-0.155617
ALK;safe_score	-0.0386248
BCL2L1;safe_score	-0.049348
PIK3CD;safe_score	0.020768
P2RY6;safe_score	0.0344751
RRM2;safe_score	-0.985418
safe_score;TPSAB1	-0.039551
BSG;safe_score	-0.011061
ADRBK1;safe_score	0.0342929
RELA;safe_score	-0.0289065
ATR;safe_score	-0.0548763
safe_score;SPHK1	-0.0286413
KCNA3;safe_score	-0.0848983
GRB2;safe_score	-0.206982
ERBB4;safe_score	-0.104659
CYP11B2;safe_score	0.00502106
CLK3;safe_score	-0.037629
CSF1R;safe_score	0.0269502
LCK;safe_score	-0.0340208
CAMK1D;safe_score	-0.014197
NDUFB1;safe_score	-0.132856
PTP4A3;safe_score	0.000194679
NDUFA4L2;safe_score	-0.00723255
CYP4F12;safe_score	-0.019093
PPP1CC;safe_score	-0.0291795
MAPK12;safe_score	-0.0143057
PLA2G2E;safe_score	-0.0576702
NDUFA4;safe_score	-0.049431
EPHB4;safe_score	-0.162221
safe_score;SRC	-0.137018
MAP3K5;safe_score	-0.0393023
NTRK1;safe_score	-0.06499
safe_score;TOP1	-0.0826799
MAP3K3;safe_score	-0.032463
NPY4R;safe_score	-0.0346633
BRD2;safe_score	0.0108794
AGPAT1;safe_score	-0.0341221
EHMT2;safe_score	-0.0363164
DDR1;safe_score	-0.0270437
NT5M;safe_score	0.00185187
LTC4S;safe_score	0.0227867
LTB4R;safe_score	0.0315646
GPX1;safe_score	-0.0141688
ACY1;safe_score	-0.031387
PRKDC;safe_score	-0.0220241
MC1R;safe_score	-0.00929236
AOC1;KDM1A	0.348488
AOC1;PDK2	-0.0902774
AOC1;NOS2	0.296116
AOC1;CAMK1G	0.0749119
AOC1;MMP25	-0.0200933
AOC1;MASP2	0.0637334
AOC1;LARS2	0.515346
AOC1;CD22	0.126005
AOC1;PIK3CB	0.13161
AOC1;PRSS8	0.0951445
AOC1;CAMK2B	-0.0138594
AOC1;SPHK2	0.0371526
AOC1;ERBB3	0.166687
AOC1;FGFR2	0.0628664
AOC1;PRKCZ	0.0455012
AOC1;FGFR3	0.00584975
AOC1;CAMK2A	0.209111
AOC1;RPS6KA2	0.0887114
AOC1;MAP2K7	0.164423
AOC1;XPO1	0.0780287
AOC1;PLOD1	0.0908629
AOC1;MAP3K4	0.185339
AOC1;BIRC5	0.286486
AOC1;ITGA6	0.157973
AOC1;CYP26A1	0.032297
AOC1;PRODH	0.041336
AOC1;CRYBB1	0.119151
AOC1;SLC16A8	0.129191
AOC1;MCAT	0.542274
AOC1;TSPO	0.236336
AOC1;APEX1	0.139565
AOC1;PTK6	0.0969577
AOC1;CDC25B	0.166304
AOC1;HCK	0.0190798
AOC1;OXT	0.336544
AOC1;XIAP	-0.0339915
AOC1;PIM2	0.107791
AOC1;MAPK3	0.242195
AOC1;BCKDK	0.142983
AOC1;CSK	0.297135
AOC1;MAP4K1	0.0861101
AOC1;CKM	0.0903073
AOC1;DOT1L	0.482622
AOC1;DMPK	0.164113
AOC1;GPI	0.347383
AKT2;AOC1	0.44966
AOC1;TYK2	0.134149
AOC1;LIG1	0.272455
AOC1;PLA2G4C	-0.0680493
AOC1;BCAT2	0.271595
AOC1;JAK3	0.113937
AOC1;SLC5A5	0.0827109
AOC1;PIK3R2	0.06131
AOC1;GRIK5	-0.018479
AOC1;NAMPT	-0.812313
AOC1;PIK3CG	0.157874
AOC1;PTPRZ1	-0.0340647
AOC1;GCK	-0.0277634
AOC1;CA9	0.205871
AOC1;MAP3K8	-0.0518664
AOC1;GALK1	0.136227
AOC1;PRKAR1A	0.175528
AOC1;PRKAB1	-0.0895262
AOC1;HMGCR	0.245599
AOC1;PFKFB4	0.0917711
AOC1;UMPS	-0.359364
AOC1;POMC	0.0901367
ACVR1;AOC1	-0.00403956
AOC1;KCNQ4	0.214254
AOC1;STMN1	0.46448
AOC1;CSF3R	0.25917
AOC1;MAPK8IP1	0.0487138
AOC1;HCRTR1	0.399039
AOC1;GHSR	0.0882398
AOC1;PIK3CA	0.321256
AOC1;CNTFR	0.0652852
AOC1;CIT	0.531627
AOC1;CDK2	0.297054
AOC1;DBH	0.149924
AOC1;NAGK	0.0414673
AOC1;CDKN1A	0.136104
AOC1;MAP2K2	0.0304791
AOC1;TST	0.0649429
AOC1;BCL2L2	0.142468
AANAT;AOC1	0.0796732
AOC1;MAP3K10	0.0875687
AOC1;DNMT1	0.0681326
AOC1;AOC3	0.161302
AOC1;PRKAB2	-0.0826689
AOC1;PTPRE	0.0927788
AOC1;PRKAA1	-0.0582218
AOC1;SSTR4	-0.00783499
AOC1;CDK8	0.0590546
AOC1;PIK3C2B	0.139005
AOC1;EPHB2	0.241228
AOC1;CSNK1G2	0.178367
AMHR2;AOC1	0.127309
AOC1;EPRS	0.710705
AOC1;TXN	0.627774
AOC1;NR5A1	0.0462958
AOC1;PIM1	0.322304
AOC1;HMGA1	0.718083
AOC1;MAP2K5	0.13421
ACVRL1;AOC1	0.136102
AOC1;BRCA2	0.287991
AOC1;ITGB7	0.156243
AOC1;IGF1R	0.339338
AOC1;KSR1	0.216323
AOC1;NPEPPS	0.146608
AOC1;ERBB2	0.217365
AOC1;PNMT	0.0782528
AKT1;AOC1	0.284686
AOC1;CARM1	0.424831
AOC1;EPHA2	0.143677
AOC1;UCK2	0.152523
AOC1;MCL1	0.0530147
AOC1;PKLR	0.218384
AOC1;PARP1	0.233305
AOC1;SKP2	0.366468
AOC1;EGFR	0.0511232
AOC1;CASK	0.0430981
ALAD;AOC1	0.283534
AOC1;CAMK2G	0.0966216
AOC1;PTPRJ	0.125829
AOC1;ATM	0.184582
AOC1;TAOK2	0.0544659
AOC1;INPP1	-0.00933471
AOC1;CHD1	0.19746
AOC1;PRKCA	-0.0512859
AOC1;DCK	0.080174
AOC1;MMP14	-0.0716252
AOC1;PFKFB1	0.027618
AOC1;EDA	-0.0373427
AOC1;NPR2	0.232576
AOC1;PTGIR	-0.146184
AOC1;FGFR4	-0.212512
AOC1;PTGER1	0.0764712
AOC1;HCRT	0.120554
AOC1;SSTR5	0.164733
AOC1;RPS6KA4	0.0380843
ALPL;AOC1	0.152662
AOC1;DDR2	-0.0137141
AOC1;MAPKAPK2	0.125376
AOC1;GMPS	0.524331
AOC1;PRKCD	-0.0818674
AOC1;CDC25A	0.405346
AOC1;MST1R	0.127483
AOC1;GRM2	-0.0930127
AOC1;CDK5	-0.113872
AOC1;RET	-0.0848682
AOC1;ILK	0.0736738
AOC1;CDK12	0.361415
AOC1;FN3K	0.104531
AOC1;AXL	0.0356401
AOC1;DAPK3	-0.0227708
AOC1;TK1	0.182183
AOC1;IL12A	-0.0960983
AOC1;NPR1	0.169736
AOC1;DCXR	0.189484
AOC1;SLC16A5	0.200364
AOC1;FABP4	-0.167137
ALK;AOC1	0.0586727
AOC1;BCL2L1	0.3096
AOC1;PIK3CD	0.0451201
AOC1;P2RY6	0.145796
AOC1;RRM2	-0.659896
AOC1;TPSAB1	0.136641
AOC1;BSG	0.319455
ADRBK1;AOC1	0.309278
AOC1;RELA	0.178331
AOC1;ATR	0.441197
AOC1;SPHK1	0.233198
AOC1;KCNA3	-0.0940293
AOC1;GRB2	0.819577
AOC1;ERBB4	0.027971
AOC1;CYP11B2	0.0648638
AOC1;CLK3	-0.0154854
AOC1;CSF1R	0.0447243
AOC1;LCK	0.311023
AOC1;CAMK1D	0.0455847
AOC1;NDUFB1	0.393621
AOC1;PTP4A3	0.118735
AOC1;NDUFA4L2	0.155145
AOC1;CYP4F12	0.169703
AOC1;PPP1CC	0.157228
AOC1;MAPK12	0.227512
AOC1;PLA2G2E	0.0358477
AOC1;NDUFA4	0.314094
AOC1;EPHB4	-0.0730389
AOC1;SRC	-0.0775457
AOC1;MAP3K5	-0.0980413
AOC1;NTRK1	0.179103
AOC1;TOP1	0.562749
AOC1;MAP3K3	0.0258526
AOC1;NPY4R	0.0573808
AOC1;BRD2	0.217064
AGPAT1;AOC1	-0.0286886
AOC1;EHMT2	-0.0206815
AOC1;DDR1	0.0914869
AOC1;NT5M	0.0603054
AOC1;LTC4S	0.177557
AOC1;LTB4R	0.310239
AOC1;GPX1	0.123481
ACY1;AOC1	0.146283
AOC1;PRKDC	0.414644
AOC1;MC1R	0.236286
KDM1A;PDK2	-0.550575
KDM1A;NOS2	0.0861381
CAMK1G;KDM1A	0.431697
KDM1A;MMP25	0.337944
KDM1A;MASP2	0.283331
KDM1A;LARS2	-0.49822
CD22;KDM1A	0.100576
KDM1A;PIK3CB	-0.358662
KDM1A;PRSS8	0.203696
CAMK2B;KDM1A	0.329604
KDM1A;SPHK2	-0.399972
ERBB3;KDM1A	0.322441
FGFR2;KDM1A	0.348329
KDM1A;PRKCZ	-0.391993
FGFR3;KDM1A	0.283953
CAMK2A;KDM1A	0.0649723
KDM1A;RPS6KA2	0.251277
KDM1A;MAP2K7	0.114759
KDM1A;XPO1	-0.427298
KDM1A;PLOD1	0.0604995
KDM1A;MAP3K4	0.314673
BIRC5;KDM1A	-0.769997
ITGA6;KDM1A	0.356698
CYP26A1;KDM1A	-0.196701
KDM1A;PRODH	0.00473226
CRYBB1;KDM1A	-0.310642
KDM1A;SLC16A8	-0.0906732
KDM1A;MCAT	-0.578745
KDM1A;TSPO	0.0671922
APEX1;KDM1A	-0.41469
KDM1A;PTK6	0.345441
CDC25B;KDM1A	0.0469299
HCK;KDM1A	-0.122892
KDM1A;OXT	0.462912
KDM1A;XIAP	-0.451805
KDM1A;PIM2	-0.381455
KDM1A;MAPK3	0.0514755
BCKDK;KDM1A	0.198264
CSK;KDM1A	0.117258
KDM1A;MAP4K1	0.312583
CKM;KDM1A	-0.0366346
DOT1L;KDM1A	-0.683084
DMPK;KDM1A	0.183007
GPI;KDM1A	-0.386826
AKT2;KDM1A	-0.171494
KDM1A;TYK2	0.199212
KDM1A;LIG1	0.0376154
KDM1A;PLA2G4C	0.104689
BCAT2;KDM1A	0.110319
JAK3;KDM1A	-0.111577
KDM1A;SLC5A5	0.0832317
KDM1A;PIK3R2	-0.181455
GRIK5;KDM1A	0.219643
KDM1A;NAMPT	-1.20042
KDM1A;PIK3CG	0.00779955
KDM1A;PTPRZ1	-0.404899
GCK;KDM1A	-0.00545092
CA9;KDM1A	0.046358
KDM1A;MAP3K8	0.0188256
GALK1;KDM1A	-0.378198
KDM1A;PRKAR1A	0.318952
KDM1A;PRKAB1	0.150965
HMGCR;KDM1A	-0.206061
KDM1A;PFKFB4	0.0784422
KDM1A;UMPS	-0.881668
KDM1A;POMC	-0.321344
ACVR1;KDM1A	-0.20846
KCNQ4;KDM1A	0.436984
KDM1A;STMN1	0.184904
CSF3R;KDM1A	0.10441
KDM1A;MAPK8IP1	-0.525233
HCRTR1;KDM1A	-0.0398754
GHSR;KDM1A	0.254545
KDM1A;PIK3CA	-0.238847
CNTFR;KDM1A	-0.570764
CIT;KDM1A	-0.269668
CDK2;KDM1A	-0.658039
DBH;KDM1A	0.101374
KDM1A;NAGK	0.312371
CDKN1A;KDM1A	0.123525
KDM1A;MAP2K2	0.293664
KDM1A;TST	-0.171391
BCL2L2;KDM1A	0.076886
AANAT;KDM1A	0.00235496
KDM1A;MAP3K10	0.228607
DNMT1;KDM1A	-0.667046
AOC3;KDM1A	0.0826216
KDM1A;PRKAB2	-0.396256
KDM1A;PTPRE	0.127071
KDM1A;PRKAA1	0.0887473
KDM1A;SSTR4	-0.49977
CDK8;KDM1A	-0.305875
KDM1A;PIK3C2B	-0.188934
EPHB2;KDM1A	0.372821
CSNK1G2;KDM1A	-0.0617486
AMHR2;KDM1A	0.0894112
EPRS;KDM1A	-0.747851
KDM1A;TXN	-0.77142
KDM1A;NR5A1	-0.0488579
KDM1A;PIM1	0.171544
HMGA1;KDM1A	0.404895
KDM1A;MAP2K5	0.140126
ACVRL1;KDM1A	0.317234
BRCA2;KDM1A	-0.376877
ITGB7;KDM1A	0.0709673
IGF1R;KDM1A	-0.483673
KDM1A;KSR1	0.42827
KDM1A;NPEPPS	0.0233079
ERBB2;KDM1A	0.0493854
KDM1A;PNMT	-0.150338
AKT1;KDM1A	0.195118
CARM1;KDM1A	-0.0694488
EPHA2;KDM1A	0.36227
KDM1A;UCK2	0.156179
KDM1A;MCL1	-0.275748
KDM1A;PKLR	0.0551937
KDM1A;PARP1	-0.183674
KDM1A;SKP2	0.0489185
EGFR;KDM1A	-0.00294813
CASK;KDM1A	-0.0649452
ALAD;KDM1A	-0.441829
CAMK2G;KDM1A	0.0795512
KDM1A;PTPRJ	-0.0837657
ATM;KDM1A	0.0991496
KDM1A;TAOK2	0.281325
INPP1;KDM1A	-0.310319
CHD1;KDM1A	0.10298
KDM1A;PRKCA	-0.269396
DCK;KDM1A	0.0156765
KDM1A;MMP14	0.233589
KDM1A;PFKFB1	-0.0583995
EDA;KDM1A	-0.0723281
KDM1A;NPR2	0.138768
KDM1A;PTGIR	0.329041
FGFR4;KDM1A	0.202446
KDM1A;PTGER1	-0.0175426
HCRT;KDM1A	0.143727
KDM1A;SSTR5	0.150471
KDM1A;RPS6KA4	-0.34283
ALPL;KDM1A	0.294827
DDR2;KDM1A	0.162832
KDM1A;MAPKAPK2	0.421588
GMPS;KDM1A	-0.78285
KDM1A;PRKCD	0.0536837
CDC25A;KDM1A	-0.419348
KDM1A;MST1R	0.233887
GRM2;KDM1A	0.122214
CDK5;KDM1A	0.0155134
KDM1A;RET	-0.116431
ILK;KDM1A	0.11063
CDK12;KDM1A	-0.33232
FN3K;KDM1A	0.297165
AXL;KDM1A	0.281269
DAPK3;KDM1A	0.0228639
KDM1A;TK1	-0.334522
IL12A;KDM1A	0.130679
KDM1A;NPR1	0.187382
DCXR;KDM1A	0.205122
KDM1A;SLC16A5	0.126003
FABP4;KDM1A	0.144922
ALK;KDM1A	0.0327736
BCL2L1;KDM1A	-0.367944
KDM1A;PIK3CD	-0.442443
KDM1A;P2RY6	0.35419
KDM1A;RRM2	-0.774132
KDM1A;TPSAB1	0.158116
BSG;KDM1A	-0.0283819
ADRBK1;KDM1A	0.0861834
KDM1A;RELA	0.279571
ATR;KDM1A	-0.699603
KDM1A;SPHK1	-0.124697
KCNA3;KDM1A	0.3319
GRB2;KDM1A	-0.757259
ERBB4;KDM1A	0.145174
CYP11B2;KDM1A	0.265911
CLK3;KDM1A	-0.74031
CSF1R;KDM1A	0.0553446
KDM1A;LCK	-0.148522
CAMK1D;KDM1A	-0.243442
KDM1A;NDUFB1	-0.696422
KDM1A;PTP4A3	0.339265
KDM1A;NDUFA4L2	0.0837212
CYP4F12;KDM1A	-0.148383
KDM1A;PPP1CC	-0.619605
KDM1A;MAPK12	0.063641
KDM1A;PLA2G2E	-0.097388
KDM1A;NDUFA4	-0.768441
EPHB4;KDM1A	0.263502
KDM1A;SRC	0.184172
KDM1A;MAP3K5	-0.121988
KDM1A;NTRK1	0.0398481
KDM1A;TOP1	-0.761753
KDM1A;MAP3K3	0.0396613
KDM1A;NPY4R	-0.332733
BRD2;KDM1A	0.0236355
AGPAT1;KDM1A	-0.253721
EHMT2;KDM1A	-0.663851
DDR1;KDM1A	0.365466
KDM1A;NT5M	0.329065
KDM1A;LTC4S	0.0468392
KDM1A;LTB4R	-0.00529859
GPX1;KDM1A	-0.245163
ACY1;KDM1A	0.182954
KDM1A;PRKDC	-0.0243457
KDM1A;MC1R	0.233879
NOS2;PDK2	0.0605935
CAMK1G;PDK2	0.0522132
MMP25;PDK2	-0.154551
MASP2;PDK2	0.0426695
LARS2;PDK2	-0.106582
CD22;PDK2	-0.106865
PDK2;PIK3CB	-0.124788
PDK2;PRSS8	0.0238295
CAMK2B;PDK2	-0.179573
PDK2;SPHK2	0.0594265
ERBB3;PDK2	0.0591249
FGFR2;PDK2	-0.0683656
PDK2;PRKCZ	0.0520777
FGFR3;PDK2	-0.0124423
CAMK2A;PDK2	0.0345956
PDK2;RPS6KA2	-0.0974649
MAP2K7;PDK2	-0.0321707
PDK2;XPO1	-0.906221
PDK2;PLOD1	0.0748117
MAP3K4;PDK2	0.11965
BIRC5;PDK2	-0.788791
ITGA6;PDK2	0.0555464
CYP26A1;PDK2	0.0269179
PDK2;PRODH	0.0227176
CRYBB1;PDK2	0.0394815
PDK2;SLC16A8	0.0506064
MCAT;PDK2	-0.555562
PDK2;TSPO	0.137186
APEX1;PDK2	0.150089
PDK2;PTK6	-0.0666826
CDC25B;PDK2	0.122957
HCK;PDK2	0.00213633
OXT;PDK2	0.038488
PDK2;XIAP	0.0545334
PDK2;PIM2	0.0838373
MAPK3;PDK2	0.0391891
BCKDK;PDK2	-0.0635434
CSK;PDK2	0.0923651
MAP4K1;PDK2	-0.119666
CKM;PDK2	0.0736851
DOT1L;PDK2	-0.171485
DMPK;PDK2	0.137059
GPI;PDK2	0.09128
AKT2;PDK2	0.136515
PDK2;TYK2	0.0364659
LIG1;PDK2	0.190027
PDK2;PLA2G4C	-0.095377
BCAT2;PDK2	0.0190729
JAK3;PDK2	0.0267392
PDK2;SLC5A5	0.0186756
PDK2;PIK3R2	0.0450906
GRIK5;PDK2	-0.195194
NAMPT;PDK2	-1.71255
PDK2;PIK3CG	0.0650514
PDK2;PTPRZ1	-0.0734855
GCK;PDK2	-0.00624017
CA9;PDK2	0.148404
MAP3K8;PDK2	-0.177151
GALK1;PDK2	0.128919
PDK2;PRKAR1A	0.059619
PDK2;PRKAB1	-0.18765
HMGCR;PDK2	0.0109717
PDK2;PFKFB4	-0.0514374
PDK2;UMPS	-1.23694
PDK2;POMC	0.0384518
ACVR1;PDK2	-0.0773015
KCNQ4;PDK2	0.0947475
PDK2;STMN1	0.224477
CSF3R;PDK2	0.129144
MAPK8IP1;PDK2	0.0436636
HCRTR1;PDK2	0.314264
GHSR;PDK2	-0.13229
PDK2;PIK3CA	0.101665
CNTFR;PDK2	0.0488245
CIT;PDK2	0.172058
CDK2;PDK2	-0.0540116
DBH;PDK2	0.0646353
NAGK;PDK2	0.0193332
CDKN1A;PDK2	0.0784817
MAP2K2;PDK2	-0.085407
PDK2;TST	0.00286805
BCL2L2;PDK2	0.136131
AANAT;PDK2	0.0208395
MAP3K10;PDK2	0.0798234
DNMT1;PDK2	0.00332836
AOC3;PDK2	0.0513438
PDK2;PRKAB2	0.0224042
PDK2;PTPRE	0.0320619
PDK2;PRKAA1	-0.0798891
PDK2;SSTR4	-0.0048112
CDK8;PDK2	0.0351048
PDK2;PIK3C2B	0.0292032
EPHB2;PDK2	0.043033
CSNK1G2;PDK2	0.0591703
AMHR2;PDK2	0.0156735
EPRS;PDK2	-0.286858
PDK2;TXN	-0.180503
NR5A1;PDK2	-0.166053
PDK2;PIM1	0.28776
HMGA1;PDK2	0.240844
MAP2K5;PDK2	0.0081605
ACVRL1;PDK2	0.0452234
BRCA2;PDK2	0.144003
ITGB7;PDK2	0.0951553
IGF1R;PDK2	-0.056917
KSR1;PDK2	0.00496039
NPEPPS;PDK2	0.046023
ERBB2;PDK2	0.0411979
PDK2;PNMT	0.0471267
AKT1;PDK2	0.0614022
CARM1;PDK2	0.0381704
EPHA2;PDK2	0.0235088
PDK2;UCK2	0.0375304
MCL1;PDK2	0.0657932
PDK2;PKLR	0.108812
PARP1;PDK2	0.0987396
PDK2;SKP2	0.182283
EGFR;PDK2	-0.0510882
CASK;PDK2	0.0420399
ALAD;PDK2	0.068108
CAMK2G;PDK2	0.0739373
PDK2;PTPRJ	0.048053
ATM;PDK2	0.114311
PDK2;TAOK2	-0.162876
INPP1;PDK2	0.0115717
CHD1;PDK2	0.0826303
PDK2;PRKCA	0.04211
DCK;PDK2	0.0129154
MMP14;PDK2	-0.207498
PDK2;PFKFB1	-0.218996
EDA;PDK2	0.133373
NPR2;PDK2	0.226334
PDK2;PTGIR	-0.256553
FGFR4;PDK2	-0.121963
PDK2;PTGER1	0.0494841
HCRT;PDK2	0.0418018
PDK2;SSTR5	0.0888838
PDK2;RPS6KA4	0.0516637
ALPL;PDK2	-0.00127193
DDR2;PDK2	-0.102836
MAPKAPK2;PDK2	-0.0502364
GMPS;PDK2	-0.378548
PDK2;PRKCD	-0.28929
CDC25A;PDK2	0.00553479
MST1R;PDK2	0.04746
GRM2;PDK2	-0.160896
CDK5;PDK2	-0.00180994
PDK2;RET	-0.0135802
ILK;PDK2	0.0284561
CDK12;PDK2	0.230449
FN3K;PDK2	-0.0210412
AXL;PDK2	-0.0401209
DAPK3;PDK2	0.028284
PDK2;TK1	0.111749
IL12A;PDK2	0.0170648
NPR1;PDK2	0.0351736
DCXR;PDK2	0.053836
PDK2;SLC16A5	0.0445312
FABP4;PDK2	-0.132349
ALK;PDK2	0.0606714
BCL2L1;PDK2	-2.9172e-05
PDK2;PIK3CD	0.0518404
P2RY6;PDK2	-0.0106854
PDK2;RRM2	-1.40426
PDK2;TPSAB1	0.205842
BSG;PDK2	0.123012
ADRBK1;PDK2	-0.0350422
PDK2;RELA	0.0298981
ATR;PDK2	-0.452014
PDK2;SPHK1	0.0378552
KCNA3;PDK2	-0.28685
GRB2;PDK2	-0.281081
ERBB4;PDK2	-0.0273497
CYP11B2;PDK2	-0.0725545
CLK3;PDK2	0.0447562
CSF1R;PDK2	-0.0691797
LCK;PDK2	0.0843616
CAMK1D;PDK2	0.0303262
NDUFB1;PDK2	-0.203816
PDK2;PTP4A3	0.0187846
NDUFA4L2;PDK2	0.0433432
CYP4F12;PDK2	0.0497941
PDK2;PPP1CC	0.107002
MAPK12;PDK2	0.311224
PDK2;PLA2G2E	-0.00604421
NDUFA4;PDK2	-0.0961706
EPHB4;PDK2	-0.121496
PDK2;SRC	-0.0963428
MAP3K5;PDK2	0.0265618
NTRK1;PDK2	-0.0677546
PDK2;TOP1	-0.303638
MAP3K3;PDK2	0.0218347
NPY4R;PDK2	0.0289932
BRD2;PDK2	0.165006
AGPAT1;PDK2	-0.0202511
EHMT2;PDK2	-0.00210305
DDR1;PDK2	-0.0496354
NT5M;PDK2	0.0356866
LTC4S;PDK2	0.0490782
LTB4R;PDK2	0.0333456
GPX1;PDK2	0.0646916
ACY1;PDK2	0.127558
PDK2;PRKDC	0.136866
MC1R;PDK2	0.085847
CAMK1G;NOS2	0.125105
MMP25;NOS2	0.0153902
MASP2;NOS2	0.247344
LARS2;NOS2	0.3853
CD22;NOS2	0.276211
NOS2;PIK3CB	0.0184233
NOS2;PRSS8	0.383052
CAMK2B;NOS2	-0.00458089
NOS2;SPHK2	0.141227
ERBB3;NOS2	0.465838
FGFR2;NOS2	0.10107
NOS2;PRKCZ	0.135331
FGFR3;NOS2	0.136766
CAMK2A;NOS2	0.247392
NOS2;RPS6KA2	-0.0363628
MAP2K7;NOS2	0.228946
NOS2;XPO1	-0.0666689
NOS2;PLOD1	0.114868
MAP3K4;NOS2	0.332591
BIRC5;NOS2	0.125798
ITGA6;NOS2	0.221871
CYP26A1;NOS2	0.14085
NOS2;PRODH	0.0717765
CRYBB1;NOS2	0.078953
NOS2;SLC16A8	0.14824
MCAT;NOS2	0.124404
NOS2;TSPO	0.193226
APEX1;NOS2	0.180308
NOS2;PTK6	0.0780558
CDC25B;NOS2	0.365276
HCK;NOS2	0.0313991
NOS2;OXT	0.35128
NOS2;XIAP	0.120699
NOS2;PIM2	0.154064
MAPK3;NOS2	0.371707
BCKDK;NOS2	0.221011
CSK;NOS2	0.37842
MAP4K1;NOS2	0.120492
CKM;NOS2	0.145372
DOT1L;NOS2	0.566067
DMPK;NOS2	0.317908
GPI;NOS2	0.245771
AKT2;NOS2	0.473646
NOS2;TYK2	0.332005
LIG1;NOS2	0.348173
NOS2;PLA2G4C	-0.0250786
BCAT2;NOS2	0.332525
JAK3;NOS2	0.168126
NOS2;SLC5A5	0.297759
NOS2;PIK3R2	0.280256
GRIK5;NOS2	-0.159029
NAMPT;NOS2	-1.2361
NOS2;PIK3CG	0.240724
NOS2;PTPRZ1	0.146374
GCK;NOS2	0.106728
CA9;NOS2	0.327999
MAP3K8;NOS2	-0.0693194
GALK1;NOS2	0.0977947
NOS2;PRKAR1A	0.225422
NOS2;PRKAB1	0.0312591
HMGCR;NOS2	0.430337
NOS2;PFKFB4	0.237654
NOS2;UMPS	-0.560859
NOS2;POMC	0.203339
ACVR1;NOS2	0.0937771
KCNQ4;NOS2	0.217647
NOS2;STMN1	0.433095
CSF3R;NOS2	0.362322
MAPK8IP1;NOS2	-0.00558782
HCRTR1;NOS2	0.304146
GHSR;NOS2	-0.0191043
NOS2;PIK3CA	0.313152
CNTFR;NOS2	0.0288244
CIT;NOS2	0.4954
CDK2;NOS2	0.428073
DBH;NOS2	0.211629
NAGK;NOS2	0.197512
CDKN1A;NOS2	0.267813
MAP2K2;NOS2	0.240696
NOS2;TST	0.163784
BCL2L2;NOS2	0.231349
AANAT;NOS2	0.18559
MAP3K10;NOS2	0.38143
DNMT1;NOS2	0.23112
AOC3;NOS2	0.196075
NOS2;PRKAB2	-0.00960793
NOS2;PTPRE	0.352858
NOS2;PRKAA1	0.0648565
NOS2;SSTR4	0.0102832
CDK8;NOS2	0.24139
NOS2;PIK3C2B	0.306122
EPHB2;NOS2	0.192911
CSNK1G2;NOS2	0.260352
AMHR2;NOS2	0.335019
EPRS;NOS2	0.565283
NOS2;TXN	0.585459
NOS2;NR5A1	0.10745
NOS2;PIM1	0.627054
HMGA1;NOS2	0.664526
MAP2K5;NOS2	0.134565
ACVRL1;NOS2	0.147791
BRCA2;NOS2	0.399402
ITGB7;NOS2	0.276292
IGF1R;NOS2	0.455847
KSR1;NOS2	0.210331
NOS2;NPEPPS	0.382947
ERBB2;NOS2	0.378856
NOS2;PNMT	0.188328
AKT1;NOS2	0.359205
CARM1;NOS2	0.357844
EPHA2;NOS2	0.260183
NOS2;UCK2	0.140693
MCL1;NOS2	0.101493
NOS2;PKLR	0.255933
NOS2;PARP1	0.229121
NOS2;SKP2	0.319899
EGFR;NOS2	0.0961483
CASK;NOS2	0.131399
ALAD;NOS2	0.388247
CAMK2G;NOS2	0.34004
NOS2;PTPRJ	0.0474505
ATM;NOS2	0.251218
NOS2;TAOK2	0.0758058
INPP1;NOS2	0.174595
CHD1;NOS2	0.270645
NOS2;PRKCA	0.199692
DCK;NOS2	0.148827
MMP14;NOS2	-0.151632
NOS2;PFKFB1	-0.00313212
EDA;NOS2	0.132076
NOS2;NPR2	0.405304
NOS2;PTGIR	-0.0131914
FGFR4;NOS2	-0.120118
NOS2;PTGER1	0.319448
HCRT;NOS2	0.208638
NOS2;SSTR5	0.414808
NOS2;RPS6KA4	0.109735
ALPL;NOS2	0.246017
DDR2;NOS2	0.259961
MAPKAPK2;NOS2	0.244817
GMPS;NOS2	0.455162
NOS2;PRKCD	-0.0954641
CDC25A;NOS2	0.38248
MST1R;NOS2	0.278861
GRM2;NOS2	-0.0204751
CDK5;NOS2	-0.12783
NOS2;RET	0.178362
ILK;NOS2	0.209747
CDK12;NOS2	0.551815
FN3K;NOS2	0.0947393
AXL;NOS2	0.299767
DAPK3;NOS2	-0.00265572
NOS2;TK1	0.173443
IL12A;NOS2	0.135295
NOS2;NPR1	0.271084
DCXR;NOS2	0.232427
NOS2;SLC16A5	0.265765
FABP4;NOS2	0.0303711
ALK;NOS2	0.235967
BCL2L1;NOS2	0.399317
NOS2;PIK3CD	0.11644
NOS2;P2RY6	0.271599
NOS2;RRM2	-0.93343
NOS2;TPSAB1	0.284629
BSG;NOS2	0.325598
ADRBK1;NOS2	0.345352
NOS2;RELA	0.231637
ATR;NOS2	0.292197
NOS2;SPHK1	0.17165
KCNA3;NOS2	0.00544618
GRB2;NOS2	0.692517
ERBB4;NOS2	0.0360652
CYP11B2;NOS2	0.110696
CLK3;NOS2	0.0439932
CSF1R;NOS2	0.0942041
LCK;NOS2	0.425715
CAMK1D;NOS2	0.179071
NDUFB1;NOS2	0.318792
NOS2;PTP4A3	0.16818
NDUFA4L2;NOS2	0.23466
CYP4F12;NOS2	0.244935
NOS2;PPP1CC	0.170449
MAPK12;NOS2	0.396743
NOS2;PLA2G2E	0.142143
NDUFA4;NOS2	0.259529
EPHB4;NOS2	0.0330404
NOS2;SRC	0.0899672
MAP3K5;NOS2	0.0884562
NOS2;NTRK1	0.307144
NOS2;TOP1	0.42036
MAP3K3;NOS2	0.106034
NOS2;NPY4R	0.132677
BRD2;NOS2	0.308703
AGPAT1;NOS2	-0.0243832
EHMT2;NOS2	0.0504577
DDR1;NOS2	0.092939
NOS2;NT5M	0.336676
LTC4S;NOS2	0.342719
LTB4R;NOS2	0.160844
GPX1;NOS2	0.174898
ACY1;NOS2	0.248127
NOS2;PRKDC	0.693137
MC1R;NOS2	0.377452
CAMK1G;MMP25	0.0161146
CAMK1G;MASP2	0.0142989
CAMK1G;LARS2	0.379856
CAMK1G;CD22	-0.0185236
CAMK1G;PIK3CB	0.118572
CAMK1G;PRSS8	0.0529618
CAMK1G;CAMK2B	-0.148818
CAMK1G;SPHK2	0.0469241
CAMK1G;ERBB3	0.0322044
CAMK1G;FGFR2	0.000778245
CAMK1G;PRKCZ	0.0128429
CAMK1G;FGFR3	-0.0510135
CAMK1G;CAMK2A	0.00667028
CAMK1G;RPS6KA2	-0.0587161
CAMK1G;MAP2K7	-0.0618538
CAMK1G;XPO1	0.291886
CAMK1G;PLOD1	0.0477939
CAMK1G;MAP3K4	0.063451
BIRC5;CAMK1G	0.440956
CAMK1G;ITGA6	0.0729199
CAMK1G;CYP26A1	0.0388526
CAMK1G;PRODH	-0.000533377
CAMK1G;CRYBB1	-0.0467286
CAMK1G;SLC16A8	0.0853941
CAMK1G;MCAT	0.214446
CAMK1G;TSPO	-0.0140193
APEX1;CAMK1G	0.103781
CAMK1G;PTK6	0.0477777
CAMK1G;CDC25B	0.00360341
CAMK1G;HCK	-0.16068
CAMK1G;OXT	0.187257
CAMK1G;XIAP	0.064089
CAMK1G;PIM2	0.0793098
CAMK1G;MAPK3	0.09764
BCKDK;CAMK1G	0.136051
CAMK1G;CSK	0.131246
CAMK1G;MAP4K1	0.139058
CAMK1G;CKM	-0.0561518
CAMK1G;DOT1L	0.33693
CAMK1G;DMPK	0.214957
CAMK1G;GPI	0.268579
AKT2;CAMK1G	0.226221
CAMK1G;TYK2	0.061769
CAMK1G;LIG1	0.165543
CAMK1G;PLA2G4C	-0.119837
BCAT2;CAMK1G	0.0806135
CAMK1G;JAK3	0.125261
CAMK1G;SLC5A5	0.158106
CAMK1G;PIK3R2	0.0524051
CAMK1G;GRIK5	-0.114999
CAMK1G;NAMPT	-0.885737
CAMK1G;PIK3CG	0.0295461
CAMK1G;PTPRZ1	0.0131016
CAMK1G;GCK	-0.0428092
CA9;CAMK1G	0.124797
CAMK1G;MAP3K8	-0.0526772
CAMK1G;GALK1	0.117821
CAMK1G;PRKAR1A	0.178174
CAMK1G;PRKAB1	-0.100908
CAMK1G;HMGCR	0.272722
CAMK1G;PFKFB4	-0.0108961
CAMK1G;UMPS	-0.453906
CAMK1G;POMC	0.0689348
ACVR1;CAMK1G	0.0826885
CAMK1G;KCNQ4	0.131019
CAMK1G;STMN1	0.347044
CAMK1G;CSF3R	0.231618
CAMK1G;MAPK8IP1	-0.0740228
CAMK1G;HCRTR1	0.211398
CAMK1G;GHSR	-0.0857873
CAMK1G;PIK3CA	0.239636
CAMK1G;CNTFR	0.0277212
CAMK1G;CIT	0.495836
CAMK1G;CDK2	0.257488
CAMK1G;DBH	0.160793
CAMK1G;NAGK	0.0832445
CAMK1G;CDKN1A	0.0912349
CAMK1G;MAP2K2	0.0527125
CAMK1G;TST	0.0451344
BCL2L2;CAMK1G	0.118709
AANAT;CAMK1G	0.0150568
CAMK1G;MAP3K10	0.0528696
CAMK1G;DNMT1	0.12136
AOC3;CAMK1G	-0.0119267
CAMK1G;PRKAB2	0.0379604
CAMK1G;PTPRE	0.0413175
CAMK1G;PRKAA1	0.0157841
CAMK1G;SSTR4	-0.0300648
CAMK1G;CDK8	0.0595732
CAMK1G;PIK3C2B	0.134369
CAMK1G;EPHB2	0.0830042
CAMK1G;CSNK1G2	0.0711632
AMHR2;CAMK1G	0.0171453
CAMK1G;EPRS	0.564379
CAMK1G;TXN	0.532666
CAMK1G;NR5A1	0.0216295
CAMK1G;PIM1	0.34666
CAMK1G;HMGA1	0.740843
CAMK1G;MAP2K5	-0.0103025
ACVRL1;CAMK1G	0.120701
BRCA2;CAMK1G	0.261462
CAMK1G;ITGB7	-0.075318
CAMK1G;IGF1R	0.317345
CAMK1G;KSR1	0.109587
CAMK1G;NPEPPS	0.0251296
CAMK1G;ERBB2	0.129161
CAMK1G;PNMT	0.00113261
AKT1;CAMK1G	0.155109
CAMK1G;CARM1	0.214144
CAMK1G;EPHA2	0.0564314
CAMK1G;UCK2	0.0579673
CAMK1G;MCL1	0.0278513
CAMK1G;PKLR	0.0638848
CAMK1G;PARP1	0.151249
CAMK1G;SKP2	0.226849
CAMK1G;EGFR	0.0204719
CAMK1G;CASK	-0.0419087
ALAD;CAMK1G	0.302349
CAMK1G;CAMK2G	0.0420153
CAMK1G;PTPRJ	-0.0753911
ATM;CAMK1G	0.00621125
CAMK1G;TAOK2	-0.00890673
CAMK1G;INPP1	-0.0137387
CAMK1G;CHD1	0.105618
CAMK1G;PRKCA	-0.115899
CAMK1G;DCK	0.0592189
CAMK1G;MMP14	-0.11368
CAMK1G;PFKFB1	-0.112056
CAMK1G;EDA	0.0735448
CAMK1G;NPR2	0.160845
CAMK1G;PTGIR	-0.0892108
CAMK1G;FGFR4	-0.0988026
CAMK1G;PTGER1	0.0880461
CAMK1G;HCRT	0.0643172
CAMK1G;SSTR5	0.0930962
CAMK1G;RPS6KA4	-0.0242126
ALPL;CAMK1G	-0.00515161
CAMK1G;DDR2	-0.0511193
CAMK1G;MAPKAPK2	0.196968
CAMK1G;GMPS	0.337647
CAMK1G;PRKCD	-0.151504
CAMK1G;CDC25A	0.450481
CAMK1G;MST1R	0.131722
CAMK1G;GRM2	-0.112225
CAMK1G;CDK5	-0.0513364
CAMK1G;RET	-0.0761896
CAMK1G;ILK	0.0474073
CAMK1G;CDK12	0.304879
CAMK1G;FN3K	0.11125
AXL;CAMK1G	0.0150891
CAMK1G;DAPK3	-0.0976314
CAMK1G;TK1	0.0321635
CAMK1G;IL12A	-0.0661442
CAMK1G;NPR1	0.0291623
CAMK1G;DCXR	0.1849
CAMK1G;SLC16A5	0.115065
CAMK1G;FABP4	-0.083355
ALK;CAMK1G	-0.0697259
BCL2L1;CAMK1G	0.288716
CAMK1G;PIK3CD	0.0324637
CAMK1G;P2RY6	0.125765
CAMK1G;RRM2	-0.595708
CAMK1G;TPSAB1	0.170795
BSG;CAMK1G	0.209456
ADRBK1;CAMK1G	0.101302
CAMK1G;RELA	0.0534151
ATR;CAMK1G	0.424941
CAMK1G;SPHK1	0.0184696
CAMK1G;KCNA3	-0.105256
CAMK1G;GRB2	0.846203
CAMK1G;ERBB4	-0.010955
CAMK1G;CYP11B2	0.00213766
CAMK1G;CLK3	0.024359
CAMK1G;CSF1R	0.00450182
CAMK1G;LCK	0.0965964
CAMK1D;CAMK1G	-0.132781
CAMK1G;NDUFB1	0.37532
CAMK1G;PTP4A3	0.0716215
CAMK1G;NDUFA4L2	0.0700416
CAMK1G;CYP4F12	0.188269
CAMK1G;PPP1CC	0.0816838
CAMK1G;MAPK12	0.132446
CAMK1G;PLA2G2E	0.041278
CAMK1G;NDUFA4	0.378022
CAMK1G;EPHB4	-0.0793891
CAMK1G;SRC	-0.0849519
CAMK1G;MAP3K5	-0.0948907
CAMK1G;NTRK1	0.184088
CAMK1G;TOP1	0.28852
CAMK1G;MAP3K3	-0.0163979
CAMK1G;NPY4R	-0.021944
BRD2;CAMK1G	0.201583
AGPAT1;CAMK1G	-0.0281054
CAMK1G;EHMT2	-0.0646707
CAMK1G;DDR1	0.0829424
CAMK1G;NT5M	0.0414968
CAMK1G;LTC4S	0.0666811
CAMK1G;LTB4R	0.150157
CAMK1G;GPX1	0.0820209
ACY1;CAMK1G	0.155363
CAMK1G;PRKDC	0.344484
CAMK1G;MC1R	0.125227
MASP2;MMP25	-0.0959093
LARS2;MMP25	0.273374
CD22;MMP25	0.0435304
MMP25;PIK3CB	-0.0550852
MMP25;PRSS8	0.00491529
CAMK2B;MMP25	-0.107048
MMP25;SPHK2	0.0216137
ERBB3;MMP25	0.0171235
FGFR2;MMP25	0.0263472
MMP25;PRKCZ	0.0365943
FGFR3;MMP25	-0.0782229
CAMK2A;MMP25	-0.0578044
MMP25;RPS6KA2	-0.0106915
MAP2K7;MMP25	-0.169757
MMP25;XPO1	0.0303965
MMP25;PLOD1	0.0306617
MAP3K4;MMP25	0.158289
BIRC5;MMP25	0.500874
ITGA6;MMP25	0.064419
CYP26A1;MMP25	-0.0429642
MMP25;PRODH	-0.0199789
CRYBB1;MMP25	0.0755542
MMP25;SLC16A8	0.0439618
MCAT;MMP25	0.45416
MMP25;TSPO	-0.0294366
APEX1;MMP25	0.0721797
MMP25;PTK6	-0.0596805
CDC25B;MMP25	-0.0193574
HCK;MMP25	-0.11388
MMP25;OXT	0.0733102
MMP25;XIAP	-0.0932054
MMP25;PIM2	0.00238333
MAPK3;MMP25	0.0731155
BCKDK;MMP25	0.0508099
CSK;MMP25	0.00636316
MAP4K1;MMP25	-0.0203345
CKM;MMP25	-0.0498433
DOT1L;MMP25	0.170692
DMPK;MMP25	0.0618303
GPI;MMP25	0.240095
AKT2;MMP25	0.20657
MMP25;TYK2	0.0785571
LIG1;MMP25	0.160609
MMP25;PLA2G4C	0.00419892
BCAT2;MMP25	0.168978
JAK3;MMP25	0.0944818
MMP25;SLC5A5	0.0356373
MMP25;PIK3R2	0.0892411
GRIK5;MMP25	-0.125906
MMP25;NAMPT	-0.95342
MMP25;PIK3CG	-0.0278396
MMP25;PTPRZ1	0.0443929
GCK;MMP25	-0.0556467
CA9;MMP25	0.0596906
MAP3K8;MMP25	-0.0407048
GALK1;MMP25	0.0775388
MMP25;PRKAR1A	0.163317
MMP25;PRKAB1	-0.0181728
HMGCR;MMP25	0.199474
MMP25;PFKFB4	-0.0730012
MMP25;UMPS	-0.27619
MMP25;POMC	0.0436154
ACVR1;MMP25	0.0515243
KCNQ4;MMP25	0.0199398
MMP25;STMN1	0.400701
CSF3R;MMP25	0.118424
MAPK8IP1;MMP25	-0.00684554
HCRTR1;MMP25	0.178787
GHSR;MMP25	0.0484751
MMP25;PIK3CA	0.128239
CNTFR;MMP25	0.00836439
CIT;MMP25	0.393135
CDK2;MMP25	0.221353
DBH;MMP25	-0.0106239
MMP25;NAGK	-0.0167725
CDKN1A;MMP25	0.0411073
MAP2K2;MMP25	0.110499
MMP25;TST	-0.075379
BCL2L2;MMP25	0.043312
AANAT;MMP25	0.0571733
MAP3K10;MMP25	-0.0264806
DNMT1;MMP25	0.113503
AOC3;MMP25	-0.0861373
MMP25;PRKAB2	0.0106873
MMP25;PTPRE	0.0575477
MMP25;PRKAA1	0.0433884
MMP25;SSTR4	-0.0144549
CDK8;MMP25	-0.00631201
MMP25;PIK3C2B	-0.0244946
EPHB2;MMP25	0.0937668
CSNK1G2;MMP25	0.0248695
AMHR2;MMP25	0.000997383
EPRS;MMP25	0.455795
MMP25;TXN	0.697973
MMP25;NR5A1	-0.0905467
MMP25;PIM1	0.259109
HMGA1;MMP25	0.57847
MAP2K5;MMP25	-0.0254041
ACVRL1;MMP25	-0.0650897
BRCA2;MMP25	0.176705
ITGB7;MMP25	0.0139784
IGF1R;MMP25	0.33736
KSR1;MMP25	0.0551904
MMP25;NPEPPS	-0.105021
ERBB2;MMP25	0.00911502
MMP25;PNMT	-0.0604541
AKT1;MMP25	0.171211
CARM1;MMP25	0.232175
EPHA2;MMP25	0.109317
MMP25;UCK2	0.0246145
MCL1;MMP25	0.0359552
MMP25;PKLR	0.0277406
MMP25;PARP1	0.189733
MMP25;SKP2	0.185025
EGFR;MMP25	-0.0297953
CASK;MMP25	-0.0350302
ALAD;MMP25	0.172299
CAMK2G;MMP25	0.0518278
MMP25;PTPRJ	-0.0681403
ATM;MMP25	0.0259491
MMP25;TAOK2	0.0525209
INPP1;MMP25	-0.123779
CHD1;MMP25	0.0343132
MMP25;PRKCA	-0.142943
DCK;MMP25	-0.101546
MMP14;MMP25	-0.0953219
MMP25;PFKFB1	-0.223929
EDA;MMP25	-0.00757708
MMP25;NPR2	0.138761
MMP25;PTGIR	-0.1328
FGFR4;MMP25	-0.290891
MMP25;PTGER1	-0.0491388
HCRT;MMP25	-0.0310937
MMP25;SSTR5	-0.0424311
MMP25;RPS6KA4	-0.00297288
ALPL;MMP25	0.0326188
DDR2;MMP25	-0.0631479
MAPKAPK2;MMP25	0.0754208
GMPS;MMP25	0.30053
MMP25;PRKCD	-0.0728027
CDC25A;MMP25	0.142048
MMP25;MST1R	0.0281697
GRM2;MMP25	0.0569425
CDK5;MMP25	-0.0503349
MMP25;RET	-0.21943
ILK;MMP25	-0.0371809
CDK12;MMP25	0.342992
FN3K;MMP25	0.125447
AXL;MMP25	0.067406
DAPK3;MMP25	-0.126934
MMP25;TK1	-0.0223764
IL12A;MMP25	-0.207436
MMP25;NPR1	-0.00834346
DCXR;MMP25	0.0591986
MMP25;SLC16A5	0.0821629
FABP4;MMP25	-0.10396
ALK;MMP25	-0.0393301
BCL2L1;MMP25	0.24763
MMP25;PIK3CD	-0.00218402
MMP25;P2RY6	0.116435
MMP25;RRM2	-0.499993
MMP25;TPSAB1	0.0492516
BSG;MMP25	0.282456
ADRBK1;MMP25	0.11484
MMP25;RELA	0.0366487
ATR;MMP25	0.29001
MMP25;SPHK1	0.0037316
KCNA3;MMP25	0.111037
GRB2;MMP25	0.850864
ERBB4;MMP25	0.0461856
CYP11B2;MMP25	0.0311154
CLK3;MMP25	-0.0966466
CSF1R;MMP25	-0.134824
LCK;MMP25	0.0966593
CAMK1D;MMP25	-0.11928
MMP25;NDUFB1	0.410976
MMP25;PTP4A3	0.0606273
MMP25;NDUFA4L2	-0.1202
CYP4F12;MMP25	0.1034
MMP25;PPP1CC	0.0452069
MAPK12;MMP25	0.0390883
MMP25;PLA2G2E	0.0267685
MMP25;NDUFA4	0.383769
EPHB4;MMP25	-0.139019
MMP25;SRC	-0.100677
MAP3K5;MMP25	-0.185685
MMP25;NTRK1	0.0614262
MMP25;TOP1	0.273704
MAP3K3;MMP25	0.00026342
MMP25;NPY4R	-0.00919083
BRD2;MMP25	0.218928
AGPAT1;MMP25	-0.0362449
EHMT2;MMP25	-0.00713869
DDR1;MMP25	-0.0202073
MMP25;NT5M	0.0687719
LTC4S;MMP25	0.012714
LTB4R;MMP25	0.0370292
GPX1;MMP25	0.0471559
ACY1;MMP25	0.037714
MMP25;PRKDC	0.342104
MC1R;MMP25	0.0945036
LARS2;MASP2	0.49872
CD22;MASP2	0.105848
MASP2;PIK3CB	0.0927021
MASP2;PRSS8	0.278842
CAMK2B;MASP2	-0.323354
MASP2;SPHK2	0.131107
ERBB3;MASP2	0.0910315
FGFR2;MASP2	-0.149729
MASP2;PRKCZ	0.0553514
FGFR3;MASP2	0.311387
CAMK2A;MASP2	0.103436
MASP2;RPS6KA2	0.0894488
MAP2K7;MASP2	0.309982
MASP2;XPO1	-0.0173628
MASP2;PLOD1	0.0288049
MAP3K4;MASP2	0.19604
BIRC5;MASP2	0.23571
ITGA6;MASP2	0.182532
CYP26A1;MASP2	0.121277
MASP2;PRODH	0.00151108
CRYBB1;MASP2	0.0704643
MASP2;SLC16A8	-0.0590864
MASP2;MCAT	0.142269
MASP2;TSPO	0.107566
APEX1;MASP2	0.0185133
MASP2;PTK6	-0.0385781
CDC25B;MASP2	0.378794
HCK;MASP2	0.149911
MASP2;OXT	0.127802
MASP2;XIAP	0.0318698
MASP2;PIM2	0.059205
MAPK3;MASP2	0.107658
BCKDK;MASP2	-0.0456182
CSK;MASP2	-0.00472898
MAP4K1;MASP2	0.0770732
CKM;MASP2	0.139304
DOT1L;MASP2	0.471229
DMPK;MASP2	0.072195
GPI;MASP2	0.168957
AKT2;MASP2	0.32449
MASP2;TYK2	0.143655
LIG1;MASP2	0.239841
MASP2;PLA2G4C	-0.149147
BCAT2;MASP2	0.00725044
JAK3;MASP2	0.119509
MASP2;SLC5A5	0.232006
MASP2;PIK3R2	0.0770724
GRIK5;MASP2	-0.154776
MASP2;NAMPT	-1.17658
MASP2;PIK3CG	0.105347
MASP2;PTPRZ1	0.267296
GCK;MASP2	-0.0220751
CA9;MASP2	0.160286
MAP3K8;MASP2	-0.150591
GALK1;MASP2	0.216094
MASP2;PRKAR1A	0.0965917
MASP2;PRKAB1	-0.218675
HMGCR;MASP2	0.378163
MASP2;PFKFB4	-0.0685574
MASP2;UMPS	-0.585326
MASP2;POMC	0.0472011
ACVR1;MASP2	-0.0123093
KCNQ4;MASP2	0.105486
MASP2;STMN1	0.460907
CSF3R;MASP2	0.248681
MAPK8IP1;MASP2	0.0241651
HCRTR1;MASP2	0.552187
GHSR;MASP2	-0.0976626
MASP2;PIK3CA	0.339808
CNTFR;MASP2	0.0538355
CIT;MASP2	0.530973
CDK2;MASP2	0.292909
DBH;MASP2	0.378742
MASP2;NAGK	0.0263336
CDKN1A;MASP2	0.0569152
MAP2K2;MASP2	-0.0408683
MASP2;TST	0.237859
BCL2L2;MASP2	0.137199
AANAT;MASP2	0.134072
MAP3K10;MASP2	0.175292
DNMT1;MASP2	0.111487
AOC3;MASP2	0.176305
MASP2;PRKAB2	0.00147662
MASP2;PTPRE	0.246075
MASP2;PRKAA1	0.0341422
MASP2;SSTR4	-0.0200033
CDK8;MASP2	0.0372279
MASP2;PIK3C2B	0.148971
EPHB2;MASP2	-0.00765044
CSNK1G2;MASP2	0.0323504
AMHR2;MASP2	0.0764049
EPRS;MASP2	0.663758
MASP2;TXN	0.517398
MASP2;NR5A1	0.0214762
MASP2;PIM1	0.22533
HMGA1;MASP2	0.675875
MAP2K5;MASP2	0.14212
ACVRL1;MASP2	0.0713625
BRCA2;MASP2	0.18881
ITGB7;MASP2	0.485117
IGF1R;MASP2	0.411366
KSR1;MASP2	0.167886
MASP2;NPEPPS	0.429647
ERBB2;MASP2	0.228571
MASP2;PNMT	0.153844
AKT1;MASP2	0.153935
CARM1;MASP2	0.336795
EPHA2;MASP2	0.0282435
MASP2;UCK2	0.0456226
MASP2;MCL1	0.00380206
MASP2;PKLR	0.23567
MASP2;PARP1	0.184021
MASP2;SKP2	0.127998
EGFR;MASP2	0.1175
CASK;MASP2	0.125625
ALAD;MASP2	0.386641
CAMK2G;MASP2	0.140795
MASP2;PTPRJ	0.21531
ATM;MASP2	0.137718
MASP2;TAOK2	-0.137314
INPP1;MASP2	0.0497131
CHD1;MASP2	0.0931887
MASP2;PRKCA	0.168729
DCK;MASP2	0.0951112
MASP2;MMP14	-0.222813
MASP2;PFKFB1	0.143242
EDA;MASP2	0.256192
MASP2;NPR2	0.322084
MASP2;PTGIR	-0.110111
FGFR4;MASP2	-0.176453
MASP2;PTGER1	0.195852
HCRT;MASP2	0.0165597
MASP2;SSTR5	0.294411
MASP2;RPS6KA4	0.0933302
ALPL;MASP2	0.102395
DDR2;MASP2	0.0257331
MAPKAPK2;MASP2	-0.0335436
GMPS;MASP2	0.221796
MASP2;PRKCD	-0.170718
CDC25A;MASP2	0.278566
MASP2;MST1R	-0.0127722
GRM2;MASP2	-0.0300213
CDK5;MASP2	-0.179279
MASP2;RET	0.107235
ILK;MASP2	0.0142877
CDK12;MASP2	0.38722
FN3K;MASP2	0.0325944
AXL;MASP2	0.160359
DAPK3;MASP2	-0.0125282
MASP2;TK1	0.0983474
IL12A;MASP2	0.444478
MASP2;NPR1	0.139144
DCXR;MASP2	0.0262851
MASP2;SLC16A5	0.109352
FABP4;MASP2	-0.00972288
ALK;MASP2	0.234532
BCL2L1;MASP2	0.515651
MASP2;PIK3CD	-0.0230653
MASP2;P2RY6	0.101245
MASP2;RRM2	-0.803037
MASP2;TPSAB1	0.028773
BSG;MASP2	0.338058
ADRBK1;MASP2	0.162414
MASP2;RELA	0.0770885
ATR;MASP2	0.207266
MASP2;SPHK1	0.0512311
KCNA3;MASP2	-0.0247922
GRB2;MASP2	0.652309
ERBB4;MASP2	-0.137534
CYP11B2;MASP2	0.0713638
CLK3;MASP2	0.0316391
CSF1R;MASP2	0.101403
LCK;MASP2	0.400941
CAMK1D;MASP2	0.146933
MASP2;NDUFB1	0.317034
MASP2;PTP4A3	0.00647224
MASP2;NDUFA4L2	0.0953425
CYP4F12;MASP2	-0.0684617
MASP2;PPP1CC	-0.00280609
MAPK12;MASP2	0.678697
MASP2;PLA2G2E	0.104521
MASP2;NDUFA4	0.527322
EPHB4;MASP2	-0.237575
MASP2;SRC	-0.0174962
MAP3K5;MASP2	0.0888433
MASP2;NTRK1	0.171709
MASP2;TOP1	0.247305
MAP3K3;MASP2	0.173419
MASP2;NPY4R	0.0362563
BRD2;MASP2	0.18157
AGPAT1;MASP2	-0.0250306
EHMT2;MASP2	0.0385419
DDR1;MASP2	-0.0458272
MASP2;NT5M	0.0291093
LTC4S;MASP2	0.114808
LTB4R;MASP2	0.127204
GPX1;MASP2	0.108813
ACY1;MASP2	0.014767
MASP2;PRKDC	0.858053
MASP2;MC1R	0.10743
CD22;LARS2	0.00287475
LARS2;PIK3CB	-0.281341
LARS2;PRSS8	0.196644
CAMK2B;LARS2	0.177055
LARS2;SPHK2	-0.1374
ERBB3;LARS2	0.478544
FGFR2;LARS2	0.219061
LARS2;PRKCZ	-0.0641917
FGFR3;LARS2	0.42094
CAMK2A;LARS2	-0.0299082
LARS2;RPS6KA2	0.178521
LARS2;MAP2K7	0.191044
LARS2;XPO1	-0.946747
LARS2;PLOD1	0.137279
LARS2;MAP3K4	0.451769
BIRC5;LARS2	-0.757245
ITGA6;LARS2	0.381198
CYP26A1;LARS2	-0.0850597
LARS2;PRODH	0.1306
CRYBB1;LARS2	-0.194378
LARS2;SLC16A8	-0.0259289
LARS2;MCAT	-0.976586
LARS2;TSPO	0.465647
APEX1;LARS2	0.324649
LARS2;PTK6	0.277838
CDC25B;LARS2	0.585196
HCK;LARS2	-0.0468951
LARS2;OXT	0.209739
LARS2;XIAP	-0.143198
LARS2;PIM2	-0.0730377
LARS2;MAPK3	0.189337
BCKDK;LARS2	0.20807
CSK;LARS2	0.531964
LARS2;MAP4K1	0.232288
CKM;LARS2	0.627973
DOT1L;LARS2	0.43568
DMPK;LARS2	0.412768
GPI;LARS2	0.368103
AKT2;LARS2	0.735874
LARS2;TYK2	0.312059
LARS2;LIG1	0.840885
LARS2;PLA2G4C	-0.0701106
BCAT2;LARS2	0.172279
JAK3;LARS2	0.0473524
LARS2;SLC5A5	0.398518
LARS2;PIK3R2	-0.158575
GRIK5;LARS2	0.198054
LARS2;NAMPT	-1.95777
LARS2;PIK3CG	0.100138
LARS2;PTPRZ1	-0.154945
GCK;LARS2	-0.238729
CA9;LARS2	0.342176
LARS2;MAP3K8	0.295051
GALK1;LARS2	-0.00700976
LARS2;PRKAR1A	0.132779
LARS2;PRKAB1	0.236323
HMGCR;LARS2	0.708916
LARS2;PFKFB4	-0.0673794
LARS2;UMPS	-1.0844
LARS2;POMC	-0.239321
ACVR1;LARS2	-0.112502
KCNQ4;LARS2	0.552365
LARS2;STMN1	0.919567
CSF3R;LARS2	0.517266
LARS2;MAPK8IP1	-0.244533
HCRTR1;LARS2	0.852734
GHSR;LARS2	0.338251
LARS2;PIK3CA	0.473448
CNTFR;LARS2	-0.0600071
CIT;LARS2	0.757019
CDK2;LARS2	-0.187906
DBH;LARS2	0.381433
LARS2;NAGK	0.436816
CDKN1A;LARS2	0.515855
LARS2;MAP2K2	0.150965
LARS2;TST	-0.0937981
BCL2L2;LARS2	0.658499
AANAT;LARS2	-0.0138223
LARS2;MAP3K10	0.306547
DNMT1;LARS2	-0.395512
AOC3;LARS2	0.51848
LARS2;PRKAB2	-0.491526
LARS2;PTPRE	0.238032
LARS2;PRKAA1	0.285629
LARS2;SSTR4	-0.0040169
CDK8;LARS2	0.142054
LARS2;PIK3C2B	-0.0758109
EPHB2;LARS2	0.330764
CSNK1G2;LARS2	0.415588
AMHR2;LARS2	0.374121
EPRS;LARS2	0.0495676
LARS2;TXN	-0.125792
LARS2;NR5A1	-0.156929
LARS2;PIM1	0.89094
HMGA1;LARS2	0.931662
LARS2;MAP2K5	0.109695
ACVRL1;LARS2	0.545955
BRCA2;LARS2	0.414356
ITGB7;LARS2	0.345264
IGF1R;LARS2	0.257945
KSR1;LARS2	0.201263
LARS2;NPEPPS	0.501487
ERBB2;LARS2	0.369172
LARS2;PNMT	-0.0696252
AKT1;LARS2	0.445214
CARM1;LARS2	0.168536
EPHA2;LARS2	0.354603
LARS2;UCK2	0.325273
LARS2;MCL1	0.119008
LARS2;PKLR	0.112381
LARS2;PARP1	0.309515
LARS2;SKP2	0.952179
EGFR;LARS2	-0.344092
CASK;LARS2	-0.140591
ALAD;LARS2	0.698469
CAMK2G;LARS2	0.446187
LARS2;PTPRJ	0.23271
ATM;LARS2	0.53743
LARS2;TAOK2	0.20058
INPP1;LARS2	-0.224268
CHD1;LARS2	0.510684
LARS2;PRKCA	-0.157113
DCK;LARS2	0.112633
LARS2;MMP14	0.26351
LARS2;PFKFB1	0.0266335
EDA;LARS2	0.684556
LARS2;NPR2	0.309502
LARS2;PTGIR	0.0564956
FGFR4;LARS2	0.253019
LARS2;PTGER1	-0.125029
HCRT;LARS2	0.505929
LARS2;SSTR5	0.481966
LARS2;RPS6KA4	-0.184787
ALPL;LARS2	0.25282
DDR2;LARS2	0.0636458
LARS2;MAPKAPK2	0.368606
GMPS;LARS2	-0.236224
LARS2;PRKCD	0.250616
CDC25A;LARS2	0.309591
LARS2;MST1R	0.293954
GRM2;LARS2	0.312779
CDK5;LARS2	0.109758
LARS2;RET	-0.201044
ILK;LARS2	0.344783
CDK12;LARS2	0.716367
FN3K;LARS2	0.115538
AXL;LARS2	0.19732
DAPK3;LARS2	-0.186472
LARS2;TK1	-0.091981
IL12A;LARS2	0.346009
LARS2;NPR1	0.334801
DCXR;LARS2	0.425754
LARS2;SLC16A5	0.387318
FABP4;LARS2	0.186702
ALK;LARS2	0.402523
BCL2L1;LARS2	0.812525
LARS2;PIK3CD	-0.322368
LARS2;P2RY6	0.341471
LARS2;RRM2	-1.66956
LARS2;TPSAB1	0.699346
BSG;LARS2	0.770844
ADRBK1;LARS2	0.363897
LARS2;RELA	0.583252
ATR;LARS2	-0.539543
LARS2;SPHK1	-0.0538556
KCNA3;LARS2	0.079106
GRB2;LARS2	-0.523557
ERBB4;LARS2	0.0519957
CYP11B2;LARS2	0.28664
CLK3;LARS2	-0.309605
CSF1R;LARS2	-0.206471
LARS2;LCK	0.70632
CAMK1D;LARS2	-0.448591
LARS2;NDUFB1	0.222116
LARS2;PTP4A3	0.475209
LARS2;NDUFA4L2	0.522116
CYP4F12;LARS2	0.530819
LARS2;PPP1CC	0.100178
LARS2;MAPK12	0.693307
LARS2;PLA2G2E	-0.00859371
LARS2;NDUFA4	-0.0685307
EPHB4;LARS2	0.152265
LARS2;SRC	0.0407608
LARS2;MAP3K5	-0.276205
LARS2;NTRK1	0.03645
LARS2;TOP1	-0.116644
LARS2;MAP3K3	0.285831
LARS2;NPY4R	0.0909718
BRD2;LARS2	0.356379
AGPAT1;LARS2	0.0750953
EHMT2;LARS2	-0.0826271
DDR1;LARS2	0.445842
LARS2;NT5M	0.280802
LARS2;LTC4S	0.367188
LARS2;LTB4R	0.238357
GPX1;LARS2	-0.123328
ACY1;LARS2	0.630929
LARS2;PRKDC	0.911364
LARS2;MC1R	0.500099
CD22;PIK3CB	0.155534
CD22;PRSS8	0.20085
CAMK2B;CD22	-0.0791481
CD22;SPHK2	0.10129
CD22;ERBB3	0.168565
CD22;FGFR2	-0.0154597
CD22;PRKCZ	0.109703
CD22;FGFR3	-0.0423224
CAMK2A;CD22	0.000291693
CD22;RPS6KA2	0.0153918
CD22;MAP2K7	0.12963
CD22;XPO1	-0.132223
CD22;PLOD1	0.0556139
CD22;MAP3K4	0.136832
BIRC5;CD22	-0.173362
CD22;ITGA6	0.162948
CD22;CYP26A1	0.117541
CD22;PRODH	0.0178882
CD22;CRYBB1	0.10542
CD22;SLC16A8	0.0613988
CD22;MCAT	-0.215244
CD22;TSPO	0.159615
APEX1;CD22	0.0683997
CD22;PTK6	0.0168141
CD22;CDC25B	0.116398
CD22;HCK	0.0417045
CD22;OXT	0.143076
CD22;XIAP	0.0523927
CD22;PIM2	0.0314726
CD22;MAPK3	0.155142
BCKDK;CD22	0.0937309
CD22;CSK	0.165984
CD22;MAP4K1	0.109951
CD22;CKM	0.0850531
CD22;DOT1L	0.137421
CD22;DMPK	0.293065
CD22;GPI	0.0688061
AKT2;CD22	0.198143
CD22;TYK2	0.301711
CD22;LIG1	0.181712
CD22;PLA2G4C	-0.184165
BCAT2;CD22	0.0855362
CD22;JAK3	0.141966
CD22;SLC5A5	0.231803
CD22;PIK3R2	0.105706
CD22;GRIK5	-0.0652699
CD22;NAMPT	-1.16257
CD22;PIK3CG	0.0542592
CD22;PTPRZ1	0.0636517
CD22;GCK	0.170478
CA9;CD22	0.0170964
CD22;MAP3K8	-0.134368
CD22;GALK1	0.00523358
CD22;PRKAR1A	0.0815491
CD22;PRKAB1	0.0271243
CD22;HMGCR	0.146336
CD22;PFKFB4	0.131763
CD22;UMPS	-0.907497
CD22;POMC	0.0988149
ACVR1;CD22	0.130838
CD22;KCNQ4	0.152171
CD22;STMN1	0.513793
CD22;CSF3R	0.167177
CD22;MAPK8IP1	-0.0296647
CD22;HCRTR1	0.0632329
CD22;GHSR	0.00616696
CD22;PIK3CA	-0.0295818
CD22;CNTFR	-0.0512249
CD22;CIT	0.320613
CD22;CDK2	-0.0232947
CD22;DBH	0.114822
CD22;NAGK	0.152271
CD22;CDKN1A	0.15034
CD22;MAP2K2	0.143194
CD22;TST	0.132559
BCL2L2;CD22	-0.0130068
AANAT;CD22	0.192842
CD22;MAP3K10	0.103273
CD22;DNMT1	0.0164629
AOC3;CD22	0.136195
CD22;PRKAB2	-0.00329199
CD22;PTPRE	0.104069
CD22;PRKAA1	-0.0380836
CD22;SSTR4	-0.0145246
CD22;CDK8	0.116412
CD22;PIK3C2B	0.194522
CD22;EPHB2	0.152107
CD22;CSNK1G2	0.156261
AMHR2;CD22	0.201133
CD22;EPRS	0.247731
CD22;TXN	0.207426
CD22;NR5A1	0.047248
CD22;PIM1	0.193871
CD22;HMGA1	0.23205
CD22;MAP2K5	0.023892
ACVRL1;CD22	0.193215
BRCA2;CD22	0.262754
CD22;ITGB7	0.131121
CD22;IGF1R	0.144344
CD22;KSR1	0.178875
CD22;NPEPPS	0.137473
CD22;ERBB2	0.25021
CD22;PNMT	-0.00746368
AKT1;CD22	0.155722
CARM1;CD22	0.108427
CD22;EPHA2	-0.00190895
CD22;UCK2	0.0885251
CD22;MCL1	-0.00642417
CD22;PKLR	0.135641
CD22;PARP1	0.0269999
CD22;SKP2	0.0928251
CD22;EGFR	0.11141
CASK;CD22	0.0922805
ALAD;CD22	0.1811
CAMK2G;CD22	0.0418545
CD22;PTPRJ	0.021176
ATM;CD22	0.144882
CD22;TAOK2	-0.0343733
CD22;INPP1	0.114019
CD22;CHD1	0.100428
CD22;PRKCA	0.00424953
CD22;DCK	-0.0689241
CD22;MMP14	-0.022202
CD22;PFKFB1	-0.0352168
CD22;EDA	0.0544711
CD22;NPR2	0.129156
CD22;PTGIR	-0.166103
CD22;FGFR4	-0.0733838
CD22;PTGER1	0.155039
CD22;HCRT	0.107235
CD22;SSTR5	0.144821
CD22;RPS6KA4	-0.0821746
ALPL;CD22	-0.0356255
CD22;DDR2	0.0310935
CD22;MAPKAPK2	0.146288
CD22;GMPS	0.0962489
CD22;PRKCD	-0.216905
CD22;CDC25A	0.123319
CD22;MST1R	0.061254
CD22;GRM2	0.0043472
CD22;CDK5	0.0638039
CD22;RET	0.063877
CD22;ILK	0.000949026
CD22;CDK12	0.211313
CD22;FN3K	0.167551
AXL;CD22	0.101224
CD22;DAPK3	0.147058
CD22;TK1	0.0551674
CD22;IL12A	0.150905
CD22;NPR1	0.070838
CD22;DCXR	0.196302
CD22;SLC16A5	0.118174
CD22;FABP4	0.0203955
ALK;CD22	-0.0657774
BCL2L1;CD22	0.285053
CD22;PIK3CD	0.120237
CD22;P2RY6	0.040908
CD22;RRM2	-1.16795
CD22;TPSAB1	0.240869
BSG;CD22	0.242136
ADRBK1;CD22	0.286765
CD22;RELA	0.154156
ATR;CD22	0.155438
CD22;SPHK1	0.120202
CD22;KCNA3	0.13115
CD22;GRB2	0.168179
CD22;ERBB4	-0.00729816
CD22;CYP11B2	0.061717
CD22;CLK3	-0.0196834
CD22;CSF1R	0.201065
CD22;LCK	0.176539
[truncated: 19,530 more rows]

## Sheet: CDKO.sensitive_lethality
GEMINI score for sensitive lethal interactions (default parameters were used). Sensitive lethal interactions are defined as gene pairs in which the total effect is less than either of the individual gene effects. NA indicates a gene pair in which at least one gene displays a positive control phenotype.
	K562
AOC1;safe_score	-0.0192564
KDM1A;safe_score	NA
PDK2;safe_score	-0.0525023
NOS2;safe_score	0.0229157
CAMK1G;safe_score	-0.0197
MMP25;safe_score	-0.0469347
MASP2;safe_score	-0.00408959
LARS2;safe_score	-0.0788211
CD22;safe_score	0.0113814
PIK3CB;safe_score	0.0162022
PRSS8;safe_score	0.0524241
CAMK2B;safe_score	-0.150859
safe_score;SPHK2	-0.023167
ERBB3;safe_score	-0.0367138
FGFR2;safe_score	-0.0321152
PRKCZ;safe_score	-0.0108244
FGFR3;safe_score	-0.0153592
CAMK2A;safe_score	-0.0407474
RPS6KA2;safe_score	-0.0278398
MAP2K7;safe_score	-0.0309809
safe_score;XPO1	NA
PLOD1;safe_score	-0.0172894
MAP3K4;safe_score	-0.0204278
BIRC5;safe_score	NA
ITGA6;safe_score	0.018364
CYP26A1;safe_score	0.0221849
PRODH;safe_score	-0.0288875
CRYBB1;safe_score	0.022894
safe_score;SLC16A8	-0.0268367
MCAT;safe_score	NA
safe_score;TSPO	0.0113797
APEX1;safe_score	-0.00323561
PTK6;safe_score	-0.0228339
CDC25B;safe_score	-0.00850851
HCK;safe_score	-0.0868773
OXT;safe_score	0.0298081
safe_score;XIAP	-0.026476
PIM2;safe_score	-0.0317907
MAPK3;safe_score	0.00882216
BCKDK;safe_score	0.00731401
CSK;safe_score	-0.0366612
MAP4K1;safe_score	0.00614006
CKM;safe_score	-0.0336283
DOT1L;safe_score	-0.0576352
DMPK;safe_score	-0.0208227
GPI;safe_score	-0.0107942
AKT2;safe_score	0.0463721
safe_score;TYK2	-0.00362534
LIG1;safe_score	-0.00539356
PLA2G4C;safe_score	-0.144963
BCAT2;safe_score	-0.0161087
JAK3;safe_score	0.0331955
safe_score;SLC5A5	-0.00324862
PIK3R2;safe_score	0.00534609
GRIK5;safe_score	-0.13528
NAMPT;safe_score	NA
PIK3CG;safe_score	-0.0186845
PTPRZ1;safe_score	0.0415183
GCK;safe_score	-0.0196322
CA9;safe_score	-0.0342188
MAP3K8;safe_score	-0.104906
GALK1;safe_score	-0.0155224
PRKAR1A;safe_score	0.00664226
PRKAB1;safe_score	-0.147305
HMGCR;safe_score	0.0652704
PFKFB4;safe_score	-0.00979152
safe_score;UMPS	NA
POMC;safe_score	-0.023726
ACVR1;safe_score	0.044654
KCNQ4;safe_score	-0.0142639
safe_score;STMN1	0.0376076
CSF3R;safe_score	-0.0280573
MAPK8IP1;safe_score	-0.0103936
HCRTR1;safe_score	-0.0156292
GHSR;safe_score	-0.091683
PIK3CA;safe_score	0.021049
CNTFR;safe_score	-0.0279899
CIT;safe_score	0.0552019
CDK2;safe_score	-0.0276142
DBH;safe_score	-0.0643528
NAGK;safe_score	-0.0377323
CDKN1A;safe_score	-0.00202996
MAP2K2;safe_score	-0.0296539
safe_score;TST	-0.00201469
BCL2L2;safe_score	-0.00150031
AANAT;safe_score	-0.0130924
MAP3K10;safe_score	-0.0214947
DNMT1;safe_score	-0.035579
AOC3;safe_score	0.00628766
PRKAB2;safe_score	-0.0151657
PTPRE;safe_score	-0.0142056
PRKAA1;safe_score	-0.0345044
safe_score;SSTR4	-0.0359715
CDK8;safe_score	-0.00107914
PIK3C2B;safe_score	-0.0203545
EPHB2;safe_score	0.0058857
CSNK1G2;safe_score	-0.00208273
AMHR2;safe_score	-0.0294566
EPRS;safe_score	-0.0273418
safe_score;TXN	-0.0486115
NR5A1;safe_score	0.00910695
PIM1;safe_score	-0.0123878
HMGA1;safe_score	0.0865789
MAP2K5;safe_score	-0.0105689
ACVRL1;safe_score	-0.0184472
BRCA2;safe_score	-0.0426247
ITGB7;safe_score	-0.0222698
IGF1R;safe_score	0.062079
KSR1;safe_score	0.0505622
NPEPPS;safe_score	0.0262749
ERBB2;safe_score	-0.0180644
PNMT;safe_score	-0.022687
AKT1;safe_score	-0.0104148
CARM1;safe_score	0.00449027
EPHA2;safe_score	0.0161844
safe_score;UCK2	-0.0511624
MCL1;safe_score	-0.031435
PKLR;safe_score	0.0368534
PARP1;safe_score	-0.0240605
safe_score;SKP2	-0.00536055
EGFR;safe_score	0.089097
CASK;safe_score	-0.0181582
ALAD;safe_score	0.00450408
CAMK2G;safe_score	-0.0242901
PTPRJ;safe_score	-0.0189207
ATM;safe_score	-0.0240575
safe_score;TAOK2	-0.100355
INPP1;safe_score	-0.0211869
CHD1;safe_score	0.00740127
PRKCA;safe_score	-0.0294737
DCK;safe_score	-0.018736
MMP14;safe_score	-0.146033
PFKFB1;safe_score	0.0578263
EDA;safe_score	0.0344216
NPR2;safe_score	0.0322128
PTGIR;safe_score	-0.172036
FGFR4;safe_score	-0.139203
PTGER1;safe_score	0.0531199
HCRT;safe_score	-0.0424032
safe_score;SSTR5	0.0510584
RPS6KA4;safe_score	-0.017559
ALPL;safe_score	0.0122702
DDR2;safe_score	-0.0977578
MAPKAPK2;safe_score	0.0114158
GMPS;safe_score	NA
PRKCD;safe_score	-0.220647
CDC25A;safe_score	-0.00979584
MST1R;safe_score	0.0133544
GRM2;safe_score	-0.0772569
CDK5;safe_score	-0.0445634
RET;safe_score	-0.0388851
ILK;safe_score	0.0449542
CDK12;safe_score	-0.0304819
FN3K;safe_score	0.0117914
AXL;safe_score	0.0123904
DAPK3;safe_score	-0.0195732
safe_score;TK1	-0.0320884
IL12A;safe_score	-0.109169
NPR1;safe_score	-0.00564578
DCXR;safe_score	0.0426618
safe_score;SLC16A5	-0.0228166
FABP4;safe_score	-0.155617
ALK;safe_score	-0.0386248
BCL2L1;safe_score	-0.049348
PIK3CD;safe_score	0.020768
P2RY6;safe_score	0.0344751
RRM2;safe_score	NA
safe_score;TPSAB1	-0.039551
BSG;safe_score	-0.011061
ADRBK1;safe_score	0.0342929
RELA;safe_score	-0.0289065
ATR;safe_score	-0.0548763
safe_score;SPHK1	-0.0286413
KCNA3;safe_score	-0.0848983
GRB2;safe_score	-0.206982
ERBB4;safe_score	-0.104659
CYP11B2;safe_score	0.00502106
CLK3;safe_score	-0.037629
CSF1R;safe_score	0.0269502
LCK;safe_score	-0.0340208
CAMK1D;safe_score	-0.014197
NDUFB1;safe_score	-0.132856
PTP4A3;safe_score	0.000194679
NDUFA4L2;safe_score	-0.00723255
CYP4F12;safe_score	-0.019093
PPP1CC;safe_score	-0.0291795
MAPK12;safe_score	-0.0143057
PLA2G2E;safe_score	-0.0576702
NDUFA4;safe_score	-0.049431
EPHB4;safe_score	-0.162221
safe_score;SRC	-0.137018
MAP3K5;safe_score	-0.0393023
NTRK1;safe_score	-0.06499
safe_score;TOP1	-0.0826799
MAP3K3;safe_score	-0.032463
NPY4R;safe_score	-0.0346633
BRD2;safe_score	0.0108794
AGPAT1;safe_score	-0.0341221
EHMT2;safe_score	-0.0363164
DDR1;safe_score	-0.0270437
NT5M;safe_score	0.00185187
LTC4S;safe_score	0.0227867
LTB4R;safe_score	0.0315646
GPX1;safe_score	-0.0141688
ACY1;safe_score	-0.031387
PRKDC;safe_score	-0.0220241
MC1R;safe_score	-0.00929236
AOC1;KDM1A	NA
AOC1;PDK2	-0.0902774
AOC1;NOS2	0.296116
AOC1;CAMK1G	0.0749119
AOC1;MMP25	-0.0200933
AOC1;MASP2	0.0637334
AOC1;LARS2	0.515346
AOC1;CD22	0.126005
AOC1;PIK3CB	0.13161
AOC1;PRSS8	0.0951445
AOC1;CAMK2B	-0.0138594
AOC1;SPHK2	0.0371526
AOC1;ERBB3	0.166687
AOC1;FGFR2	0.0628664
AOC1;PRKCZ	0.0455012
AOC1;FGFR3	0.00584975
AOC1;CAMK2A	0.209111
AOC1;RPS6KA2	0.0887114
AOC1;MAP2K7	0.164423
AOC1;XPO1	NA
AOC1;PLOD1	0.0908629
AOC1;MAP3K4	0.185339
AOC1;BIRC5	NA
AOC1;ITGA6	0.157973
AOC1;CYP26A1	0.032297
AOC1;PRODH	0.041336
AOC1;CRYBB1	0.119151
AOC1;SLC16A8	0.129191
AOC1;MCAT	NA
AOC1;TSPO	0.236336
AOC1;APEX1	0.139565
AOC1;PTK6	0.0969577
AOC1;CDC25B	0.166304
AOC1;HCK	0.0190798
AOC1;OXT	0.336544
AOC1;XIAP	-0.0339915
AOC1;PIM2	0.107791
AOC1;MAPK3	0.242195
AOC1;BCKDK	0.142983
AOC1;CSK	0.297135
AOC1;MAP4K1	0.0861101
AOC1;CKM	0.0903073
AOC1;DOT1L	0.482622
AOC1;DMPK	0.164113
AOC1;GPI	0.347383
AKT2;AOC1	0.44966
AOC1;TYK2	0.134149
AOC1;LIG1	0.272455
AOC1;PLA2G4C	-0.0680493
AOC1;BCAT2	0.271595
AOC1;JAK3	0.113937
AOC1;SLC5A5	0.0827109
AOC1;PIK3R2	0.06131
AOC1;GRIK5	-0.018479
AOC1;NAMPT	NA
AOC1;PIK3CG	0.157874
AOC1;PTPRZ1	-0.0340647
AOC1;GCK	-0.0277634
AOC1;CA9	0.205871
AOC1;MAP3K8	-0.0518664
AOC1;GALK1	0.136227
AOC1;PRKAR1A	0.175528
AOC1;PRKAB1	-0.0895262
AOC1;HMGCR	0.245599
AOC1;PFKFB4	0.0917711
AOC1;UMPS	NA
AOC1;POMC	0.0901367
ACVR1;AOC1	-0.00403956
AOC1;KCNQ4	0.214254
AOC1;STMN1	0.46448
AOC1;CSF3R	0.25917
AOC1;MAPK8IP1	0.0487138
AOC1;HCRTR1	0.399039
AOC1;GHSR	0.0882398
AOC1;PIK3CA	0.321256
AOC1;CNTFR	0.0652852
AOC1;CIT	0.531627
AOC1;CDK2	0.297054
AOC1;DBH	0.149924
AOC1;NAGK	0.0414673
AOC1;CDKN1A	0.136104
AOC1;MAP2K2	0.0304791
AOC1;TST	0.0649429
AOC1;BCL2L2	0.142468
AANAT;AOC1	0.0796732
AOC1;MAP3K10	0.0875687
AOC1;DNMT1	0.0681326
AOC1;AOC3	0.161302
AOC1;PRKAB2	-0.0826689
AOC1;PTPRE	0.0927788
AOC1;PRKAA1	-0.0582218
AOC1;SSTR4	-0.00783499
AOC1;CDK8	0.0590546
AOC1;PIK3C2B	0.139005
AOC1;EPHB2	0.241228
AOC1;CSNK1G2	0.178367
AMHR2;AOC1	0.127309
AOC1;EPRS	0.710705
AOC1;TXN	0.627774
AOC1;NR5A1	0.0462958
AOC1;PIM1	0.322304
AOC1;HMGA1	0.718083
AOC1;MAP2K5	0.13421
ACVRL1;AOC1	0.136102
AOC1;BRCA2	0.287991
AOC1;ITGB7	0.156243
AOC1;IGF1R	0.339338
AOC1;KSR1	0.216323
AOC1;NPEPPS	0.146608
AOC1;ERBB2	0.217365
AOC1;PNMT	0.0782528
AKT1;AOC1	0.284686
AOC1;CARM1	0.424831
AOC1;EPHA2	0.143677
AOC1;UCK2	0.152523
AOC1;MCL1	0.0530147
AOC1;PKLR	0.218384
AOC1;PARP1	0.233305
AOC1;SKP2	0.366468
AOC1;EGFR	0.0511232
AOC1;CASK	0.0430981
ALAD;AOC1	0.283534
AOC1;CAMK2G	0.0966216
AOC1;PTPRJ	0.125829
AOC1;ATM	0.184582
AOC1;TAOK2	0.0544659
AOC1;INPP1	-0.00933471
AOC1;CHD1	0.19746
AOC1;PRKCA	-0.0512859
AOC1;DCK	0.080174
AOC1;MMP14	-0.0716252
AOC1;PFKFB1	0.027618
AOC1;EDA	-0.0373427
AOC1;NPR2	0.232576
AOC1;PTGIR	-0.146184
AOC1;FGFR4	-0.212512
AOC1;PTGER1	0.0764712
AOC1;HCRT	0.120554
AOC1;SSTR5	0.164733
AOC1;RPS6KA4	0.0380843
ALPL;AOC1	0.152662
AOC1;DDR2	-0.0137141
AOC1;MAPKAPK2	0.125376
AOC1;GMPS	NA
AOC1;PRKCD	-0.0818674
AOC1;CDC25A	0.405346
AOC1;MST1R	0.127483
AOC1;GRM2	-0.0930127
AOC1;CDK5	-0.113872
AOC1;RET	-0.0848682
AOC1;ILK	0.0736738
AOC1;CDK12	0.361415
AOC1;FN3K	0.104531
AOC1;AXL	0.0356401
AOC1;DAPK3	-0.0227708
AOC1;TK1	0.182183
AOC1;IL12A	-0.0960983
AOC1;NPR1	0.169736
AOC1;DCXR	0.189484
AOC1;SLC16A5	0.200364
AOC1;FABP4	-0.167137
ALK;AOC1	0.0586727
AOC1;BCL2L1	0.3096
AOC1;PIK3CD	0.0451201
AOC1;P2RY6	0.145796
AOC1;RRM2	NA
AOC1;TPSAB1	0.136641
AOC1;BSG	0.319455
ADRBK1;AOC1	0.309278
AOC1;RELA	0.178331
AOC1;ATR	0.441197
AOC1;SPHK1	0.233198
AOC1;KCNA3	-0.0940293
AOC1;GRB2	0.819577
AOC1;ERBB4	0.027971
AOC1;CYP11B2	0.0648638
AOC1;CLK3	-0.0154854
AOC1;CSF1R	0.0447243
AOC1;LCK	0.311023
AOC1;CAMK1D	0.0455847
AOC1;NDUFB1	0.393621
AOC1;PTP4A3	0.118735
AOC1;NDUFA4L2	0.155145
AOC1;CYP4F12	0.169703
AOC1;PPP1CC	0.157228
AOC1;MAPK12	0.227512
AOC1;PLA2G2E	0.0358477
AOC1;NDUFA4	0.314094
AOC1;EPHB4	-0.0730389
AOC1;SRC	-0.0775457
AOC1;MAP3K5	-0.0980413
AOC1;NTRK1	0.179103
AOC1;TOP1	0.562749
AOC1;MAP3K3	0.0258526
AOC1;NPY4R	0.0573808
AOC1;BRD2	0.217064
AGPAT1;AOC1	-0.0286886
AOC1;EHMT2	-0.0206815
AOC1;DDR1	0.0914869
AOC1;NT5M	0.0603054
AOC1;LTC4S	0.177557
AOC1;LTB4R	0.310239
AOC1;GPX1	0.123481
ACY1;AOC1	0.146283
AOC1;PRKDC	0.414644
AOC1;MC1R	0.236286
KDM1A;PDK2	NA
KDM1A;NOS2	NA
CAMK1G;KDM1A	NA
KDM1A;MMP25	NA
KDM1A;MASP2	NA
KDM1A;LARS2	NA
CD22;KDM1A	NA
KDM1A;PIK3CB	NA
KDM1A;PRSS8	NA
CAMK2B;KDM1A	NA
KDM1A;SPHK2	NA
ERBB3;KDM1A	NA
FGFR2;KDM1A	NA
KDM1A;PRKCZ	NA
FGFR3;KDM1A	NA
CAMK2A;KDM1A	NA
KDM1A;RPS6KA2	NA
KDM1A;MAP2K7	NA
KDM1A;XPO1	NA
KDM1A;PLOD1	NA
KDM1A;MAP3K4	NA
BIRC5;KDM1A	NA
ITGA6;KDM1A	NA
CYP26A1;KDM1A	NA
KDM1A;PRODH	NA
CRYBB1;KDM1A	NA
KDM1A;SLC16A8	NA
KDM1A;MCAT	NA
KDM1A;TSPO	NA
APEX1;KDM1A	NA
KDM1A;PTK6	NA
CDC25B;KDM1A	NA
HCK;KDM1A	NA
KDM1A;OXT	NA
KDM1A;XIAP	NA
KDM1A;PIM2	NA
KDM1A;MAPK3	NA
BCKDK;KDM1A	NA
CSK;KDM1A	NA
KDM1A;MAP4K1	NA
CKM;KDM1A	NA
DOT1L;KDM1A	NA
DMPK;KDM1A	NA
GPI;KDM1A	NA
AKT2;KDM1A	NA
KDM1A;TYK2	NA
KDM1A;LIG1	NA
KDM1A;PLA2G4C	NA
BCAT2;KDM1A	NA
JAK3;KDM1A	NA
KDM1A;SLC5A5	NA
KDM1A;PIK3R2	NA
GRIK5;KDM1A	NA
KDM1A;NAMPT	NA
KDM1A;PIK3CG	NA
KDM1A;PTPRZ1	NA
GCK;KDM1A	NA
CA9;KDM1A	NA
KDM1A;MAP3K8	NA
GALK1;KDM1A	NA
KDM1A;PRKAR1A	NA
KDM1A;PRKAB1	NA
HMGCR;KDM1A	NA
KDM1A;PFKFB4	NA
KDM1A;UMPS	NA
KDM1A;POMC	NA
ACVR1;KDM1A	NA
KCNQ4;KDM1A	NA
KDM1A;STMN1	NA
CSF3R;KDM1A	NA
KDM1A;MAPK8IP1	NA
HCRTR1;KDM1A	NA
GHSR;KDM1A	NA
KDM1A;PIK3CA	NA
CNTFR;KDM1A	NA
CIT;KDM1A	NA
CDK2;KDM1A	NA
DBH;KDM1A	NA
KDM1A;NAGK	NA
CDKN1A;KDM1A	NA
KDM1A;MAP2K2	NA
KDM1A;TST	NA
BCL2L2;KDM1A	NA
AANAT;KDM1A	NA
KDM1A;MAP3K10	NA
DNMT1;KDM1A	NA
AOC3;KDM1A	NA
KDM1A;PRKAB2	NA
KDM1A;PTPRE	NA
KDM1A;PRKAA1	NA
KDM1A;SSTR4	NA
CDK8;KDM1A	NA
KDM1A;PIK3C2B	NA
EPHB2;KDM1A	NA
CSNK1G2;KDM1A	NA
AMHR2;KDM1A	NA
EPRS;KDM1A	NA
KDM1A;TXN	NA
KDM1A;NR5A1	NA
KDM1A;PIM1	NA
HMGA1;KDM1A	NA
KDM1A;MAP2K5	NA
ACVRL1;KDM1A	NA
BRCA2;KDM1A	NA
ITGB7;KDM1A	NA
IGF1R;KDM1A	NA
KDM1A;KSR1	NA
KDM1A;NPEPPS	NA
ERBB2;KDM1A	NA
KDM1A;PNMT	NA
AKT1;KDM1A	NA
CARM1;KDM1A	NA
EPHA2;KDM1A	NA
KDM1A;UCK2	NA
KDM1A;MCL1	NA
KDM1A;PKLR	NA
KDM1A;PARP1	NA
KDM1A;SKP2	NA
EGFR;KDM1A	NA
CASK;KDM1A	NA
ALAD;KDM1A	NA
CAMK2G;KDM1A	NA
KDM1A;PTPRJ	NA
ATM;KDM1A	NA
KDM1A;TAOK2	NA
INPP1;KDM1A	NA
CHD1;KDM1A	NA
KDM1A;PRKCA	NA
DCK;KDM1A	NA
KDM1A;MMP14	NA
KDM1A;PFKFB1	NA
EDA;KDM1A	NA
KDM1A;NPR2	NA
KDM1A;PTGIR	NA
FGFR4;KDM1A	NA
KDM1A;PTGER1	NA
HCRT;KDM1A	NA
KDM1A;SSTR5	NA
KDM1A;RPS6KA4	NA
ALPL;KDM1A	NA
DDR2;KDM1A	NA
KDM1A;MAPKAPK2	NA
GMPS;KDM1A	NA
KDM1A;PRKCD	NA
CDC25A;KDM1A	NA
KDM1A;MST1R	NA
GRM2;KDM1A	NA
CDK5;KDM1A	NA
KDM1A;RET	NA
ILK;KDM1A	NA
CDK12;KDM1A	NA
FN3K;KDM1A	NA
AXL;KDM1A	NA
DAPK3;KDM1A	NA
KDM1A;TK1	NA
IL12A;KDM1A	NA
KDM1A;NPR1	NA
DCXR;KDM1A	NA
KDM1A;SLC16A5	NA
FABP4;KDM1A	NA
ALK;KDM1A	NA
BCL2L1;KDM1A	NA
KDM1A;PIK3CD	NA
KDM1A;P2RY6	NA
KDM1A;RRM2	NA
KDM1A;TPSAB1	NA
BSG;KDM1A	NA
ADRBK1;KDM1A	NA
KDM1A;RELA	NA
ATR;KDM1A	NA
KDM1A;SPHK1	NA
KCNA3;KDM1A	NA
GRB2;KDM1A	NA
ERBB4;KDM1A	NA
CYP11B2;KDM1A	NA
CLK3;KDM1A	NA
CSF1R;KDM1A	NA
KDM1A;LCK	NA
CAMK1D;KDM1A	NA
KDM1A;NDUFB1	NA
KDM1A;PTP4A3	NA
KDM1A;NDUFA4L2	NA
CYP4F12;KDM1A	NA
KDM1A;PPP1CC	NA
KDM1A;MAPK12	NA
KDM1A;PLA2G2E	NA
KDM1A;NDUFA4	NA
EPHB4;KDM1A	NA
KDM1A;SRC	NA
KDM1A;MAP3K5	NA
KDM1A;NTRK1	NA
KDM1A;TOP1	NA
KDM1A;MAP3K3	NA
KDM1A;NPY4R	NA
BRD2;KDM1A	NA
AGPAT1;KDM1A	NA
EHMT2;KDM1A	NA
DDR1;KDM1A	NA
KDM1A;NT5M	NA
KDM1A;LTC4S	NA
KDM1A;LTB4R	NA
GPX1;KDM1A	NA
ACY1;KDM1A	NA
KDM1A;PRKDC	NA
KDM1A;MC1R	NA
NOS2;PDK2	0.0605935
CAMK1G;PDK2	0.0522132
MMP25;PDK2	-0.154551
MASP2;PDK2	0.0426695
LARS2;PDK2	-0.106582
CD22;PDK2	-0.106865
PDK2;PIK3CB	-0.124788
PDK2;PRSS8	0.0238295
CAMK2B;PDK2	-0.179573
PDK2;SPHK2	0.0594265
ERBB3;PDK2	0.0591249
FGFR2;PDK2	-0.0683656
PDK2;PRKCZ	0.0520777
FGFR3;PDK2	-0.0124423
CAMK2A;PDK2	0.0345956
PDK2;RPS6KA2	-0.0974649
MAP2K7;PDK2	-0.0321707
PDK2;XPO1	NA
PDK2;PLOD1	0.0748117
MAP3K4;PDK2	0.11965
BIRC5;PDK2	NA
ITGA6;PDK2	0.0555464
CYP26A1;PDK2	0.0269179
PDK2;PRODH	0.0227176
CRYBB1;PDK2	0.0394815
PDK2;SLC16A8	0.0506064
MCAT;PDK2	NA
PDK2;TSPO	0.137186
APEX1;PDK2	0.150089
PDK2;PTK6	-0.0666826
CDC25B;PDK2	0.122957
HCK;PDK2	0.00213633
OXT;PDK2	0.038488
PDK2;XIAP	0.0545334
PDK2;PIM2	0.0838373
MAPK3;PDK2	0.0391891
BCKDK;PDK2	-0.0635434
CSK;PDK2	0.0923651
MAP4K1;PDK2	-0.119666
CKM;PDK2	0.0736851
DOT1L;PDK2	-0.171485
DMPK;PDK2	0.137059
GPI;PDK2	0.09128
AKT2;PDK2	0.136515
PDK2;TYK2	0.0364659
LIG1;PDK2	0.190027
PDK2;PLA2G4C	-0.095377
BCAT2;PDK2	0.0190729
JAK3;PDK2	0.0267392
PDK2;SLC5A5	0.0186756
PDK2;PIK3R2	0.0450906
GRIK5;PDK2	-0.195194
NAMPT;PDK2	NA
PDK2;PIK3CG	0.0650514
PDK2;PTPRZ1	-0.0734855
GCK;PDK2	-0.00624017
CA9;PDK2	0.148404
MAP3K8;PDK2	-0.177151
GALK1;PDK2	0.128919
PDK2;PRKAR1A	0.059619
PDK2;PRKAB1	-0.18765
HMGCR;PDK2	0.0109717
PDK2;PFKFB4	-0.0514374
PDK2;UMPS	NA
PDK2;POMC	0.0384518
ACVR1;PDK2	-0.0773015
KCNQ4;PDK2	0.0947475
PDK2;STMN1	0.224477
CSF3R;PDK2	0.129144
MAPK8IP1;PDK2	0.0436636
HCRTR1;PDK2	0.314264
GHSR;PDK2	-0.13229
PDK2;PIK3CA	0.101665
CNTFR;PDK2	0.0488245
CIT;PDK2	0.172058
CDK2;PDK2	-0.0540116
DBH;PDK2	0.0646353
NAGK;PDK2	0.0193332
CDKN1A;PDK2	0.0784817
MAP2K2;PDK2	-0.085407
PDK2;TST	0.00286805
BCL2L2;PDK2	0.136131
AANAT;PDK2	0.0208395
MAP3K10;PDK2	0.0798234
DNMT1;PDK2	0.00332836
AOC3;PDK2	0.0513438
PDK2;PRKAB2	0.0224042
PDK2;PTPRE	0.0320619
PDK2;PRKAA1	-0.0798891
PDK2;SSTR4	-0.0048112
CDK8;PDK2	0.0351048
PDK2;PIK3C2B	0.0292032
EPHB2;PDK2	0.043033
CSNK1G2;PDK2	0.0591703
AMHR2;PDK2	0.0156735
EPRS;PDK2	-0.235408
PDK2;TXN	-0.180503
NR5A1;PDK2	-0.166053
PDK2;PIM1	0.28776
HMGA1;PDK2	0.240844
MAP2K5;PDK2	0.0081605
ACVRL1;PDK2	0.0452234
BRCA2;PDK2	0.144003
ITGB7;PDK2	0.0951553
IGF1R;PDK2	-0.056917
KSR1;PDK2	0.00496039
NPEPPS;PDK2	0.046023
ERBB2;PDK2	0.0411979
PDK2;PNMT	0.0471267
AKT1;PDK2	0.0614022
CARM1;PDK2	0.0381704
EPHA2;PDK2	0.0235088
PDK2;UCK2	0.0375304
MCL1;PDK2	0.0657932
PDK2;PKLR	0.108812
PARP1;PDK2	0.0987396
PDK2;SKP2	0.182283
EGFR;PDK2	-0.0510882
CASK;PDK2	0.0420399
ALAD;PDK2	0.068108
CAMK2G;PDK2	0.0739373
PDK2;PTPRJ	0.048053
ATM;PDK2	0.114311
PDK2;TAOK2	-0.162876
INPP1;PDK2	0.0115717
CHD1;PDK2	0.0826303
PDK2;PRKCA	0.04211
DCK;PDK2	0.0129154
MMP14;PDK2	-0.207498
PDK2;PFKFB1	-0.218996
EDA;PDK2	0.133373
NPR2;PDK2	0.226334
PDK2;PTGIR	-0.256553
FGFR4;PDK2	-0.121963
PDK2;PTGER1	0.0494841
HCRT;PDK2	0.0418018
PDK2;SSTR5	0.0888838
PDK2;RPS6KA4	0.0516637
ALPL;PDK2	-0.00127193
DDR2;PDK2	-0.102836
MAPKAPK2;PDK2	-0.0502364
GMPS;PDK2	NA
PDK2;PRKCD	-0.28929
CDC25A;PDK2	0.00553479
MST1R;PDK2	0.04746
GRM2;PDK2	-0.160896
CDK5;PDK2	-0.00180994
PDK2;RET	-0.0135802
ILK;PDK2	0.0284561
CDK12;PDK2	0.230449
FN3K;PDK2	-0.0210412
AXL;PDK2	-0.0401209
DAPK3;PDK2	0.028284
PDK2;TK1	0.111749
IL12A;PDK2	0.0170648
NPR1;PDK2	0.0351736
DCXR;PDK2	0.053836
PDK2;SLC16A5	0.0445312
FABP4;PDK2	-0.132349
ALK;PDK2	0.0606714
BCL2L1;PDK2	-2.9172e-05
PDK2;PIK3CD	0.0518404
P2RY6;PDK2	-0.0106854
PDK2;RRM2	NA
PDK2;TPSAB1	0.205842
BSG;PDK2	0.123012
ADRBK1;PDK2	-0.0350422
PDK2;RELA	0.0298981
ATR;PDK2	-0.205752
PDK2;SPHK1	0.0378552
KCNA3;PDK2	-0.28685
GRB2;PDK2	-0.0792226
ERBB4;PDK2	-0.0273497
CYP11B2;PDK2	-0.0725545
CLK3;PDK2	0.0447562
CSF1R;PDK2	-0.0691797
LCK;PDK2	0.0843616
CAMK1D;PDK2	0.0303262
NDUFB1;PDK2	-0.203816
PDK2;PTP4A3	0.0187846
NDUFA4L2;PDK2	0.0433432
CYP4F12;PDK2	0.0497941
PDK2;PPP1CC	0.107002
MAPK12;PDK2	0.311224
PDK2;PLA2G2E	-0.00604421
NDUFA4;PDK2	-0.0961706
EPHB4;PDK2	-0.121496
PDK2;SRC	-0.0963428
MAP3K5;PDK2	0.0265618
NTRK1;PDK2	-0.0677546
PDK2;TOP1	-0.126922
MAP3K3;PDK2	0.0218347
NPY4R;PDK2	0.0289932
BRD2;PDK2	0.165006
AGPAT1;PDK2	-0.0202511
EHMT2;PDK2	-0.00210305
DDR1;PDK2	-0.0496354
NT5M;PDK2	0.0356866
LTC4S;PDK2	0.0490782
LTB4R;PDK2	0.0333456
GPX1;PDK2	0.0646916
ACY1;PDK2	0.127558
PDK2;PRKDC	0.136866
MC1R;PDK2	0.085847
CAMK1G;NOS2	0.125105
MMP25;NOS2	0.0153902
MASP2;NOS2	0.247344
LARS2;NOS2	0.3853
CD22;NOS2	0.276211
NOS2;PIK3CB	0.0184233
NOS2;PRSS8	0.383052
CAMK2B;NOS2	-0.00458089
NOS2;SPHK2	0.141227
ERBB3;NOS2	0.465838
FGFR2;NOS2	0.10107
NOS2;PRKCZ	0.135331
FGFR3;NOS2	0.136766
CAMK2A;NOS2	0.247392
NOS2;RPS6KA2	-0.0363628
MAP2K7;NOS2	0.228946
NOS2;XPO1	NA
NOS2;PLOD1	0.114868
MAP3K4;NOS2	0.332591
BIRC5;NOS2	NA
ITGA6;NOS2	0.221871
CYP26A1;NOS2	0.14085
NOS2;PRODH	0.0717765
CRYBB1;NOS2	0.078953
NOS2;SLC16A8	0.14824
MCAT;NOS2	NA
NOS2;TSPO	0.193226
APEX1;NOS2	0.180308
NOS2;PTK6	0.0780558
CDC25B;NOS2	0.365276
HCK;NOS2	0.0313991
NOS2;OXT	0.35128
NOS2;XIAP	0.120699
NOS2;PIM2	0.154064
MAPK3;NOS2	0.371707
BCKDK;NOS2	0.221011
CSK;NOS2	0.37842
MAP4K1;NOS2	0.120492
CKM;NOS2	0.145372
DOT1L;NOS2	0.566067
DMPK;NOS2	0.317908
GPI;NOS2	0.245771
AKT2;NOS2	0.473646
NOS2;TYK2	0.332005
LIG1;NOS2	0.348173
NOS2;PLA2G4C	-0.0250786
BCAT2;NOS2	0.332525
JAK3;NOS2	0.168126
NOS2;SLC5A5	0.297759
NOS2;PIK3R2	0.280256
GRIK5;NOS2	-0.159029
NAMPT;NOS2	NA
NOS2;PIK3CG	0.240724
NOS2;PTPRZ1	0.146374
GCK;NOS2	0.106728
CA9;NOS2	0.327999
MAP3K8;NOS2	-0.0693194
GALK1;NOS2	0.0977947
NOS2;PRKAR1A	0.225422
NOS2;PRKAB1	0.0312591
HMGCR;NOS2	0.430337
NOS2;PFKFB4	0.237654
NOS2;UMPS	NA
NOS2;POMC	0.203339
ACVR1;NOS2	0.0937771
KCNQ4;NOS2	0.217647
NOS2;STMN1	0.433095
CSF3R;NOS2	0.362322
MAPK8IP1;NOS2	-0.00558782
HCRTR1;NOS2	0.304146
GHSR;NOS2	-0.0191043
NOS2;PIK3CA	0.313152
CNTFR;NOS2	0.0288244
CIT;NOS2	0.4954
CDK2;NOS2	0.428073
DBH;NOS2	0.211629
NAGK;NOS2	0.197512
CDKN1A;NOS2	0.267813
MAP2K2;NOS2	0.240696
NOS2;TST	0.163784
BCL2L2;NOS2	0.231349
AANAT;NOS2	0.18559
MAP3K10;NOS2	0.38143
DNMT1;NOS2	0.23112
AOC3;NOS2	0.196075
NOS2;PRKAB2	-0.00960793
NOS2;PTPRE	0.352858
NOS2;PRKAA1	0.0648565
NOS2;SSTR4	0.0102832
CDK8;NOS2	0.24139
NOS2;PIK3C2B	0.306122
EPHB2;NOS2	0.192911
CSNK1G2;NOS2	0.260352
AMHR2;NOS2	0.335019
EPRS;NOS2	0.565283
NOS2;TXN	0.585459
NOS2;NR5A1	0.10745
NOS2;PIM1	0.627054
HMGA1;NOS2	0.664526
MAP2K5;NOS2	0.134565
ACVRL1;NOS2	0.147791
BRCA2;NOS2	0.399402
ITGB7;NOS2	0.276292
IGF1R;NOS2	0.455847
KSR1;NOS2	0.210331
NOS2;NPEPPS	0.382947
ERBB2;NOS2	0.378856
NOS2;PNMT	0.188328
AKT1;NOS2	0.359205
CARM1;NOS2	0.357844
EPHA2;NOS2	0.260183
NOS2;UCK2	0.140693
MCL1;NOS2	0.101493
NOS2;PKLR	0.255933
NOS2;PARP1	0.229121
NOS2;SKP2	0.319899
EGFR;NOS2	0.0961483
CASK;NOS2	0.131399
ALAD;NOS2	0.388247
CAMK2G;NOS2	0.34004
NOS2;PTPRJ	0.0474505
ATM;NOS2	0.251218
NOS2;TAOK2	0.0758058
INPP1;NOS2	0.174595
CHD1;NOS2	0.270645
NOS2;PRKCA	0.199692
DCK;NOS2	0.148827
MMP14;NOS2	-0.151632
NOS2;PFKFB1	-0.00313212
EDA;NOS2	0.132076
NOS2;NPR2	0.405304
NOS2;PTGIR	-0.0131914
FGFR4;NOS2	-0.120118
NOS2;PTGER1	0.319448
HCRT;NOS2	0.208638
NOS2;SSTR5	0.414808
NOS2;RPS6KA4	0.109735
ALPL;NOS2	0.246017
DDR2;NOS2	0.259961
MAPKAPK2;NOS2	0.244817
GMPS;NOS2	NA
NOS2;PRKCD	-0.0954641
CDC25A;NOS2	0.38248
MST1R;NOS2	0.278861
GRM2;NOS2	-0.0204751
CDK5;NOS2	-0.12783
NOS2;RET	0.178362
ILK;NOS2	0.209747
CDK12;NOS2	0.551815
FN3K;NOS2	0.0947393
AXL;NOS2	0.299767
DAPK3;NOS2	-0.00265572
NOS2;TK1	0.173443
IL12A;NOS2	0.135295
NOS2;NPR1	0.271084
DCXR;NOS2	0.232427
NOS2;SLC16A5	0.265765
FABP4;NOS2	0.0303711
ALK;NOS2	0.235967
BCL2L1;NOS2	0.399317
NOS2;PIK3CD	0.11644
NOS2;P2RY6	0.271599
NOS2;RRM2	NA
NOS2;TPSAB1	0.284629
BSG;NOS2	0.325598
ADRBK1;NOS2	0.345352
NOS2;RELA	0.231637
ATR;NOS2	0.292197
NOS2;SPHK1	0.17165
KCNA3;NOS2	0.00544618
GRB2;NOS2	0.692517
ERBB4;NOS2	0.0360652
CYP11B2;NOS2	0.110696
CLK3;NOS2	0.0439932
CSF1R;NOS2	0.0942041
LCK;NOS2	0.425715
CAMK1D;NOS2	0.179071
NDUFB1;NOS2	0.318792
NOS2;PTP4A3	0.16818
NDUFA4L2;NOS2	0.23466
CYP4F12;NOS2	0.244935
NOS2;PPP1CC	0.170449
MAPK12;NOS2	0.396743
NOS2;PLA2G2E	0.142143
NDUFA4;NOS2	0.259529
EPHB4;NOS2	0.0330404
NOS2;SRC	0.0899672
MAP3K5;NOS2	0.0884562
NOS2;NTRK1	0.307144
NOS2;TOP1	0.42036
MAP3K3;NOS2	0.106034
NOS2;NPY4R	0.132677
BRD2;NOS2	0.308703
AGPAT1;NOS2	-0.0243832
EHMT2;NOS2	0.0504577
DDR1;NOS2	0.092939
NOS2;NT5M	0.336676
LTC4S;NOS2	0.342719
LTB4R;NOS2	0.160844
GPX1;NOS2	0.174898
ACY1;NOS2	0.248127
NOS2;PRKDC	0.693137
MC1R;NOS2	0.377452
CAMK1G;MMP25	0.0161146
CAMK1G;MASP2	0.0142989
CAMK1G;LARS2	0.379856
CAMK1G;CD22	-0.0185236
CAMK1G;PIK3CB	0.118572
CAMK1G;PRSS8	0.0529618
CAMK1G;CAMK2B	-0.148818
CAMK1G;SPHK2	0.0469241
CAMK1G;ERBB3	0.0322044
CAMK1G;FGFR2	0.000778245
CAMK1G;PRKCZ	0.0128429
CAMK1G;FGFR3	-0.0510135
CAMK1G;CAMK2A	0.00667028
CAMK1G;RPS6KA2	-0.0587161
CAMK1G;MAP2K7	-0.0618538
CAMK1G;XPO1	NA
CAMK1G;PLOD1	0.0477939
CAMK1G;MAP3K4	0.063451
BIRC5;CAMK1G	NA
CAMK1G;ITGA6	0.0729199
CAMK1G;CYP26A1	0.0388526
CAMK1G;PRODH	-0.000533377
CAMK1G;CRYBB1	-0.0467286
CAMK1G;SLC16A8	0.0853941
CAMK1G;MCAT	NA
CAMK1G;TSPO	-0.0140193
APEX1;CAMK1G	0.103781
CAMK1G;PTK6	0.0477777
CAMK1G;CDC25B	0.00360341
CAMK1G;HCK	-0.16068
CAMK1G;OXT	0.187257
CAMK1G;XIAP	0.064089
CAMK1G;PIM2	0.0793098
CAMK1G;MAPK3	0.09764
BCKDK;CAMK1G	0.136051
CAMK1G;CSK	0.131246
CAMK1G;MAP4K1	0.139058
CAMK1G;CKM	-0.0561518
CAMK1G;DOT1L	0.33693
CAMK1G;DMPK	0.214957
CAMK1G;GPI	0.268579
AKT2;CAMK1G	0.226221
CAMK1G;TYK2	0.061769
CAMK1G;LIG1	0.165543
CAMK1G;PLA2G4C	-0.119837
BCAT2;CAMK1G	0.0806135
CAMK1G;JAK3	0.125261
CAMK1G;SLC5A5	0.158106
CAMK1G;PIK3R2	0.0524051
CAMK1G;GRIK5	-0.114999
CAMK1G;NAMPT	NA
CAMK1G;PIK3CG	0.0295461
CAMK1G;PTPRZ1	0.0131016
CAMK1G;GCK	-0.0428092
CA9;CAMK1G	0.124797
CAMK1G;MAP3K8	-0.0526772
CAMK1G;GALK1	0.117821
CAMK1G;PRKAR1A	0.178174
CAMK1G;PRKAB1	-0.100908
CAMK1G;HMGCR	0.272722
CAMK1G;PFKFB4	-0.0108961
CAMK1G;UMPS	NA
CAMK1G;POMC	0.0689348
ACVR1;CAMK1G	0.0826885
CAMK1G;KCNQ4	0.131019
CAMK1G;STMN1	0.347044
CAMK1G;CSF3R	0.231618
CAMK1G;MAPK8IP1	-0.0740228
CAMK1G;HCRTR1	0.211398
CAMK1G;GHSR	-0.0857873
CAMK1G;PIK3CA	0.239636
CAMK1G;CNTFR	0.0277212
CAMK1G;CIT	0.495836
CAMK1G;CDK2	0.257488
CAMK1G;DBH	0.160793
CAMK1G;NAGK	0.0832445
CAMK1G;CDKN1A	0.0912349
CAMK1G;MAP2K2	0.0527125
CAMK1G;TST	0.0451344
BCL2L2;CAMK1G	0.118709
AANAT;CAMK1G	0.0150568
CAMK1G;MAP3K10	0.0528696
CAMK1G;DNMT1	0.12136
AOC3;CAMK1G	-0.0119267
CAMK1G;PRKAB2	0.0379604
CAMK1G;PTPRE	0.0413175
CAMK1G;PRKAA1	0.0157841
CAMK1G;SSTR4	-0.0300648
CAMK1G;CDK8	0.0595732
CAMK1G;PIK3C2B	0.134369
CAMK1G;EPHB2	0.0830042
CAMK1G;CSNK1G2	0.0711632
AMHR2;CAMK1G	0.0171453
CAMK1G;EPRS	0.564379
CAMK1G;TXN	0.532666
CAMK1G;NR5A1	0.0216295
CAMK1G;PIM1	0.34666
CAMK1G;HMGA1	0.740843
CAMK1G;MAP2K5	-0.0103025
ACVRL1;CAMK1G	0.120701
BRCA2;CAMK1G	0.261462
CAMK1G;ITGB7	-0.075318
CAMK1G;IGF1R	0.317345
CAMK1G;KSR1	0.109587
CAMK1G;NPEPPS	0.0251296
CAMK1G;ERBB2	0.129161
CAMK1G;PNMT	0.00113261
AKT1;CAMK1G	0.155109
CAMK1G;CARM1	0.214144
CAMK1G;EPHA2	0.0564314
CAMK1G;UCK2	0.0579673
CAMK1G;MCL1	0.0278513
CAMK1G;PKLR	0.0638848
CAMK1G;PARP1	0.151249
CAMK1G;SKP2	0.226849
CAMK1G;EGFR	0.0204719
CAMK1G;CASK	-0.0419087
ALAD;CAMK1G	0.302349
CAMK1G;CAMK2G	0.0420153
CAMK1G;PTPRJ	-0.0753911
ATM;CAMK1G	0.00621125
CAMK1G;TAOK2	-0.00890673
CAMK1G;INPP1	-0.0137387
CAMK1G;CHD1	0.105618
CAMK1G;PRKCA	-0.115899
CAMK1G;DCK	0.0592189
CAMK1G;MMP14	-0.11368
CAMK1G;PFKFB1	-0.112056
CAMK1G;EDA	0.0735448
CAMK1G;NPR2	0.160845
CAMK1G;PTGIR	-0.0892108
CAMK1G;FGFR4	-0.0988026
CAMK1G;PTGER1	0.0880461
CAMK1G;HCRT	0.0643172
CAMK1G;SSTR5	0.0930962
CAMK1G;RPS6KA4	-0.0242126
ALPL;CAMK1G	-0.00515161
CAMK1G;DDR2	-0.0511193
CAMK1G;MAPKAPK2	0.196968
CAMK1G;GMPS	NA
CAMK1G;PRKCD	-0.151504
CAMK1G;CDC25A	0.450481
CAMK1G;MST1R	0.131722
CAMK1G;GRM2	-0.112225
CAMK1G;CDK5	-0.0513364
CAMK1G;RET	-0.0761896
CAMK1G;ILK	0.0474073
CAMK1G;CDK12	0.304879
CAMK1G;FN3K	0.11125
AXL;CAMK1G	0.0150891
CAMK1G;DAPK3	-0.0976314
CAMK1G;TK1	0.0321635
CAMK1G;IL12A	-0.0661442
CAMK1G;NPR1	0.0291623
CAMK1G;DCXR	0.1849
CAMK1G;SLC16A5	0.115065
CAMK1G;FABP4	-0.083355
ALK;CAMK1G	-0.0697259
BCL2L1;CAMK1G	0.288716
CAMK1G;PIK3CD	0.0324637
CAMK1G;P2RY6	0.125765
CAMK1G;RRM2	NA
CAMK1G;TPSAB1	0.170795
BSG;CAMK1G	0.209456
ADRBK1;CAMK1G	0.101302
CAMK1G;RELA	0.0534151
ATR;CAMK1G	0.424941
CAMK1G;SPHK1	0.0184696
CAMK1G;KCNA3	-0.105256
CAMK1G;GRB2	0.846203
CAMK1G;ERBB4	-0.010955
CAMK1G;CYP11B2	0.00213766
CAMK1G;CLK3	0.024359
CAMK1G;CSF1R	0.00450182
CAMK1G;LCK	0.0965964
CAMK1D;CAMK1G	-0.132781
CAMK1G;NDUFB1	0.37532
CAMK1G;PTP4A3	0.0716215
CAMK1G;NDUFA4L2	0.0700416
CAMK1G;CYP4F12	0.188269
CAMK1G;PPP1CC	0.0816838
CAMK1G;MAPK12	0.132446
CAMK1G;PLA2G2E	0.041278
CAMK1G;NDUFA4	0.378022
CAMK1G;EPHB4	-0.0793891
CAMK1G;SRC	-0.0849519
CAMK1G;MAP3K5	-0.0948907
CAMK1G;NTRK1	0.184088
CAMK1G;TOP1	0.28852
CAMK1G;MAP3K3	-0.0163979
CAMK1G;NPY4R	-0.021944
BRD2;CAMK1G	0.201583
AGPAT1;CAMK1G	-0.0281054
CAMK1G;EHMT2	-0.0646707
CAMK1G;DDR1	0.0829424
CAMK1G;NT5M	0.0414968
CAMK1G;LTC4S	0.0666811
CAMK1G;LTB4R	0.150157
CAMK1G;GPX1	0.0820209
ACY1;CAMK1G	0.155363
CAMK1G;PRKDC	0.344484
CAMK1G;MC1R	0.125227
MASP2;MMP25	-0.0959093
LARS2;MMP25	0.273374
CD22;MMP25	0.0435304
MMP25;PIK3CB	-0.0550852
MMP25;PRSS8	0.00491529
CAMK2B;MMP25	-0.107048
MMP25;SPHK2	0.0216137
ERBB3;MMP25	0.0171235
FGFR2;MMP25	0.0263472
MMP25;PRKCZ	0.0365943
FGFR3;MMP25	-0.0782229
CAMK2A;MMP25	-0.0578044
MMP25;RPS6KA2	-0.0106915
MAP2K7;MMP25	-0.169757
MMP25;XPO1	NA
MMP25;PLOD1	0.0306617
MAP3K4;MMP25	0.158289
BIRC5;MMP25	NA
ITGA6;MMP25	0.064419
CYP26A1;MMP25	-0.0429642
MMP25;PRODH	-0.0199789
CRYBB1;MMP25	0.0755542
MMP25;SLC16A8	0.0439618
MCAT;MMP25	NA
MMP25;TSPO	-0.0294366
APEX1;MMP25	0.0721797
MMP25;PTK6	-0.0596805
CDC25B;MMP25	-0.0193574
HCK;MMP25	-0.11388
MMP25;OXT	0.0733102
MMP25;XIAP	-0.0932054
MMP25;PIM2	0.00238333
MAPK3;MMP25	0.0731155
BCKDK;MMP25	0.0508099
CSK;MMP25	0.00636316
MAP4K1;MMP25	-0.0203345
CKM;MMP25	-0.0498433
DOT1L;MMP25	0.170692
DMPK;MMP25	0.0618303
GPI;MMP25	0.240095
AKT2;MMP25	0.20657
MMP25;TYK2	0.0785571
LIG1;MMP25	0.160609
MMP25;PLA2G4C	0.00419892
BCAT2;MMP25	0.168978
JAK3;MMP25	0.0944818
MMP25;SLC5A5	0.0356373
MMP25;PIK3R2	0.0892411
GRIK5;MMP25	-0.125906
MMP25;NAMPT	NA
MMP25;PIK3CG	-0.0278396
MMP25;PTPRZ1	0.0443929
GCK;MMP25	-0.0556467
CA9;MMP25	0.0596906
MAP3K8;MMP25	-0.0407048
GALK1;MMP25	0.0775388
MMP25;PRKAR1A	0.163317
MMP25;PRKAB1	-0.0181728
HMGCR;MMP25	0.199474
MMP25;PFKFB4	-0.0730012
MMP25;UMPS	NA
MMP25;POMC	0.0436154
ACVR1;MMP25	0.0515243
KCNQ4;MMP25	0.0199398
MMP25;STMN1	0.400701
CSF3R;MMP25	0.118424
MAPK8IP1;MMP25	-0.00684554
HCRTR1;MMP25	0.178787
GHSR;MMP25	0.0484751
MMP25;PIK3CA	0.128239
CNTFR;MMP25	0.00836439
CIT;MMP25	0.393135
CDK2;MMP25	0.221353
DBH;MMP25	-0.0106239
MMP25;NAGK	-0.0167725
CDKN1A;MMP25	0.0411073
MAP2K2;MMP25	0.110499
MMP25;TST	-0.075379
BCL2L2;MMP25	0.043312
AANAT;MMP25	0.0571733
MAP3K10;MMP25	-0.0264806
DNMT1;MMP25	0.113503
AOC3;MMP25	-0.0861373
MMP25;PRKAB2	0.0106873
MMP25;PTPRE	0.0575477
MMP25;PRKAA1	0.0433884
MMP25;SSTR4	-0.0144549
CDK8;MMP25	-0.00631201
MMP25;PIK3C2B	-0.0244946
EPHB2;MMP25	0.0937668
CSNK1G2;MMP25	0.0248695
AMHR2;MMP25	0.000997383
EPRS;MMP25	0.455795
MMP25;TXN	0.697973
MMP25;NR5A1	-0.0905467
MMP25;PIM1	0.259109
HMGA1;MMP25	0.57847
MAP2K5;MMP25	-0.0254041
ACVRL1;MMP25	-0.0650897
BRCA2;MMP25	0.176705
ITGB7;MMP25	0.0139784
IGF1R;MMP25	0.33736
KSR1;MMP25	0.0551904
MMP25;NPEPPS	-0.105021
ERBB2;MMP25	0.00911502
MMP25;PNMT	-0.0604541
AKT1;MMP25	0.171211
CARM1;MMP25	0.232175
EPHA2;MMP25	0.109317
MMP25;UCK2	0.0246145
MCL1;MMP25	0.0359552
MMP25;PKLR	0.0277406
MMP25;PARP1	0.189733
MMP25;SKP2	0.185025
EGFR;MMP25	-0.0297953
CASK;MMP25	-0.0350302
ALAD;MMP25	0.172299
CAMK2G;MMP25	0.0518278
MMP25;PTPRJ	-0.0681403
ATM;MMP25	0.0259491
MMP25;TAOK2	0.0525209
INPP1;MMP25	-0.123779
CHD1;MMP25	0.0343132
MMP25;PRKCA	-0.142943
DCK;MMP25	-0.101546
MMP14;MMP25	-0.0953219
MMP25;PFKFB1	-0.223929
EDA;MMP25	-0.00757708
MMP25;NPR2	0.138761
MMP25;PTGIR	-0.1328
FGFR4;MMP25	-0.290891
MMP25;PTGER1	-0.0491388
HCRT;MMP25	-0.0310937
MMP25;SSTR5	-0.0424311
MMP25;RPS6KA4	-0.00297288
ALPL;MMP25	0.0326188
DDR2;MMP25	-0.0631479
MAPKAPK2;MMP25	0.0754208
GMPS;MMP25	NA
MMP25;PRKCD	-0.0728027
CDC25A;MMP25	0.142048
MMP25;MST1R	0.0281697
GRM2;MMP25	0.0569425
CDK5;MMP25	-0.0503349
MMP25;RET	-0.21943
ILK;MMP25	-0.0371809
CDK12;MMP25	0.342992
FN3K;MMP25	0.125447
AXL;MMP25	0.067406
DAPK3;MMP25	-0.126934
MMP25;TK1	-0.0223764
IL12A;MMP25	-0.207436
MMP25;NPR1	-0.00834346
DCXR;MMP25	0.0591986
MMP25;SLC16A5	0.0821629
FABP4;MMP25	-0.10396
ALK;MMP25	-0.0393301
BCL2L1;MMP25	0.24763
MMP25;PIK3CD	-0.00218402
MMP25;P2RY6	0.116435
MMP25;RRM2	NA
MMP25;TPSAB1	0.0492516
BSG;MMP25	0.282456
ADRBK1;MMP25	0.11484
MMP25;RELA	0.0366487
ATR;MMP25	0.29001
MMP25;SPHK1	0.0037316
KCNA3;MMP25	0.111037
GRB2;MMP25	0.850864
ERBB4;MMP25	0.0461856
CYP11B2;MMP25	0.0311154
CLK3;MMP25	-0.0966466
CSF1R;MMP25	-0.134824
LCK;MMP25	0.0966593
CAMK1D;MMP25	-0.11928
MMP25;NDUFB1	0.410976
MMP25;PTP4A3	0.0606273
MMP25;NDUFA4L2	-0.1202
CYP4F12;MMP25	0.1034
MMP25;PPP1CC	0.0452069
MAPK12;MMP25	0.0390883
MMP25;PLA2G2E	0.0267685
MMP25;NDUFA4	0.383769
EPHB4;MMP25	-0.139019
MMP25;SRC	-0.100677
MAP3K5;MMP25	-0.185685
MMP25;NTRK1	0.0614262
MMP25;TOP1	0.273704
MAP3K3;MMP25	0.00026342
MMP25;NPY4R	-0.00919083
BRD2;MMP25	0.218928
AGPAT1;MMP25	-0.0362449
EHMT2;MMP25	-0.00713869
DDR1;MMP25	-0.0202073
MMP25;NT5M	0.0687719
LTC4S;MMP25	0.012714
LTB4R;MMP25	0.0370292
GPX1;MMP25	0.0471559
ACY1;MMP25	0.037714
MMP25;PRKDC	0.342104
MC1R;MMP25	0.0945036
LARS2;MASP2	0.49872
CD22;MASP2	0.105848
MASP2;PIK3CB	0.0927021
MASP2;PRSS8	0.278842
CAMK2B;MASP2	-0.323354
MASP2;SPHK2	0.131107
ERBB3;MASP2	0.0910315
FGFR2;MASP2	-0.149729
MASP2;PRKCZ	0.0553514
FGFR3;MASP2	0.311387
CAMK2A;MASP2	0.103436
MASP2;RPS6KA2	0.0894488
MAP2K7;MASP2	0.309982
MASP2;XPO1	NA
MASP2;PLOD1	0.0288049
MAP3K4;MASP2	0.19604
BIRC5;MASP2	NA
ITGA6;MASP2	0.182532
CYP26A1;MASP2	0.121277
MASP2;PRODH	0.00151108
CRYBB1;MASP2	0.0704643
MASP2;SLC16A8	-0.0590864
MASP2;MCAT	NA
MASP2;TSPO	0.107566
APEX1;MASP2	0.0185133
MASP2;PTK6	-0.0385781
CDC25B;MASP2	0.378794
HCK;MASP2	0.149911
MASP2;OXT	0.127802
MASP2;XIAP	0.0318698
MASP2;PIM2	0.059205
MAPK3;MASP2	0.107658
BCKDK;MASP2	-0.0456182
CSK;MASP2	-0.00472898
MAP4K1;MASP2	0.0770732
CKM;MASP2	0.139304
DOT1L;MASP2	0.471229
DMPK;MASP2	0.072195
GPI;MASP2	0.168957
AKT2;MASP2	0.32449
MASP2;TYK2	0.143655
LIG1;MASP2	0.239841
MASP2;PLA2G4C	-0.149147
BCAT2;MASP2	0.00725044
JAK3;MASP2	0.119509
MASP2;SLC5A5	0.232006
MASP2;PIK3R2	0.0770724
GRIK5;MASP2	-0.154776
MASP2;NAMPT	NA
MASP2;PIK3CG	0.105347
MASP2;PTPRZ1	0.267296
GCK;MASP2	-0.0220751
CA9;MASP2	0.160286
MAP3K8;MASP2	-0.150591
GALK1;MASP2	0.216094
MASP2;PRKAR1A	0.0965917
MASP2;PRKAB1	-0.218675
HMGCR;MASP2	0.378163
MASP2;PFKFB4	-0.0685574
MASP2;UMPS	NA
MASP2;POMC	0.0472011
ACVR1;MASP2	-0.0123093
KCNQ4;MASP2	0.105486
MASP2;STMN1	0.460907
CSF3R;MASP2	0.248681
MAPK8IP1;MASP2	0.0241651
HCRTR1;MASP2	0.552187
GHSR;MASP2	-0.0976626
MASP2;PIK3CA	0.339808
CNTFR;MASP2	0.0538355
CIT;MASP2	0.530973
CDK2;MASP2	0.292909
DBH;MASP2	0.378742
MASP2;NAGK	0.0263336
CDKN1A;MASP2	0.0569152
MAP2K2;MASP2	-0.0408683
MASP2;TST	0.237859
BCL2L2;MASP2	0.137199
AANAT;MASP2	0.134072
MAP3K10;MASP2	0.175292
DNMT1;MASP2	0.111487
AOC3;MASP2	0.176305
MASP2;PRKAB2	0.00147662
MASP2;PTPRE	0.246075
MASP2;PRKAA1	0.0341422
MASP2;SSTR4	-0.0200033
CDK8;MASP2	0.0372279
MASP2;PIK3C2B	0.148971
EPHB2;MASP2	-0.00765044
CSNK1G2;MASP2	0.0323504
AMHR2;MASP2	0.0764049
EPRS;MASP2	0.663758
MASP2;TXN	0.517398
MASP2;NR5A1	0.0214762
MASP2;PIM1	0.22533
HMGA1;MASP2	0.675875
MAP2K5;MASP2	0.14212
ACVRL1;MASP2	0.0713625
BRCA2;MASP2	0.18881
ITGB7;MASP2	0.485117
IGF1R;MASP2	0.411366
KSR1;MASP2	0.167886
MASP2;NPEPPS	0.429647
ERBB2;MASP2	0.228571
MASP2;PNMT	0.153844
AKT1;MASP2	0.153935
CARM1;MASP2	0.336795
EPHA2;MASP2	0.0282435
MASP2;UCK2	0.0456226
MASP2;MCL1	0.00380206
MASP2;PKLR	0.23567
MASP2;PARP1	0.184021
MASP2;SKP2	0.127998
EGFR;MASP2	0.1175
CASK;MASP2	0.125625
ALAD;MASP2	0.386641
CAMK2G;MASP2	0.140795
MASP2;PTPRJ	0.21531
ATM;MASP2	0.137718
MASP2;TAOK2	-0.137314
INPP1;MASP2	0.0497131
CHD1;MASP2	0.0931887
MASP2;PRKCA	0.168729
DCK;MASP2	0.0951112
MASP2;MMP14	-0.222813
MASP2;PFKFB1	0.143242
EDA;MASP2	0.256192
MASP2;NPR2	0.322084
MASP2;PTGIR	-0.110111
FGFR4;MASP2	-0.176453
MASP2;PTGER1	0.195852
HCRT;MASP2	0.0165597
MASP2;SSTR5	0.294411
MASP2;RPS6KA4	0.0933302
ALPL;MASP2	0.102395
DDR2;MASP2	0.0257331
MAPKAPK2;MASP2	-0.0335436
GMPS;MASP2	NA
MASP2;PRKCD	-0.170718
CDC25A;MASP2	0.278566
MASP2;MST1R	-0.0127722
GRM2;MASP2	-0.0300213
CDK5;MASP2	-0.179279
MASP2;RET	0.107235
ILK;MASP2	0.0142877
CDK12;MASP2	0.38722
FN3K;MASP2	0.0325944
AXL;MASP2	0.160359
DAPK3;MASP2	-0.0125282
MASP2;TK1	0.0983474
IL12A;MASP2	0.444478
MASP2;NPR1	0.139144
DCXR;MASP2	0.0262851
MASP2;SLC16A5	0.109352
FABP4;MASP2	-0.00972288
ALK;MASP2	0.234532
BCL2L1;MASP2	0.515651
MASP2;PIK3CD	-0.0230653
MASP2;P2RY6	0.101245
MASP2;RRM2	NA
MASP2;TPSAB1	0.028773
BSG;MASP2	0.338058
ADRBK1;MASP2	0.162414
MASP2;RELA	0.0770885
ATR;MASP2	0.207266
MASP2;SPHK1	0.0512311
KCNA3;MASP2	-0.0247922
GRB2;MASP2	0.652309
ERBB4;MASP2	-0.137534
CYP11B2;MASP2	0.0713638
CLK3;MASP2	0.0316391
CSF1R;MASP2	0.101403
LCK;MASP2	0.400941
CAMK1D;MASP2	0.146933
MASP2;NDUFB1	0.317034
MASP2;PTP4A3	0.00647224
MASP2;NDUFA4L2	0.0953425
CYP4F12;MASP2	-0.0684617
MASP2;PPP1CC	-0.00280609
MAPK12;MASP2	0.678697
MASP2;PLA2G2E	0.104521
MASP2;NDUFA4	0.527322
EPHB4;MASP2	-0.237575
MASP2;SRC	-0.0174962
MAP3K5;MASP2	0.0888433
MASP2;NTRK1	0.171709
MASP2;TOP1	0.247305
MAP3K3;MASP2	0.173419
MASP2;NPY4R	0.0362563
BRD2;MASP2	0.18157
AGPAT1;MASP2	-0.0250306
EHMT2;MASP2	0.0385419
DDR1;MASP2	-0.0458272
MASP2;NT5M	0.0291093
LTC4S;MASP2	0.114808
LTB4R;MASP2	0.127204
GPX1;MASP2	0.108813
ACY1;MASP2	0.014767
MASP2;PRKDC	0.858053
MASP2;MC1R	0.10743
CD22;LARS2	0.00287475
LARS2;PIK3CB	-0.281341
LARS2;PRSS8	0.196644
CAMK2B;LARS2	0.177055
LARS2;SPHK2	-0.1374
ERBB3;LARS2	0.478544
FGFR2;LARS2	0.219061
LARS2;PRKCZ	-0.0641917
FGFR3;LARS2	0.42094
CAMK2A;LARS2	-0.0299082
LARS2;RPS6KA2	0.178521
LARS2;MAP2K7	0.191044
LARS2;XPO1	NA
LARS2;PLOD1	0.137279
LARS2;MAP3K4	0.451769
BIRC5;LARS2	NA
ITGA6;LARS2	0.381198
CYP26A1;LARS2	-0.0850597
LARS2;PRODH	0.1306
CRYBB1;LARS2	-0.194378
LARS2;SLC16A8	-0.0259289
LARS2;MCAT	NA
LARS2;TSPO	0.465647
APEX1;LARS2	0.324649
LARS2;PTK6	0.277838
CDC25B;LARS2	0.585196
HCK;LARS2	-0.0468951
LARS2;OXT	0.209739
LARS2;XIAP	-0.143198
LARS2;PIM2	-0.0730377
LARS2;MAPK3	0.189337
BCKDK;LARS2	0.20807
CSK;LARS2	0.531964
LARS2;MAP4K1	0.232288
CKM;LARS2	0.627973
DOT1L;LARS2	1.02546
DMPK;LARS2	0.412768
GPI;LARS2	0.368103
AKT2;LARS2	0.735874
LARS2;TYK2	0.312059
LARS2;LIG1	0.840885
LARS2;PLA2G4C	-0.0701106
BCAT2;LARS2	0.172279
JAK3;LARS2	0.0473524
LARS2;SLC5A5	0.398518
LARS2;PIK3R2	-0.158575
GRIK5;LARS2	0.198054
LARS2;NAMPT	NA
LARS2;PIK3CG	0.100138
LARS2;PTPRZ1	-0.154945
GCK;LARS2	-0.238729
CA9;LARS2	0.342176
LARS2;MAP3K8	0.295051
GALK1;LARS2	-0.00700976
LARS2;PRKAR1A	0.132779
LARS2;PRKAB1	0.236323
HMGCR;LARS2	0.808354
LARS2;PFKFB4	-0.0673794
LARS2;UMPS	NA
LARS2;POMC	-0.239321
ACVR1;LARS2	-0.112502
KCNQ4;LARS2	0.552365
LARS2;STMN1	0.919567
CSF3R;LARS2	0.517266
LARS2;MAPK8IP1	-0.244533
HCRTR1;LARS2	0.852734
GHSR;LARS2	0.338251
LARS2;PIK3CA	0.473448
CNTFR;LARS2	-0.0600071
CIT;LARS2	0.875995
CDK2;LARS2	-0.526878
DBH;LARS2	0.381433
LARS2;NAGK	0.436816
CDKN1A;LARS2	0.515855
LARS2;MAP2K2	0.150965
LARS2;TST	-0.0937981
BCL2L2;LARS2	0.658499
AANAT;LARS2	-0.0138223
LARS2;MAP3K10	0.306547
DNMT1;LARS2	-0.395512
AOC3;LARS2	0.51848
LARS2;PRKAB2	-0.491526
LARS2;PTPRE	0.238032
LARS2;PRKAA1	0.285629
LARS2;SSTR4	-0.0040169
CDK8;LARS2	0.142054
LARS2;PIK3C2B	-0.0758109
EPHB2;LARS2	0.330764
CSNK1G2;LARS2	0.415588
AMHR2;LARS2	0.374121
EPRS;LARS2	0.831557
LARS2;TXN	0.0112307
LARS2;NR5A1	-0.156929
LARS2;PIM1	0.89094
HMGA1;LARS2	1.27508
LARS2;MAP2K5	0.109695
ACVRL1;LARS2	0.545955
BRCA2;LARS2	0.455206
ITGB7;LARS2	0.345264
IGF1R;LARS2	0.31419
KSR1;LARS2	0.201263
LARS2;NPEPPS	0.501487
ERBB2;LARS2	0.369172
LARS2;PNMT	-0.0696252
AKT1;LARS2	0.445214
CARM1;LARS2	0.168536
EPHA2;LARS2	0.354603
LARS2;UCK2	0.325273
LARS2;MCL1	0.119008
LARS2;PKLR	0.112381
LARS2;PARP1	0.309515
LARS2;SKP2	0.952179
EGFR;LARS2	-0.344092
CASK;LARS2	-0.140591
ALAD;LARS2	1.00326
CAMK2G;LARS2	0.446187
LARS2;PTPRJ	0.23271
ATM;LARS2	0.53743
LARS2;TAOK2	0.20058
INPP1;LARS2	-0.224268
CHD1;LARS2	0.510684
LARS2;PRKCA	-0.157113
DCK;LARS2	0.112633
LARS2;MMP14	0.26351
LARS2;PFKFB1	0.0266335
EDA;LARS2	0.684556
LARS2;NPR2	0.309502
LARS2;PTGIR	0.0564956
FGFR4;LARS2	0.253019
LARS2;PTGER1	-0.125029
HCRT;LARS2	0.505929
LARS2;SSTR5	0.481966
LARS2;RPS6KA4	-0.184787
ALPL;LARS2	0.25282
DDR2;LARS2	0.0636458
LARS2;MAPKAPK2	0.368606
GMPS;LARS2	NA
LARS2;PRKCD	0.250616
CDC25A;LARS2	0.309591
LARS2;MST1R	0.293954
GRM2;LARS2	0.312779
CDK5;LARS2	0.109758
LARS2;RET	-0.201044
ILK;LARS2	0.344783
CDK12;LARS2	1.03929
FN3K;LARS2	0.115538
AXL;LARS2	0.19732
DAPK3;LARS2	-0.186472
LARS2;TK1	-0.091981
IL12A;LARS2	0.346009
LARS2;NPR1	0.334801
DCXR;LARS2	0.425754
LARS2;SLC16A5	0.387318
FABP4;LARS2	0.186702
ALK;LARS2	0.402523
BCL2L1;LARS2	1.19707
LARS2;PIK3CD	-0.322368
LARS2;P2RY6	0.341471
LARS2;RRM2	NA
LARS2;TPSAB1	0.699346
BSG;LARS2	1.00519
ADRBK1;LARS2	0.363897
LARS2;RELA	0.583252
ATR;LARS2	0.437259
LARS2;SPHK1	-0.0538556
KCNA3;LARS2	0.079106
GRB2;LARS2	0.408841
ERBB4;LARS2	0.0519957
CYP11B2;LARS2	0.28664
CLK3;LARS2	-0.309605
CSF1R;LARS2	-0.206471
LARS2;LCK	0.70632
CAMK1D;LARS2	-0.448591
LARS2;NDUFB1	0.587494
LARS2;PTP4A3	0.475209
LARS2;NDUFA4L2	0.522116
CYP4F12;LARS2	0.530819
LARS2;PPP1CC	0.100178
LARS2;MAPK12	0.693307
LARS2;PLA2G2E	-0.00859371
LARS2;NDUFA4	-0.0685307
EPHB4;LARS2	0.152265
LARS2;SRC	0.0407608
LARS2;MAP3K5	-0.276205
LARS2;NTRK1	0.03645
LARS2;TOP1	0.790613
LARS2;MAP3K3	0.285831
LARS2;NPY4R	0.0909718
BRD2;LARS2	0.356379
AGPAT1;LARS2	0.0750953
EHMT2;LARS2	-0.0826271
DDR1;LARS2	0.445842
LARS2;NT5M	0.280802
LARS2;LTC4S	0.367188
LARS2;LTB4R	0.238357
GPX1;LARS2	-0.123328
ACY1;LARS2	0.630929
LARS2;PRKDC	0.911364
LARS2;MC1R	0.500099
CD22;PIK3CB	0.155534
CD22;PRSS8	0.20085
CAMK2B;CD22	-0.0791481
CD22;SPHK2	0.10129
CD22;ERBB3	0.168565
CD22;FGFR2	-0.0154597
CD22;PRKCZ	0.109703
CD22;FGFR3	-0.0423224
CAMK2A;CD22	0.000291693
CD22;RPS6KA2	0.0153918
CD22;MAP2K7	0.12963
CD22;XPO1	NA
CD22;PLOD1	0.0556139
CD22;MAP3K4	0.136832
BIRC5;CD22	NA
CD22;ITGA6	0.162948
CD22;CYP26A1	0.117541
CD22;PRODH	0.0178882
CD22;CRYBB1	0.10542
CD22;SLC16A8	0.0613988
CD22;MCAT	NA
CD22;TSPO	0.159615
APEX1;CD22	0.0683997
CD22;PTK6	0.0168141
CD22;CDC25B	0.116398
CD22;HCK	0.0417045
CD22;OXT	0.143076
CD22;XIAP	0.0523927
CD22;PIM2	0.0314726
CD22;MAPK3	0.155142
BCKDK;CD22	0.0937309
CD22;CSK	0.165984
CD22;MAP4K1	0.109951
CD22;CKM	0.0850531
CD22;DOT1L	0.137421
CD22;DMPK	0.293065
CD22;GPI	0.0688061
AKT2;CD22	0.198143
CD22;TYK2	0.301711
CD22;LIG1	0.181712
CD22;PLA2G4C	-0.184165
BCAT2;CD22	0.0855362
CD22;JAK3	0.141966
CD22;SLC5A5	0.231803
CD22;PIK3R2	0.105706
CD22;GRIK5	-0.0652699
CD22;NAMPT	NA
CD22;PIK3CG	0.0542592
CD22;PTPRZ1	0.0636517
CD22;GCK	0.170478
CA9;CD22	0.0170964
CD22;MAP3K8	-0.134368
CD22;GALK1	0.00523358
CD22;PRKAR1A	0.0815491
CD22;PRKAB1	0.0271243
CD22;HMGCR	0.146336
CD22;PFKFB4	0.131763
CD22;UMPS	NA
CD22;POMC	0.0988149
ACVR1;CD22	0.130838
CD22;KCNQ4	0.152171
CD22;STMN1	0.513793
CD22;CSF3R	0.167177
CD22;MAPK8IP1	-0.0296647
CD22;HCRTR1	0.0632329
CD22;GHSR	0.00616696
CD22;PIK3CA	-0.0295818
CD22;CNTFR	-0.0512249
CD22;CIT	0.320613
CD22;CDK2	-0.0232947
CD22;DBH	0.114822
CD22;NAGK	0.152271
CD22;CDKN1A	0.15034
CD22;MAP2K2	0.143194
CD22;TST	0.132559
BCL2L2;CD22	-0.0130068
AANAT;CD22	0.192842
CD22;MAP3K10	0.103273
CD22;DNMT1	0.0164629
AOC3;CD22	0.136195
CD22;PRKAB2	-0.00329199
CD22;PTPRE	0.104069
CD22;PRKAA1	-0.0380836
CD22;SSTR4	-0.0145246
CD22;CDK8	0.116412
CD22;PIK3C2B	0.194522
CD22;EPHB2	0.152107
CD22;CSNK1G2	0.156261
AMHR2;CD22	0.201133
CD22;EPRS	0.247731
CD22;TXN	0.207426
CD22;NR5A1	0.047248
CD22;PIM1	0.193871
CD22;HMGA1	0.23205
CD22;MAP2K5	0.023892
ACVRL1;CD22	0.193215
BRCA2;CD22	0.262754
CD22;ITGB7	0.131121
CD22;IGF1R	0.144344
CD22;KSR1	0.178875
CD22;NPEPPS	0.137473
CD22;ERBB2	0.25021
CD22;PNMT	-0.00746368
AKT1;CD22	0.155722
CARM1;CD22	0.108427
CD22;EPHA2	-0.00190895
CD22;UCK2	0.0885251
CD22;MCL1	-0.00642417
CD22;PKLR	0.135641
CD22;PARP1	0.0269999
CD22;SKP2	0.0928251
CD22;EGFR	0.11141
CASK;CD22	0.0922805
ALAD;CD22	0.1811
CAMK2G;CD22	0.0418545
CD22;PTPRJ	0.021176
ATM;CD22	0.144882
CD22;TAOK2	-0.0343733
CD22;INPP1	0.114019
CD22;CHD1	0.100428
CD22;PRKCA	0.00424953
CD22;DCK	-0.0689241
CD22;MMP14	-0.022202
CD22;PFKFB1	-0.0352168
CD22;EDA	0.0544711
CD22;NPR2	0.129156
CD22;PTGIR	-0.166103
CD22;FGFR4	-0.0733838
CD22;PTGER1	0.155039
CD22;HCRT	0.107235
CD22;SSTR5	0.144821
CD22;RPS6KA4	-0.0821746
ALPL;CD22	-0.0356255
CD22;DDR2	0.0310935
CD22;MAPKAPK2	0.146288
CD22;GMPS	NA
CD22;PRKCD	-0.216905
CD22;CDC25A	0.123319
CD22;MST1R	0.061254
CD22;GRM2	0.0043472
CD22;CDK5	0.0638039
CD22;RET	0.063877
CD22;ILK	0.000949026
CD22;CDK12	0.211313
CD22;FN3K	0.167551
AXL;CD22	0.101224
CD22;DAPK3	0.147058
CD22;TK1	0.0551674
CD22;IL12A	0.150905
CD22;NPR1	0.070838
CD22;DCXR	0.196302
CD22;SLC16A5	0.118174
CD22;FABP4	0.0203955
ALK;CD22	-0.0657774
BCL2L1;CD22	0.285053
CD22;PIK3CD	0.120237
CD22;P2RY6	0.040908
CD22;RRM2	NA
CD22;TPSAB1	0.240869
BSG;CD22	0.242136
ADRBK1;CD22	0.286765
CD22;RELA	0.154156
ATR;CD22	0.155438
CD22;SPHK1	0.120202
CD22;KCNA3	0.13115
CD22;GRB2	0.168179
CD22;ERBB4	-0.00729816
CD22;CYP11B2	0.061717
CD22;CLK3	-0.0196834
CD22;CSF1R	0.201065
CD22;LCK	0.176539
[truncated: 19,530 more rows]

## Sheet: CDKO.sensitive_recovery
GEMINI score for sensitive recovery interactions (default parameters were used). Sensitive recovery interactions are defined as gene pairs in which the total effect is greater than the minimum of the individual gene effects, where at least one gene displays a positive control phenotype. NA indicates a gene pair in which neither gene displays a positive control phenotype.
	K562
AOC1;safe_score	NA
KDM1A;safe_score	0.111123
PDK2;safe_score	NA
NOS2;safe_score	NA
CAMK1G;safe_score	NA
MMP25;safe_score	NA
MASP2;safe_score	NA
LARS2;safe_score	NA
CD22;safe_score	NA
PIK3CB;safe_score	NA
PRSS8;safe_score	NA
CAMK2B;safe_score	NA
safe_score;SPHK2	NA
ERBB3;safe_score	NA
FGFR2;safe_score	NA
PRKCZ;safe_score	NA
FGFR3;safe_score	NA
CAMK2A;safe_score	NA
RPS6KA2;safe_score	NA
MAP2K7;safe_score	NA
safe_score;XPO1	-0.00497405
PLOD1;safe_score	NA
MAP3K4;safe_score	NA
BIRC5;safe_score	0.0407145
ITGA6;safe_score	NA
CYP26A1;safe_score	NA
PRODH;safe_score	NA
CRYBB1;safe_score	NA
safe_score;SLC16A8	NA
MCAT;safe_score	0.124824
safe_score;TSPO	NA
APEX1;safe_score	NA
PTK6;safe_score	NA
CDC25B;safe_score	NA
HCK;safe_score	NA
OXT;safe_score	NA
safe_score;XIAP	NA
PIM2;safe_score	NA
MAPK3;safe_score	NA
BCKDK;safe_score	NA
CSK;safe_score	NA
MAP4K1;safe_score	NA
CKM;safe_score	NA
DOT1L;safe_score	NA
DMPK;safe_score	NA
GPI;safe_score	NA
AKT2;safe_score	NA
safe_score;TYK2	NA
LIG1;safe_score	NA
PLA2G4C;safe_score	NA
BCAT2;safe_score	NA
JAK3;safe_score	NA
safe_score;SLC5A5	NA
PIK3R2;safe_score	NA
GRIK5;safe_score	NA
NAMPT;safe_score	0.240235
PIK3CG;safe_score	NA
PTPRZ1;safe_score	NA
GCK;safe_score	NA
CA9;safe_score	NA
MAP3K8;safe_score	NA
GALK1;safe_score	NA
PRKAR1A;safe_score	NA
PRKAB1;safe_score	NA
HMGCR;safe_score	NA
PFKFB4;safe_score	NA
safe_score;UMPS	0.0856278
POMC;safe_score	NA
ACVR1;safe_score	NA
KCNQ4;safe_score	NA
safe_score;STMN1	NA
CSF3R;safe_score	NA
MAPK8IP1;safe_score	NA
HCRTR1;safe_score	NA
GHSR;safe_score	NA
PIK3CA;safe_score	NA
CNTFR;safe_score	NA
CIT;safe_score	NA
CDK2;safe_score	NA
DBH;safe_score	NA
NAGK;safe_score	NA
CDKN1A;safe_score	NA
MAP2K2;safe_score	NA
safe_score;TST	NA
BCL2L2;safe_score	NA
AANAT;safe_score	NA
MAP3K10;safe_score	NA
DNMT1;safe_score	NA
AOC3;safe_score	NA
PRKAB2;safe_score	NA
PTPRE;safe_score	NA
PRKAA1;safe_score	NA
safe_score;SSTR4	NA
CDK8;safe_score	NA
PIK3C2B;safe_score	NA
EPHB2;safe_score	NA
CSNK1G2;safe_score	NA
AMHR2;safe_score	NA
EPRS;safe_score	NA
safe_score;TXN	NA
NR5A1;safe_score	NA
PIM1;safe_score	NA
HMGA1;safe_score	NA
MAP2K5;safe_score	NA
ACVRL1;safe_score	NA
BRCA2;safe_score	NA
ITGB7;safe_score	NA
IGF1R;safe_score	NA
KSR1;safe_score	NA
NPEPPS;safe_score	NA
ERBB2;safe_score	NA
PNMT;safe_score	NA
AKT1;safe_score	NA
CARM1;safe_score	NA
EPHA2;safe_score	NA
safe_score;UCK2	NA
MCL1;safe_score	NA
PKLR;safe_score	NA
PARP1;safe_score	NA
safe_score;SKP2	NA
EGFR;safe_score	NA
CASK;safe_score	NA
ALAD;safe_score	NA
CAMK2G;safe_score	NA
PTPRJ;safe_score	NA
ATM;safe_score	NA
safe_score;TAOK2	NA
INPP1;safe_score	NA
CHD1;safe_score	NA
PRKCA;safe_score	NA
DCK;safe_score	NA
MMP14;safe_score	NA
PFKFB1;safe_score	NA
EDA;safe_score	NA
NPR2;safe_score	NA
PTGIR;safe_score	NA
FGFR4;safe_score	NA
PTGER1;safe_score	NA
HCRT;safe_score	NA
safe_score;SSTR5	NA
RPS6KA4;safe_score	NA
ALPL;safe_score	NA
DDR2;safe_score	NA
MAPKAPK2;safe_score	NA
GMPS;safe_score	-0.00757836
PRKCD;safe_score	NA
CDC25A;safe_score	NA
MST1R;safe_score	NA
GRM2;safe_score	NA
CDK5;safe_score	NA
RET;safe_score	NA
ILK;safe_score	NA
CDK12;safe_score	NA
FN3K;safe_score	NA
AXL;safe_score	NA
DAPK3;safe_score	NA
safe_score;TK1	NA
IL12A;safe_score	NA
NPR1;safe_score	NA
DCXR;safe_score	NA
safe_score;SLC16A5	NA
FABP4;safe_score	NA
ALK;safe_score	NA
BCL2L1;safe_score	NA
PIK3CD;safe_score	NA
P2RY6;safe_score	NA
RRM2;safe_score	0.104808
safe_score;TPSAB1	NA
BSG;safe_score	NA
ADRBK1;safe_score	NA
RELA;safe_score	NA
ATR;safe_score	NA
safe_score;SPHK1	NA
KCNA3;safe_score	NA
GRB2;safe_score	NA
ERBB4;safe_score	NA
CYP11B2;safe_score	NA
CLK3;safe_score	NA
CSF1R;safe_score	NA
LCK;safe_score	NA
CAMK1D;safe_score	NA
NDUFB1;safe_score	NA
PTP4A3;safe_score	NA
NDUFA4L2;safe_score	NA
CYP4F12;safe_score	NA
PPP1CC;safe_score	NA
MAPK12;safe_score	NA
PLA2G2E;safe_score	NA
NDUFA4;safe_score	NA
EPHB4;safe_score	NA
safe_score;SRC	NA
MAP3K5;safe_score	NA
NTRK1;safe_score	NA
safe_score;TOP1	NA
MAP3K3;safe_score	NA
NPY4R;safe_score	NA
BRD2;safe_score	NA
AGPAT1;safe_score	NA
EHMT2;safe_score	NA
DDR1;safe_score	NA
NT5M;safe_score	NA
LTC4S;safe_score	NA
LTB4R;safe_score	NA
GPX1;safe_score	NA
ACY1;safe_score	NA
PRKDC;safe_score	NA
MC1R;safe_score	NA
AOC1;KDM1A	-0.41353
AOC1;PDK2	NA
AOC1;NOS2	NA
AOC1;CAMK1G	NA
AOC1;MMP25	NA
AOC1;MASP2	NA
AOC1;LARS2	NA
AOC1;CD22	NA
AOC1;PIK3CB	NA
AOC1;PRSS8	NA
AOC1;CAMK2B	NA
AOC1;SPHK2	NA
AOC1;ERBB3	NA
AOC1;FGFR2	NA
AOC1;PRKCZ	NA
AOC1;FGFR3	NA
AOC1;CAMK2A	NA
AOC1;RPS6KA2	NA
AOC1;MAP2K7	NA
AOC1;XPO1	-0.3721
AOC1;PLOD1	NA
AOC1;MAP3K4	NA
AOC1;BIRC5	-0.474337
AOC1;ITGA6	NA
AOC1;CYP26A1	NA
AOC1;PRODH	NA
AOC1;CRYBB1	NA
AOC1;SLC16A8	NA
AOC1;MCAT	-0.700539
AOC1;TSPO	NA
AOC1;APEX1	NA
AOC1;PTK6	NA
AOC1;CDC25B	NA
AOC1;HCK	NA
AOC1;OXT	NA
AOC1;XIAP	NA
AOC1;PIM2	NA
AOC1;MAPK3	NA
AOC1;BCKDK	NA
AOC1;CSK	NA
AOC1;MAP4K1	NA
AOC1;CKM	NA
AOC1;DOT1L	NA
AOC1;DMPK	NA
AOC1;GPI	NA
AKT2;AOC1	NA
AOC1;TYK2	NA
AOC1;LIG1	NA
AOC1;PLA2G4C	NA
AOC1;BCAT2	NA
AOC1;JAK3	NA
AOC1;SLC5A5	NA
AOC1;PIK3R2	NA
AOC1;GRIK5	NA
AOC1;NAMPT	-0.34154
AOC1;PIK3CG	NA
AOC1;PTPRZ1	NA
AOC1;GCK	NA
AOC1;CA9	NA
AOC1;MAP3K8	NA
AOC1;GALK1	NA
AOC1;PRKAR1A	NA
AOC1;PRKAB1	NA
AOC1;HMGCR	NA
AOC1;PFKFB4	NA
AOC1;UMPS	-0.278161
AOC1;POMC	NA
ACVR1;AOC1	NA
AOC1;KCNQ4	NA
AOC1;STMN1	NA
AOC1;CSF3R	NA
AOC1;MAPK8IP1	NA
AOC1;HCRTR1	NA
AOC1;GHSR	NA
AOC1;PIK3CA	NA
AOC1;CNTFR	NA
AOC1;CIT	NA
AOC1;CDK2	NA
AOC1;DBH	NA
AOC1;NAGK	NA
AOC1;CDKN1A	NA
AOC1;MAP2K2	NA
AOC1;TST	NA
AOC1;BCL2L2	NA
AANAT;AOC1	NA
AOC1;MAP3K10	NA
AOC1;DNMT1	NA
AOC1;AOC3	NA
AOC1;PRKAB2	NA
AOC1;PTPRE	NA
AOC1;PRKAA1	NA
AOC1;SSTR4	NA
AOC1;CDK8	NA
AOC1;PIK3C2B	NA
AOC1;EPHB2	NA
AOC1;CSNK1G2	NA
AMHR2;AOC1	NA
AOC1;EPRS	NA
AOC1;TXN	NA
AOC1;NR5A1	NA
AOC1;PIM1	NA
AOC1;HMGA1	NA
AOC1;MAP2K5	NA
ACVRL1;AOC1	NA
AOC1;BRCA2	NA
AOC1;ITGB7	NA
AOC1;IGF1R	NA
AOC1;KSR1	NA
AOC1;NPEPPS	NA
AOC1;ERBB2	NA
AOC1;PNMT	NA
AKT1;AOC1	NA
AOC1;CARM1	NA
AOC1;EPHA2	NA
AOC1;UCK2	NA
AOC1;MCL1	NA
AOC1;PKLR	NA
AOC1;PARP1	NA
AOC1;SKP2	NA
AOC1;EGFR	NA
AOC1;CASK	NA
ALAD;AOC1	NA
AOC1;CAMK2G	NA
AOC1;PTPRJ	NA
AOC1;ATM	NA
AOC1;TAOK2	NA
AOC1;INPP1	NA
AOC1;CHD1	NA
AOC1;PRKCA	NA
AOC1;DCK	NA
AOC1;MMP14	NA
AOC1;PFKFB1	NA
AOC1;EDA	NA
AOC1;NPR2	NA
AOC1;PTGIR	NA
AOC1;FGFR4	NA
AOC1;PTGER1	NA
AOC1;HCRT	NA
AOC1;SSTR5	NA
AOC1;RPS6KA4	NA
ALPL;AOC1	NA
AOC1;DDR2	NA
AOC1;MAPKAPK2	NA
AOC1;GMPS	-0.524331
AOC1;PRKCD	NA
AOC1;CDC25A	NA
AOC1;MST1R	NA
AOC1;GRM2	NA
AOC1;CDK5	NA
AOC1;RET	NA
AOC1;ILK	NA
AOC1;CDK12	NA
AOC1;FN3K	NA
AOC1;AXL	NA
AOC1;DAPK3	NA
AOC1;TK1	NA
AOC1;IL12A	NA
AOC1;NPR1	NA
AOC1;DCXR	NA
AOC1;SLC16A5	NA
AOC1;FABP4	NA
ALK;AOC1	NA
AOC1;BCL2L1	NA
AOC1;PIK3CD	NA
AOC1;P2RY6	NA
AOC1;RRM2	-0.3118
AOC1;TPSAB1	NA
AOC1;BSG	NA
ADRBK1;AOC1	NA
AOC1;RELA	NA
AOC1;ATR	NA
AOC1;SPHK1	NA
AOC1;KCNA3	NA
AOC1;GRB2	NA
AOC1;ERBB4	NA
AOC1;CYP11B2	NA
AOC1;CLK3	NA
AOC1;CSF1R	NA
AOC1;LCK	NA
AOC1;CAMK1D	NA
AOC1;NDUFB1	NA
AOC1;PTP4A3	NA
AOC1;NDUFA4L2	NA
AOC1;CYP4F12	NA
AOC1;PPP1CC	NA
AOC1;MAPK12	NA
AOC1;PLA2G2E	NA
AOC1;NDUFA4	NA
AOC1;EPHB4	NA
AOC1;SRC	NA
AOC1;MAP3K5	NA
AOC1;NTRK1	NA
AOC1;TOP1	NA
AOC1;MAP3K3	NA
AOC1;NPY4R	NA
AOC1;BRD2	NA
AGPAT1;AOC1	NA
AOC1;EHMT2	NA
AOC1;DDR1	NA
AOC1;NT5M	NA
AOC1;LTC4S	NA
AOC1;LTB4R	NA
AOC1;GPX1	NA
ACY1;AOC1	NA
AOC1;PRKDC	NA
AOC1;MC1R	NA
KDM1A;PDK2	0.0883652
KDM1A;NOS2	-0.227557
CAMK1G;KDM1A	-0.444508
KDM1A;MMP25	-0.337944
KDM1A;MASP2	-0.364369
KDM1A;LARS2	-0.69453
CD22;KDM1A	-0.147258
KDM1A;PIK3CB	0.322788
KDM1A;PRSS8	-0.28702
CAMK2B;KDM1A	-0.329604
KDM1A;SPHK2	0.0390445
ERBB3;KDM1A	-0.582266
FGFR2;KDM1A	-0.348329
KDM1A;PRKCZ	0.00197537
FGFR3;KDM1A	-0.550207
CAMK2A;KDM1A	-0.163584
KDM1A;RPS6KA2	-0.251277
KDM1A;MAP2K7	-0.301066
KDM1A;XPO1	-0.19827
KDM1A;PLOD1	-0.475344
KDM1A;MAP3K4	-0.765962
BIRC5;KDM1A	-0.647188
ITGA6;KDM1A	-0.445483
CYP26A1;KDM1A	-0.090053
KDM1A;PRODH	-0.534078
CRYBB1;KDM1A	0.00962539
KDM1A;SLC16A8	-0.24541
KDM1A;MCAT	-0.485523
KDM1A;TSPO	-0.40864
APEX1;KDM1A	-0.0618571
KDM1A;PTK6	-0.40985
CDC25B;KDM1A	-0.462867
HCK;KDM1A	-0.0343384
KDM1A;OXT	-0.578548
KDM1A;XIAP	-0.064363
KDM1A;PIM2	-0.114683
KDM1A;MAPK3	-0.166584
BCKDK;KDM1A	-0.198264
CSK;KDM1A	-0.472763
KDM1A;MAP4K1	-0.312583
CKM;KDM1A	-0.210772
DOT1L;KDM1A	-0.650045
DMPK;KDM1A	-0.434877
GPI;KDM1A	-0.219985
AKT2;KDM1A	-0.522872
KDM1A;TYK2	-0.320964
KDM1A;LIG1	-0.563114
KDM1A;PLA2G4C	-0.104689
BCAT2;KDM1A	-0.278053
JAK3;KDM1A	-0.110969
KDM1A;SLC5A5	-0.174181
KDM1A;PIK3R2	-0.141895
GRIK5;KDM1A	-0.219643
KDM1A;NAMPT	-0.111612
KDM1A;PIK3CG	-0.258472
KDM1A;PTPRZ1	0.298947
GCK;KDM1A	-0.0509871
CA9;KDM1A	-0.600125
KDM1A;MAP3K8	-0.0188256
GALK1;KDM1A	-0.086409
KDM1A;PRKAR1A	-0.351949
KDM1A;PRKAB1	-0.150965
HMGCR;KDM1A	-0.636728
KDM1A;PFKFB4	-0.219801
KDM1A;UMPS	-0.309186
KDM1A;POMC	0.0850936
ACVR1;KDM1A	0.204329
KCNQ4;KDM1A	-0.744534
KDM1A;STMN1	-0.848628
CSF3R;KDM1A	-0.583555
KDM1A;MAPK8IP1	0.0572539
HCRTR1;KDM1A	-0.667517
GHSR;KDM1A	-0.254545
KDM1A;PIK3CA	-0.282794
CNTFR;KDM1A	0.0562091
CIT;KDM1A	-0.592657
CDK2;KDM1A	0.667403
DBH;KDM1A	-0.396282
KDM1A;NAGK	-0.326725
CDKN1A;KDM1A	-0.491747
KDM1A;MAP2K2	-0.293664
KDM1A;TST	0.0526159
BCL2L2;KDM1A	-0.456601
AANAT;KDM1A	-0.320255
KDM1A;MAP3K10	-0.393067
DNMT1;KDM1A	0.715645
AOC3;KDM1A	-0.448759
KDM1A;PRKAB2	1.09946
KDM1A;PTPRE	-0.152242
KDM1A;PRKAA1	-0.0887473
KDM1A;SSTR4	-0.0364254
CDK8;KDM1A	-0.0411782
KDM1A;PIK3C2B	0.0311861
EPHB2;KDM1A	-0.482102
CSNK1G2;KDM1A	-0.119806
AMHR2;KDM1A	-0.254413
EPRS;KDM1A	-0.337091
KDM1A;TXN	0.0864901
KDM1A;NR5A1	-0.0377671
KDM1A;PIM1	-0.827528
HMGA1;KDM1A	-1.49166
KDM1A;MAP2K5	-0.189056
ACVRL1;KDM1A	-0.438192
BRCA2;KDM1A	-0.407323
ITGB7;KDM1A	-0.454863
IGF1R;KDM1A	-0.315921
KDM1A;KSR1	-0.490598
KDM1A;NPEPPS	-0.278044
ERBB2;KDM1A	-0.298174
KDM1A;PNMT	-0.0127578
AKT1;KDM1A	-0.462018
CARM1;KDM1A	-0.540322
EPHA2;KDM1A	-0.380279
KDM1A;UCK2	-0.227746
KDM1A;MCL1	-0.278728
KDM1A;PKLR	-0.257947
KDM1A;PARP1	-0.474133
KDM1A;SKP2	-0.754601
EGFR;KDM1A	0.00294813
CASK;KDM1A	-0.0631554
ALAD;KDM1A	-0.606307
CAMK2G;KDM1A	-0.326003
KDM1A;PTPRJ	-0.169951
ATM;KDM1A	-0.369923
KDM1A;TAOK2	-0.281325
INPP1;KDM1A	0.160303
CHD1;KDM1A	-0.370907
KDM1A;PRKCA	-0.0553753
DCK;KDM1A	-0.374116
KDM1A;MMP14	-0.233589
KDM1A;PFKFB1	0.0583995
EDA;KDM1A	-0.390273
KDM1A;NPR2	-0.604177
KDM1A;PTGIR	-0.329041
FGFR4;KDM1A	-0.202446
KDM1A;PTGER1	-0.09141
HCRT;KDM1A	-0.471014
KDM1A;SSTR5	-0.514149
KDM1A;RPS6KA4	0.0215159
ALPL;KDM1A	-0.334482
DDR2;KDM1A	-0.162832
KDM1A;MAPKAPK2	-0.430739
GMPS;KDM1A	-0.638747
KDM1A;PRKCD	-0.0536837
CDC25A;KDM1A	-0.165696
KDM1A;MST1R	-0.247125
GRM2;KDM1A	-0.122214
CDK5;KDM1A	-0.0155134
KDM1A;RET	0.0939934
ILK;KDM1A	-0.147325
CDK12;KDM1A	-0.733953
FN3K;KDM1A	-0.37715
AXL;KDM1A	-0.403696
DAPK3;KDM1A	-0.136838
KDM1A;TK1	-0.0940559
IL12A;KDM1A	-0.270729
KDM1A;NPR1	-0.375687
DCXR;KDM1A	-0.375933
KDM1A;SLC16A5	-0.381915
FABP4;KDM1A	-0.144922
ALK;KDM1A	-0.352089
BCL2L1;KDM1A	-0.75995
KDM1A;PIK3CD	1.10433
KDM1A;P2RY6	-0.37199
KDM1A;RRM2	0.132521
KDM1A;TPSAB1	-0.679428
BSG;KDM1A	-0.949313
ADRBK1;KDM1A	-0.182197
KDM1A;RELA	-0.331021
ATR;KDM1A	-0.483654
KDM1A;SPHK1	-0.119749
KCNA3;KDM1A	-0.3319
GRB2;KDM1A	-0.496908
ERBB4;KDM1A	-0.145174
CYP11B2;KDM1A	-0.265911
CLK3;KDM1A	0.750823
CSF1R;KDM1A	-0.158161
KDM1A;LCK	-0.487354
CAMK1D;KDM1A	0.113028
KDM1A;NDUFB1	-0.412305
KDM1A;PTP4A3	-0.445467
KDM1A;NDUFA4L2	-0.369739
CYP4F12;KDM1A	-0.351652
KDM1A;PPP1CC	0.268625
KDM1A;MAPK12	-0.660509
KDM1A;PLA2G2E	-0.130196
KDM1A;NDUFA4	0.0696751
EPHB4;KDM1A	-0.263502
KDM1A;SRC	-0.184172
KDM1A;MAP3K5	-0.110594
KDM1A;NTRK1	-0.20683
KDM1A;TOP1	-0.47626
KDM1A;MAP3K3	-0.252575
KDM1A;NPY4R	-0.204734
BRD2;KDM1A	-0.535152
AGPAT1;KDM1A	-0.300203
EHMT2;KDM1A	0.141904
DDR1;KDM1A	-0.398611
KDM1A;NT5M	-0.329065
KDM1A;LTC4S	-0.286404
KDM1A;LTB4R	-0.21464
GPX1;KDM1A	-0.0831674
ACY1;KDM1A	-0.492904
KDM1A;PRKDC	-0.669752
KDM1A;MC1R	-0.62251
NOS2;PDK2	NA
CAMK1G;PDK2	NA
MMP25;PDK2	NA
MASP2;PDK2	NA
LARS2;PDK2	NA
CD22;PDK2	NA
PDK2;PIK3CB	NA
PDK2;PRSS8	NA
CAMK2B;PDK2	NA
PDK2;SPHK2	NA
ERBB3;PDK2	NA
FGFR2;PDK2	NA
PDK2;PRKCZ	NA
FGFR3;PDK2	NA
CAMK2A;PDK2	NA
PDK2;RPS6KA2	NA
MAP2K7;PDK2	NA
PDK2;XPO1	0.796696
PDK2;PLOD1	NA
MAP3K4;PDK2	NA
BIRC5;PDK2	0.203773
ITGA6;PDK2	NA
CYP26A1;PDK2	NA
PDK2;PRODH	NA
CRYBB1;PDK2	NA
PDK2;SLC16A8	NA
MCAT;PDK2	1.01155
PDK2;TSPO	NA
APEX1;PDK2	NA
PDK2;PTK6	NA
CDC25B;PDK2	NA
HCK;PDK2	NA
OXT;PDK2	NA
PDK2;XIAP	NA
PDK2;PIM2	NA
MAPK3;PDK2	NA
BCKDK;PDK2	NA
CSK;PDK2	NA
MAP4K1;PDK2	NA
CKM;PDK2	NA
DOT1L;PDK2	NA
DMPK;PDK2	NA
GPI;PDK2	NA
AKT2;PDK2	NA
PDK2;TYK2	NA
LIG1;PDK2	NA
PDK2;PLA2G4C	NA
BCAT2;PDK2	NA
JAK3;PDK2	NA
PDK2;SLC5A5	NA
PDK2;PIK3R2	NA
GRIK5;PDK2	NA
NAMPT;PDK2	0.850151
PDK2;PIK3CG	NA
PDK2;PTPRZ1	NA
GCK;PDK2	NA
CA9;PDK2	NA
MAP3K8;PDK2	NA
GALK1;PDK2	NA
PDK2;PRKAR1A	NA
PDK2;PRKAB1	NA
HMGCR;PDK2	NA
PDK2;PFKFB4	NA
PDK2;UMPS	0.809431
PDK2;POMC	NA
ACVR1;PDK2	NA
KCNQ4;PDK2	NA
PDK2;STMN1	NA
CSF3R;PDK2	NA
MAPK8IP1;PDK2	NA
HCRTR1;PDK2	NA
GHSR;PDK2	NA
PDK2;PIK3CA	NA
CNTFR;PDK2	NA
CIT;PDK2	NA
CDK2;PDK2	NA
DBH;PDK2	NA
NAGK;PDK2	NA
CDKN1A;PDK2	NA
MAP2K2;PDK2	NA
PDK2;TST	NA
BCL2L2;PDK2	NA
AANAT;PDK2	NA
MAP3K10;PDK2	NA
DNMT1;PDK2	NA
AOC3;PDK2	NA
PDK2;PRKAB2	NA
PDK2;PTPRE	NA
PDK2;PRKAA1	NA
PDK2;SSTR4	NA
CDK8;PDK2	NA
PDK2;PIK3C2B	NA
EPHB2;PDK2	NA
CSNK1G2;PDK2	NA
AMHR2;PDK2	NA
EPRS;PDK2	NA
PDK2;TXN	NA
NR5A1;PDK2	NA
PDK2;PIM1	NA
HMGA1;PDK2	NA
MAP2K5;PDK2	NA
ACVRL1;PDK2	NA
BRCA2;PDK2	NA
ITGB7;PDK2	NA
IGF1R;PDK2	NA
KSR1;PDK2	NA
NPEPPS;PDK2	NA
ERBB2;PDK2	NA
PDK2;PNMT	NA
AKT1;PDK2	NA
CARM1;PDK2	NA
EPHA2;PDK2	NA
PDK2;UCK2	NA
MCL1;PDK2	NA
PDK2;PKLR	NA
PARP1;PDK2	NA
PDK2;SKP2	NA
EGFR;PDK2	NA
CASK;PDK2	NA
ALAD;PDK2	NA
CAMK2G;PDK2	NA
PDK2;PTPRJ	NA
ATM;PDK2	NA
PDK2;TAOK2	NA
INPP1;PDK2	NA
CHD1;PDK2	NA
PDK2;PRKCA	NA
DCK;PDK2	NA
MMP14;PDK2	NA
PDK2;PFKFB1	NA
EDA;PDK2	NA
NPR2;PDK2	NA
PDK2;PTGIR	NA
FGFR4;PDK2	NA
PDK2;PTGER1	NA
HCRT;PDK2	NA
PDK2;SSTR5	NA
PDK2;RPS6KA4	NA
ALPL;PDK2	NA
DDR2;PDK2	NA
MAPKAPK2;PDK2	NA
GMPS;PDK2	0.0604407
PDK2;PRKCD	NA
CDC25A;PDK2	NA
MST1R;PDK2	NA
GRM2;PDK2	NA
CDK5;PDK2	NA
PDK2;RET	NA
ILK;PDK2	NA
CDK12;PDK2	NA
FN3K;PDK2	NA
AXL;PDK2	NA
DAPK3;PDK2	NA
PDK2;TK1	NA
IL12A;PDK2	NA
NPR1;PDK2	NA
DCXR;PDK2	NA
PDK2;SLC16A5	NA
FABP4;PDK2	NA
ALK;PDK2	NA
BCL2L1;PDK2	NA
PDK2;PIK3CD	NA
P2RY6;PDK2	NA
PDK2;RRM2	0.0353934
PDK2;TPSAB1	NA
BSG;PDK2	NA
ADRBK1;PDK2	NA
PDK2;RELA	NA
ATR;PDK2	NA
PDK2;SPHK1	NA
KCNA3;PDK2	NA
GRB2;PDK2	NA
ERBB4;PDK2	NA
CYP11B2;PDK2	NA
CLK3;PDK2	NA
CSF1R;PDK2	NA
LCK;PDK2	NA
CAMK1D;PDK2	NA
NDUFB1;PDK2	NA
PDK2;PTP4A3	NA
NDUFA4L2;PDK2	NA
CYP4F12;PDK2	NA
PDK2;PPP1CC	NA
MAPK12;PDK2	NA
PDK2;PLA2G2E	NA
NDUFA4;PDK2	NA
EPHB4;PDK2	NA
PDK2;SRC	NA
MAP3K5;PDK2	NA
NTRK1;PDK2	NA
PDK2;TOP1	NA
MAP3K3;PDK2	NA
NPY4R;PDK2	NA
BRD2;PDK2	NA
AGPAT1;PDK2	NA
EHMT2;PDK2	NA
DDR1;PDK2	NA
NT5M;PDK2	NA
LTC4S;PDK2	NA
LTB4R;PDK2	NA
GPX1;PDK2	NA
ACY1;PDK2	NA
PDK2;PRKDC	NA
MC1R;PDK2	NA
CAMK1G;NOS2	NA
MMP25;NOS2	NA
MASP2;NOS2	NA
LARS2;NOS2	NA
CD22;NOS2	NA
NOS2;PIK3CB	NA
NOS2;PRSS8	NA
CAMK2B;NOS2	NA
NOS2;SPHK2	NA
ERBB3;NOS2	NA
FGFR2;NOS2	NA
NOS2;PRKCZ	NA
FGFR3;NOS2	NA
CAMK2A;NOS2	NA
NOS2;RPS6KA2	NA
MAP2K7;NOS2	NA
NOS2;XPO1	-0.303778
NOS2;PLOD1	NA
MAP3K4;NOS2	NA
BIRC5;NOS2	-0.390025
ITGA6;NOS2	NA
CYP26A1;NOS2	NA
NOS2;PRODH	NA
CRYBB1;NOS2	NA
NOS2;SLC16A8	NA
MCAT;NOS2	-0.359045
NOS2;TSPO	NA
APEX1;NOS2	NA
NOS2;PTK6	NA
CDC25B;NOS2	NA
HCK;NOS2	NA
NOS2;OXT	NA
NOS2;XIAP	NA
NOS2;PIM2	NA
MAPK3;NOS2	NA
BCKDK;NOS2	NA
CSK;NOS2	NA
MAP4K1;NOS2	NA
CKM;NOS2	NA
DOT1L;NOS2	NA
DMPK;NOS2	NA
GPI;NOS2	NA
AKT2;NOS2	NA
NOS2;TYK2	NA
LIG1;NOS2	NA
NOS2;PLA2G4C	NA
BCAT2;NOS2	NA
JAK3;NOS2	NA
NOS2;SLC5A5	NA
NOS2;PIK3R2	NA
GRIK5;NOS2	NA
NAMPT;NOS2	0.00586835
NOS2;PIK3CG	NA
NOS2;PTPRZ1	NA
GCK;NOS2	NA
CA9;NOS2	NA
MAP3K8;NOS2	NA
GALK1;NOS2	NA
NOS2;PRKAR1A	NA
NOS2;PRKAB1	NA
HMGCR;NOS2	NA
NOS2;PFKFB4	NA
NOS2;UMPS	-0.153042
NOS2;POMC	NA
ACVR1;NOS2	NA
KCNQ4;NOS2	NA
NOS2;STMN1	NA
CSF3R;NOS2	NA
MAPK8IP1;NOS2	NA
HCRTR1;NOS2	NA
GHSR;NOS2	NA
NOS2;PIK3CA	NA
CNTFR;NOS2	NA
CIT;NOS2	NA
CDK2;NOS2	NA
DBH;NOS2	NA
NAGK;NOS2	NA
CDKN1A;NOS2	NA
MAP2K2;NOS2	NA
NOS2;TST	NA
BCL2L2;NOS2	NA
AANAT;NOS2	NA
MAP3K10;NOS2	NA
DNMT1;NOS2	NA
AOC3;NOS2	NA
NOS2;PRKAB2	NA
NOS2;PTPRE	NA
NOS2;PRKAA1	NA
NOS2;SSTR4	NA
CDK8;NOS2	NA
NOS2;PIK3C2B	NA
EPHB2;NOS2	NA
CSNK1G2;NOS2	NA
AMHR2;NOS2	NA
EPRS;NOS2	NA
NOS2;TXN	NA
NOS2;NR5A1	NA
NOS2;PIM1	NA
HMGA1;NOS2	NA
MAP2K5;NOS2	NA
ACVRL1;NOS2	NA
BRCA2;NOS2	NA
ITGB7;NOS2	NA
IGF1R;NOS2	NA
KSR1;NOS2	NA
NOS2;NPEPPS	NA
ERBB2;NOS2	NA
NOS2;PNMT	NA
AKT1;NOS2	NA
CARM1;NOS2	NA
EPHA2;NOS2	NA
NOS2;UCK2	NA
MCL1;NOS2	NA
NOS2;PKLR	NA
NOS2;PARP1	NA
NOS2;SKP2	NA
EGFR;NOS2	NA
CASK;NOS2	NA
ALAD;NOS2	NA
CAMK2G;NOS2	NA
NOS2;PTPRJ	NA
ATM;NOS2	NA
NOS2;TAOK2	NA
INPP1;NOS2	NA
CHD1;NOS2	NA
NOS2;PRKCA	NA
DCK;NOS2	NA
MMP14;NOS2	NA
NOS2;PFKFB1	NA
EDA;NOS2	NA
NOS2;NPR2	NA
NOS2;PTGIR	NA
FGFR4;NOS2	NA
NOS2;PTGER1	NA
HCRT;NOS2	NA
NOS2;SSTR5	NA
NOS2;RPS6KA4	NA
ALPL;NOS2	NA
DDR2;NOS2	NA
MAPKAPK2;NOS2	NA
GMPS;NOS2	-0.455162
NOS2;PRKCD	NA
CDC25A;NOS2	NA
MST1R;NOS2	NA
GRM2;NOS2	NA
CDK5;NOS2	NA
NOS2;RET	NA
ILK;NOS2	NA
CDK12;NOS2	NA
FN3K;NOS2	NA
AXL;NOS2	NA
DAPK3;NOS2	NA
NOS2;TK1	NA
IL12A;NOS2	NA
NOS2;NPR1	NA
DCXR;NOS2	NA
NOS2;SLC16A5	NA
FABP4;NOS2	NA
ALK;NOS2	NA
BCL2L1;NOS2	NA
NOS2;PIK3CD	NA
NOS2;P2RY6	NA
NOS2;RRM2	-0.114642
NOS2;TPSAB1	NA
BSG;NOS2	NA
ADRBK1;NOS2	NA
NOS2;RELA	NA
ATR;NOS2	NA
NOS2;SPHK1	NA
KCNA3;NOS2	NA
GRB2;NOS2	NA
ERBB4;NOS2	NA
CYP11B2;NOS2	NA
CLK3;NOS2	NA
CSF1R;NOS2	NA
LCK;NOS2	NA
CAMK1D;NOS2	NA
NDUFB1;NOS2	NA
NOS2;PTP4A3	NA
NDUFA4L2;NOS2	NA
CYP4F12;NOS2	NA
NOS2;PPP1CC	NA
MAPK12;NOS2	NA
NOS2;PLA2G2E	NA
NDUFA4;NOS2	NA
EPHB4;NOS2	NA
NOS2;SRC	NA
MAP3K5;NOS2	NA
NOS2;NTRK1	NA
NOS2;TOP1	NA
MAP3K3;NOS2	NA
NOS2;NPY4R	NA
BRD2;NOS2	NA
AGPAT1;NOS2	NA
EHMT2;NOS2	NA
DDR1;NOS2	NA
NOS2;NT5M	NA
LTC4S;NOS2	NA
LTB4R;NOS2	NA
GPX1;NOS2	NA
ACY1;NOS2	NA
NOS2;PRKDC	NA
MC1R;NOS2	NA
CAMK1G;MMP25	NA
CAMK1G;MASP2	NA
CAMK1G;LARS2	NA
CAMK1G;CD22	NA
CAMK1G;PIK3CB	NA
CAMK1G;PRSS8	NA
CAMK1G;CAMK2B	NA
CAMK1G;SPHK2	NA
CAMK1G;ERBB3	NA
CAMK1G;FGFR2	NA
CAMK1G;PRKCZ	NA
CAMK1G;FGFR3	NA
CAMK1G;CAMK2A	NA
CAMK1G;RPS6KA2	NA
CAMK1G;MAP2K7	NA
CAMK1G;XPO1	-0.533726
CAMK1G;PLOD1	NA
CAMK1G;MAP3K4	NA
BIRC5;CAMK1G	-0.576576
CAMK1G;ITGA6	NA
CAMK1G;CYP26A1	NA
CAMK1G;PRODH	NA
CAMK1G;CRYBB1	NA
CAMK1G;SLC16A8	NA
CAMK1G;MCAT	-0.320479
CAMK1G;TSPO	NA
APEX1;CAMK1G	NA
CAMK1G;PTK6	NA
CAMK1G;CDC25B	NA
CAMK1G;HCK	NA
CAMK1G;OXT	NA
CAMK1G;XIAP	NA
CAMK1G;PIM2	NA
CAMK1G;MAPK3	NA
BCKDK;CAMK1G	NA
CAMK1G;CSK	NA
CAMK1G;MAP4K1	NA
CAMK1G;CKM	NA
CAMK1G;DOT1L	NA
CAMK1G;DMPK	NA
CAMK1G;GPI	NA
AKT2;CAMK1G	NA
CAMK1G;TYK2	NA
CAMK1G;LIG1	NA
CAMK1G;PLA2G4C	NA
BCAT2;CAMK1G	NA
CAMK1G;JAK3	NA
CAMK1G;SLC5A5	NA
CAMK1G;PIK3R2	NA
CAMK1G;GRIK5	NA
CAMK1G;NAMPT	-0.215885
CAMK1G;PIK3CG	NA
CAMK1G;PTPRZ1	NA
CAMK1G;GCK	NA
CA9;CAMK1G	NA
CAMK1G;MAP3K8	NA
CAMK1G;GALK1	NA
CAMK1G;PRKAR1A	NA
CAMK1G;PRKAB1	NA
CAMK1G;HMGCR	NA
CAMK1G;PFKFB4	NA
CAMK1G;UMPS	-0.131388
CAMK1G;POMC	NA
ACVR1;CAMK1G	NA
CAMK1G;KCNQ4	NA
CAMK1G;STMN1	NA
CAMK1G;CSF3R	NA
CAMK1G;MAPK8IP1	NA
CAMK1G;HCRTR1	NA
CAMK1G;GHSR	NA
CAMK1G;PIK3CA	NA
CAMK1G;CNTFR	NA
CAMK1G;CIT	NA
CAMK1G;CDK2	NA
CAMK1G;DBH	NA
CAMK1G;NAGK	NA
CAMK1G;CDKN1A	NA
CAMK1G;MAP2K2	NA
CAMK1G;TST	NA
BCL2L2;CAMK1G	NA
AANAT;CAMK1G	NA
CAMK1G;MAP3K10	NA
CAMK1G;DNMT1	NA
AOC3;CAMK1G	NA
CAMK1G;PRKAB2	NA
CAMK1G;PTPRE	NA
CAMK1G;PRKAA1	NA
CAMK1G;SSTR4	NA
CAMK1G;CDK8	NA
CAMK1G;PIK3C2B	NA
CAMK1G;EPHB2	NA
CAMK1G;CSNK1G2	NA
AMHR2;CAMK1G	NA
CAMK1G;EPRS	NA
CAMK1G;TXN	NA
CAMK1G;NR5A1	NA
CAMK1G;PIM1	NA
CAMK1G;HMGA1	NA
CAMK1G;MAP2K5	NA
ACVRL1;CAMK1G	NA
BRCA2;CAMK1G	NA
CAMK1G;ITGB7	NA
CAMK1G;IGF1R	NA
CAMK1G;KSR1	NA
CAMK1G;NPEPPS	NA
CAMK1G;ERBB2	NA
CAMK1G;PNMT	NA
AKT1;CAMK1G	NA
CAMK1G;CARM1	NA
CAMK1G;EPHA2	NA
CAMK1G;UCK2	NA
CAMK1G;MCL1	NA
CAMK1G;PKLR	NA
CAMK1G;PARP1	NA
CAMK1G;SKP2	NA
CAMK1G;EGFR	NA
CAMK1G;CASK	NA
ALAD;CAMK1G	NA
CAMK1G;CAMK2G	NA
CAMK1G;PTPRJ	NA
ATM;CAMK1G	NA
CAMK1G;TAOK2	NA
CAMK1G;INPP1	NA
CAMK1G;CHD1	NA
CAMK1G;PRKCA	NA
CAMK1G;DCK	NA
CAMK1G;MMP14	NA
CAMK1G;PFKFB1	NA
CAMK1G;EDA	NA
CAMK1G;NPR2	NA
CAMK1G;PTGIR	NA
CAMK1G;FGFR4	NA
CAMK1G;PTGER1	NA
CAMK1G;HCRT	NA
CAMK1G;SSTR5	NA
CAMK1G;RPS6KA4	NA
ALPL;CAMK1G	NA
CAMK1G;DDR2	NA
CAMK1G;MAPKAPK2	NA
CAMK1G;GMPS	-0.337647
CAMK1G;PRKCD	NA
CAMK1G;CDC25A	NA
CAMK1G;MST1R	NA
CAMK1G;GRM2	NA
CAMK1G;CDK5	NA
CAMK1G;RET	NA
CAMK1G;ILK	NA
CAMK1G;CDK12	NA
CAMK1G;FN3K	NA
AXL;CAMK1G	NA
CAMK1G;DAPK3	NA
CAMK1G;TK1	NA
CAMK1G;IL12A	NA
CAMK1G;NPR1	NA
CAMK1G;DCXR	NA
CAMK1G;SLC16A5	NA
CAMK1G;FABP4	NA
ALK;CAMK1G	NA
BCL2L1;CAMK1G	NA
CAMK1G;PIK3CD	NA
CAMK1G;P2RY6	NA
CAMK1G;RRM2	-0.323757
CAMK1G;TPSAB1	NA
BSG;CAMK1G	NA
ADRBK1;CAMK1G	NA
CAMK1G;RELA	NA
ATR;CAMK1G	NA
CAMK1G;SPHK1	NA
CAMK1G;KCNA3	NA
CAMK1G;GRB2	NA
CAMK1G;ERBB4	NA
CAMK1G;CYP11B2	NA
CAMK1G;CLK3	NA
CAMK1G;CSF1R	NA
CAMK1G;LCK	NA
CAMK1D;CAMK1G	NA
CAMK1G;NDUFB1	NA
CAMK1G;PTP4A3	NA
CAMK1G;NDUFA4L2	NA
CAMK1G;CYP4F12	NA
CAMK1G;PPP1CC	NA
CAMK1G;MAPK12	NA
CAMK1G;PLA2G2E	NA
CAMK1G;NDUFA4	NA
CAMK1G;EPHB4	NA
CAMK1G;SRC	NA
CAMK1G;MAP3K5	NA
CAMK1G;NTRK1	NA
CAMK1G;TOP1	NA
CAMK1G;MAP3K3	NA
CAMK1G;NPY4R	NA
BRD2;CAMK1G	NA
AGPAT1;CAMK1G	NA
CAMK1G;EHMT2	NA
CAMK1G;DDR1	NA
CAMK1G;NT5M	NA
CAMK1G;LTC4S	NA
CAMK1G;LTB4R	NA
CAMK1G;GPX1	NA
ACY1;CAMK1G	NA
CAMK1G;PRKDC	NA
CAMK1G;MC1R	NA
MASP2;MMP25	NA
LARS2;MMP25	NA
CD22;MMP25	NA
MMP25;PIK3CB	NA
MMP25;PRSS8	NA
CAMK2B;MMP25	NA
MMP25;SPHK2	NA
ERBB3;MMP25	NA
FGFR2;MMP25	NA
MMP25;PRKCZ	NA
FGFR3;MMP25	NA
CAMK2A;MMP25	NA
MMP25;RPS6KA2	NA
MAP2K7;MMP25	NA
MMP25;XPO1	-0.188133
MMP25;PLOD1	NA
MAP3K4;MMP25	NA
BIRC5;MMP25	-0.552391
ITGA6;MMP25	NA
CYP26A1;MMP25	NA
MMP25;PRODH	NA
CRYBB1;MMP25	NA
MMP25;SLC16A8	NA
MCAT;MMP25	-0.47609
MMP25;TSPO	NA
APEX1;MMP25	NA
MMP25;PTK6	NA
CDC25B;MMP25	NA
HCK;MMP25	NA
MMP25;OXT	NA
MMP25;XIAP	NA
MMP25;PIM2	NA
MAPK3;MMP25	NA
BCKDK;MMP25	NA
CSK;MMP25	NA
MAP4K1;MMP25	NA
CKM;MMP25	NA
DOT1L;MMP25	NA
DMPK;MMP25	NA
GPI;MMP25	NA
AKT2;MMP25	NA
MMP25;TYK2	NA
LIG1;MMP25	NA
MMP25;PLA2G4C	NA
BCAT2;MMP25	NA
JAK3;MMP25	NA
MMP25;SLC5A5	NA
MMP25;PIK3R2	NA
GRIK5;MMP25	NA
MMP25;NAMPT	-0.0640997
MMP25;PIK3CG	NA
MMP25;PTPRZ1	NA
GCK;MMP25	NA
CA9;MMP25	NA
MAP3K8;MMP25	NA
GALK1;MMP25	NA
MMP25;PRKAR1A	NA
MMP25;PRKAB1	NA
HMGCR;MMP25	NA
MMP25;PFKFB4	NA
MMP25;UMPS	-0.225002
MMP25;POMC	NA
ACVR1;MMP25	NA
KCNQ4;MMP25	NA
MMP25;STMN1	NA
CSF3R;MMP25	NA
MAPK8IP1;MMP25	NA
HCRTR1;MMP25	NA
GHSR;MMP25	NA
MMP25;PIK3CA	NA
CNTFR;MMP25	NA
CIT;MMP25	NA
CDK2;MMP25	NA
DBH;MMP25	NA
MMP25;NAGK	NA
CDKN1A;MMP25	NA
MAP2K2;MMP25	NA
MMP25;TST	NA
BCL2L2;MMP25	NA
AANAT;MMP25	NA
MAP3K10;MMP25	NA
DNMT1;MMP25	NA
AOC3;MMP25	NA
MMP25;PRKAB2	NA
MMP25;PTPRE	NA
MMP25;PRKAA1	NA
MMP25;SSTR4	NA
CDK8;MMP25	NA
MMP25;PIK3C2B	NA
EPHB2;MMP25	NA
CSNK1G2;MMP25	NA
AMHR2;MMP25	NA
EPRS;MMP25	NA
MMP25;TXN	NA
MMP25;NR5A1	NA
MMP25;PIM1	NA
HMGA1;MMP25	NA
MAP2K5;MMP25	NA
ACVRL1;MMP25	NA
BRCA2;MMP25	NA
ITGB7;MMP25	NA
IGF1R;MMP25	NA
KSR1;MMP25	NA
MMP25;NPEPPS	NA
ERBB2;MMP25	NA
MMP25;PNMT	NA
AKT1;MMP25	NA
CARM1;MMP25	NA
EPHA2;MMP25	NA
MMP25;UCK2	NA
MCL1;MMP25	NA
MMP25;PKLR	NA
MMP25;PARP1	NA
MMP25;SKP2	NA
EGFR;MMP25	NA
CASK;MMP25	NA
ALAD;MMP25	NA
CAMK2G;MMP25	NA
MMP25;PTPRJ	NA
ATM;MMP25	NA
MMP25;TAOK2	NA
INPP1;MMP25	NA
CHD1;MMP25	NA
MMP25;PRKCA	NA
DCK;MMP25	NA
MMP14;MMP25	NA
MMP25;PFKFB1	NA
EDA;MMP25	NA
MMP25;NPR2	NA
MMP25;PTGIR	NA
FGFR4;MMP25	NA
MMP25;PTGER1	NA
HCRT;MMP25	NA
MMP25;SSTR5	NA
MMP25;RPS6KA4	NA
ALPL;MMP25	NA
DDR2;MMP25	NA
MAPKAPK2;MMP25	NA
GMPS;MMP25	-0.30053
MMP25;PRKCD	NA
CDC25A;MMP25	NA
MMP25;MST1R	NA
GRM2;MMP25	NA
CDK5;MMP25	NA
MMP25;RET	NA
ILK;MMP25	NA
CDK12;MMP25	NA
FN3K;MMP25	NA
AXL;MMP25	NA
DAPK3;MMP25	NA
MMP25;TK1	NA
IL12A;MMP25	NA
MMP25;NPR1	NA
DCXR;MMP25	NA
MMP25;SLC16A5	NA
FABP4;MMP25	NA
ALK;MMP25	NA
BCL2L1;MMP25	NA
MMP25;PIK3CD	NA
MMP25;P2RY6	NA
MMP25;RRM2	-0.33537
MMP25;TPSAB1	NA
BSG;MMP25	NA
ADRBK1;MMP25	NA
MMP25;RELA	NA
ATR;MMP25	NA
MMP25;SPHK1	NA
KCNA3;MMP25	NA
GRB2;MMP25	NA
ERBB4;MMP25	NA
CYP11B2;MMP25	NA
CLK3;MMP25	NA
CSF1R;MMP25	NA
LCK;MMP25	NA
CAMK1D;MMP25	NA
MMP25;NDUFB1	NA
MMP25;PTP4A3	NA
MMP25;NDUFA4L2	NA
CYP4F12;MMP25	NA
MMP25;PPP1CC	NA
MAPK12;MMP25	NA
MMP25;PLA2G2E	NA
MMP25;NDUFA4	NA
EPHB4;MMP25	NA
MMP25;SRC	NA
MAP3K5;MMP25	NA
MMP25;NTRK1	NA
MMP25;TOP1	NA
MAP3K3;MMP25	NA
MMP25;NPY4R	NA
BRD2;MMP25	NA
AGPAT1;MMP25	NA
EHMT2;MMP25	NA
DDR1;MMP25	NA
MMP25;NT5M	NA
LTC4S;MMP25	NA
LTB4R;MMP25	NA
GPX1;MMP25	NA
ACY1;MMP25	NA
MMP25;PRKDC	NA
MC1R;MMP25	NA
LARS2;MASP2	NA
CD22;MASP2	NA
MASP2;PIK3CB	NA
MASP2;PRSS8	NA
CAMK2B;MASP2	NA
MASP2;SPHK2	NA
ERBB3;MASP2	NA
FGFR2;MASP2	NA
MASP2;PRKCZ	NA
FGFR3;MASP2	NA
CAMK2A;MASP2	NA
MASP2;RPS6KA2	NA
MAP2K7;MASP2	NA
MASP2;XPO1	-0.292703
MASP2;PLOD1	NA
MAP3K4;MASP2	NA
BIRC5;MASP2	-0.439556
ITGA6;MASP2	NA
CYP26A1;MASP2	NA
MASP2;PRODH	NA
CRYBB1;MASP2	NA
MASP2;SLC16A8	NA
MASP2;MCAT	-0.316529
MASP2;TSPO	NA
APEX1;MASP2	NA
MASP2;PTK6	NA
CDC25B;MASP2	NA
HCK;MASP2	NA
MASP2;OXT	NA
MASP2;XIAP	NA
MASP2;PIM2	NA
MAPK3;MASP2	NA
BCKDK;MASP2	NA
CSK;MASP2	NA
MAP4K1;MASP2	NA
CKM;MASP2	NA
DOT1L;MASP2	NA
DMPK;MASP2	NA
GPI;MASP2	NA
AKT2;MASP2	NA
MASP2;TYK2	NA
LIG1;MASP2	NA
MASP2;PLA2G4C	NA
BCAT2;MASP2	NA
JAK3;MASP2	NA
MASP2;SLC5A5	NA
MASP2;PIK3R2	NA
GRIK5;MASP2	NA
MASP2;NAMPT	0.00673599
MASP2;PIK3CG	NA
MASP2;PTPRZ1	NA
GCK;MASP2	NA
CA9;MASP2	NA
MAP3K8;MASP2	NA
GALK1;MASP2	NA
MASP2;PRKAR1A	NA
MASP2;PRKAB1	NA
HMGCR;MASP2	NA
MASP2;PFKFB4	NA
MASP2;UMPS	-0.0681944
MASP2;POMC	NA
ACVR1;MASP2	NA
KCNQ4;MASP2	NA
MASP2;STMN1	NA
CSF3R;MASP2	NA
MAPK8IP1;MASP2	NA
HCRTR1;MASP2	NA
GHSR;MASP2	NA
MASP2;PIK3CA	NA
CNTFR;MASP2	NA
CIT;MASP2	NA
CDK2;MASP2	NA
DBH;MASP2	NA
MASP2;NAGK	NA
CDKN1A;MASP2	NA
MAP2K2;MASP2	NA
MASP2;TST	NA
BCL2L2;MASP2	NA
AANAT;MASP2	NA
MAP3K10;MASP2	NA
DNMT1;MASP2	NA
AOC3;MASP2	NA
MASP2;PRKAB2	NA
MASP2;PTPRE	NA
MASP2;PRKAA1	NA
MASP2;SSTR4	NA
CDK8;MASP2	NA
MASP2;PIK3C2B	NA
EPHB2;MASP2	NA
CSNK1G2;MASP2	NA
AMHR2;MASP2	NA
EPRS;MASP2	NA
MASP2;TXN	NA
MASP2;NR5A1	NA
MASP2;PIM1	NA
HMGA1;MASP2	NA
MAP2K5;MASP2	NA
ACVRL1;MASP2	NA
BRCA2;MASP2	NA
ITGB7;MASP2	NA
IGF1R;MASP2	NA
KSR1;MASP2	NA
MASP2;NPEPPS	NA
ERBB2;MASP2	NA
MASP2;PNMT	NA
AKT1;MASP2	NA
CARM1;MASP2	NA
EPHA2;MASP2	NA
MASP2;UCK2	NA
MASP2;MCL1	NA
MASP2;PKLR	NA
MASP2;PARP1	NA
MASP2;SKP2	NA
EGFR;MASP2	NA
CASK;MASP2	NA
ALAD;MASP2	NA
CAMK2G;MASP2	NA
MASP2;PTPRJ	NA
ATM;MASP2	NA
MASP2;TAOK2	NA
INPP1;MASP2	NA
CHD1;MASP2	NA
MASP2;PRKCA	NA
DCK;MASP2	NA
MASP2;MMP14	NA
MASP2;PFKFB1	NA
EDA;MASP2	NA
MASP2;NPR2	NA
MASP2;PTGIR	NA
FGFR4;MASP2	NA
MASP2;PTGER1	NA
HCRT;MASP2	NA
MASP2;SSTR5	NA
MASP2;RPS6KA4	NA
ALPL;MASP2	NA
DDR2;MASP2	NA
MAPKAPK2;MASP2	NA
GMPS;MASP2	-0.221796
MASP2;PRKCD	NA
CDC25A;MASP2	NA
MASP2;MST1R	NA
GRM2;MASP2	NA
CDK5;MASP2	NA
MASP2;RET	NA
ILK;MASP2	NA
CDK12;MASP2	NA
FN3K;MASP2	NA
AXL;MASP2	NA
DAPK3;MASP2	NA
MASP2;TK1	NA
IL12A;MASP2	NA
MASP2;NPR1	NA
DCXR;MASP2	NA
MASP2;SLC16A5	NA
FABP4;MASP2	NA
ALK;MASP2	NA
BCL2L1;MASP2	NA
MASP2;PIK3CD	NA
MASP2;P2RY6	NA
MASP2;RRM2	-0.184654
MASP2;TPSAB1	NA
BSG;MASP2	NA
ADRBK1;MASP2	NA
MASP2;RELA	NA
ATR;MASP2	NA
MASP2;SPHK1	NA
KCNA3;MASP2	NA
GRB2;MASP2	NA
ERBB4;MASP2	NA
CYP11B2;MASP2	NA
CLK3;MASP2	NA
CSF1R;MASP2	NA
LCK;MASP2	NA
CAMK1D;MASP2	NA
MASP2;NDUFB1	NA
MASP2;PTP4A3	NA
MASP2;NDUFA4L2	NA
CYP4F12;MASP2	NA
MASP2;PPP1CC	NA
MAPK12;MASP2	NA
MASP2;PLA2G2E	NA
MASP2;NDUFA4	NA
EPHB4;MASP2	NA
MASP2;SRC	NA
MAP3K5;MASP2	NA
MASP2;NTRK1	NA
MASP2;TOP1	NA
MAP3K3;MASP2	NA
MASP2;NPY4R	NA
BRD2;MASP2	NA
AGPAT1;MASP2	NA
EHMT2;MASP2	NA
DDR1;MASP2	NA
MASP2;NT5M	NA
LTC4S;MASP2	NA
LTB4R;MASP2	NA
GPX1;MASP2	NA
ACY1;MASP2	NA
MASP2;PRKDC	NA
MASP2;MC1R	NA
CD22;LARS2	NA
LARS2;PIK3CB	NA
LARS2;PRSS8	NA
CAMK2B;LARS2	NA
LARS2;SPHK2	NA
ERBB3;LARS2	NA
FGFR2;LARS2	NA
LARS2;PRKCZ	NA
FGFR3;LARS2	NA
CAMK2A;LARS2	NA
LARS2;RPS6KA2	NA
LARS2;MAP2K7	NA
LARS2;XPO1	-0.475031
LARS2;PLOD1	NA
LARS2;MAP3K4	NA
BIRC5;LARS2	-0.558313
ITGA6;LARS2	NA
CYP26A1;LARS2	NA
LARS2;PRODH	NA
CRYBB1;LARS2	NA
LARS2;SLC16A8	NA
LARS2;MCAT	-0.140014
LARS2;TSPO	NA
APEX1;LARS2	NA
LARS2;PTK6	NA
CDC25B;LARS2	NA
HCK;LARS2	NA
LARS2;OXT	NA
LARS2;XIAP	NA
LARS2;PIM2	NA
LARS2;MAPK3	NA
BCKDK;LARS2	NA
CSK;LARS2	NA
LARS2;MAP4K1	NA
CKM;LARS2	NA
DOT1L;LARS2	NA
DMPK;LARS2	NA
GPI;LARS2	NA
AKT2;LARS2	NA
LARS2;TYK2	NA
LARS2;LIG1	NA
LARS2;PLA2G4C	NA
BCAT2;LARS2	NA
JAK3;LARS2	NA
LARS2;SLC5A5	NA
LARS2;PIK3R2	NA
GRIK5;LARS2	NA
LARS2;NAMPT	-0.32379
LARS2;PIK3CG	NA
LARS2;PTPRZ1	NA
GCK;LARS2	NA
CA9;LARS2	NA
LARS2;MAP3K8	NA
GALK1;LARS2	NA
LARS2;PRKAR1A	NA
LARS2;PRKAB1	NA
HMGCR;LARS2	NA
LARS2;PFKFB4	NA
LARS2;UMPS	-0.680837
LARS2;POMC	NA
ACVR1;LARS2	NA
KCNQ4;LARS2	NA
LARS2;STMN1	NA
CSF3R;LARS2	NA
LARS2;MAPK8IP1	NA
HCRTR1;LARS2	NA
GHSR;LARS2	NA
LARS2;PIK3CA	NA
CNTFR;LARS2	NA
CIT;LARS2	NA
CDK2;LARS2	NA
DBH;LARS2	NA
LARS2;NAGK	NA
CDKN1A;LARS2	NA
LARS2;MAP2K2	NA
LARS2;TST	NA
BCL2L2;LARS2	NA
AANAT;LARS2	NA
LARS2;MAP3K10	NA
DNMT1;LARS2	NA
AOC3;LARS2	NA
LARS2;PRKAB2	NA
LARS2;PTPRE	NA
LARS2;PRKAA1	NA
LARS2;SSTR4	NA
CDK8;LARS2	NA
LARS2;PIK3C2B	NA
EPHB2;LARS2	NA
CSNK1G2;LARS2	NA
AMHR2;LARS2	NA
EPRS;LARS2	NA
LARS2;TXN	NA
LARS2;NR5A1	NA
LARS2;PIM1	NA
HMGA1;LARS2	NA
LARS2;MAP2K5	NA
ACVRL1;LARS2	NA
BRCA2;LARS2	NA
ITGB7;LARS2	NA
IGF1R;LARS2	NA
KSR1;LARS2	NA
LARS2;NPEPPS	NA
ERBB2;LARS2	NA
LARS2;PNMT	NA
AKT1;LARS2	NA
CARM1;LARS2	NA
EPHA2;LARS2	NA
LARS2;UCK2	NA
LARS2;MCL1	NA
LARS2;PKLR	NA
LARS2;PARP1	NA
LARS2;SKP2	NA
EGFR;LARS2	NA
CASK;LARS2	NA
ALAD;LARS2	NA
CAMK2G;LARS2	NA
LARS2;PTPRJ	NA
ATM;LARS2	NA
LARS2;TAOK2	NA
INPP1;LARS2	NA
CHD1;LARS2	NA
LARS2;PRKCA	NA
DCK;LARS2	NA
LARS2;MMP14	NA
LARS2;PFKFB1	NA
EDA;LARS2	NA
LARS2;NPR2	NA
LARS2;PTGIR	NA
FGFR4;LARS2	NA
LARS2;PTGER1	NA
HCRT;LARS2	NA
LARS2;SSTR5	NA
LARS2;RPS6KA4	NA
ALPL;LARS2	NA
DDR2;LARS2	NA
LARS2;MAPKAPK2	NA
GMPS;LARS2	-0.812423
LARS2;PRKCD	NA
CDC25A;LARS2	NA
LARS2;MST1R	NA
GRM2;LARS2	NA
CDK5;LARS2	NA
LARS2;RET	NA
ILK;LARS2	NA
CDK12;LARS2	NA
FN3K;LARS2	NA
AXL;LARS2	NA
DAPK3;LARS2	NA
LARS2;TK1	NA
IL12A;LARS2	NA
LARS2;NPR1	NA
DCXR;LARS2	NA
LARS2;SLC16A5	NA
FABP4;LARS2	NA
ALK;LARS2	NA
BCL2L1;LARS2	NA
LARS2;PIK3CD	NA
LARS2;P2RY6	NA
LARS2;RRM2	-0.429846
LARS2;TPSAB1	NA
BSG;LARS2	NA
ADRBK1;LARS2	NA
LARS2;RELA	NA
ATR;LARS2	NA
LARS2;SPHK1	NA
KCNA3;LARS2	NA
GRB2;LARS2	NA
ERBB4;LARS2	NA
CYP11B2;LARS2	NA
CLK3;LARS2	NA
CSF1R;LARS2	NA
LARS2;LCK	NA
CAMK1D;LARS2	NA
LARS2;NDUFB1	NA
LARS2;PTP4A3	NA
LARS2;NDUFA4L2	NA
CYP4F12;LARS2	NA
LARS2;PPP1CC	NA
LARS2;MAPK12	NA
LARS2;PLA2G2E	NA
LARS2;NDUFA4	NA
EPHB4;LARS2	NA
LARS2;SRC	NA
LARS2;MAP3K5	NA
LARS2;NTRK1	NA
LARS2;TOP1	NA
LARS2;MAP3K3	NA
LARS2;NPY4R	NA
BRD2;LARS2	NA
AGPAT1;LARS2	NA
EHMT2;LARS2	NA
DDR1;LARS2	NA
LARS2;NT5M	NA
LARS2;LTC4S	NA
LARS2;LTB4R	NA
GPX1;LARS2	NA
ACY1;LARS2	NA
LARS2;PRKDC	NA
LARS2;MC1R	NA
CD22;PIK3CB	NA
CD22;PRSS8	NA
CAMK2B;CD22	NA
CD22;SPHK2	NA
CD22;ERBB3	NA
CD22;FGFR2	NA
CD22;PRKCZ	NA
CD22;FGFR3	NA
CAMK2A;CD22	NA
CD22;RPS6KA2	NA
CD22;MAP2K7	NA
CD22;XPO1	-0.143487
CD22;PLOD1	NA
CD22;MAP3K4	NA
BIRC5;CD22	0.00387192
CD22;ITGA6	NA
CD22;CYP26A1	NA
CD22;PRODH	NA
CD22;CRYBB1	NA
CD22;SLC16A8	NA
CD22;MCAT	0.0753405
CD22;TSPO	NA
APEX1;CD22	NA
CD22;PTK6	NA
CD22;CDC25B	NA
CD22;HCK	NA
CD22;OXT	NA
CD22;XIAP	NA
CD22;PIM2	NA
CD22;MAPK3	NA
BCKDK;CD22	NA
CD22;CSK	NA
CD22;MAP4K1	NA
CD22;CKM	NA
CD22;DOT1L	NA
CD22;DMPK	NA
CD22;GPI	NA
AKT2;CD22	NA
CD22;TYK2	NA
CD22;LIG1	NA
CD22;PLA2G4C	NA
BCAT2;CD22	NA
CD22;JAK3	NA
CD22;SLC5A5	NA
CD22;PIK3R2	NA
CD22;GRIK5	NA
CD22;NAMPT	0.0270811
CD22;PIK3CG	NA
CD22;PTPRZ1	NA
CD22;GCK	NA
CA9;CD22	NA
CD22;MAP3K8	NA
CD22;GALK1	NA
CD22;PRKAR1A	NA
CD22;PRKAB1	NA
CD22;HMGCR	NA
CD22;PFKFB4	NA
CD22;UMPS	0.288332
CD22;POMC	NA
ACVR1;CD22	NA
CD22;KCNQ4	NA
CD22;STMN1	NA
CD22;CSF3R	NA
CD22;MAPK8IP1	NA
CD22;HCRTR1	NA
CD22;GHSR	NA
CD22;PIK3CA	NA
CD22;CNTFR	NA
CD22;CIT	NA
CD22;CDK2	NA
CD22;DBH	NA
CD22;NAGK	NA
CD22;CDKN1A	NA
CD22;MAP2K2	NA
CD22;TST	NA
BCL2L2;CD22	NA
AANAT;CD22	NA
CD22;MAP3K10	NA
CD22;DNMT1	NA
AOC3;CD22	NA
CD22;PRKAB2	NA
CD22;PTPRE	NA
CD22;PRKAA1	NA
CD22;SSTR4	NA
CD22;CDK8	NA
CD22;PIK3C2B	NA
CD22;EPHB2	NA
CD22;CSNK1G2	NA
AMHR2;CD22	NA
CD22;EPRS	NA
CD22;TXN	NA
CD22;NR5A1	NA
CD22;PIM1	NA
CD22;HMGA1	NA
CD22;MAP2K5	NA
ACVRL1;CD22	NA
BRCA2;CD22	NA
CD22;ITGB7	NA
CD22;IGF1R	NA
CD22;KSR1	NA
CD22;NPEPPS	NA
CD22;ERBB2	NA
CD22;PNMT	NA
AKT1;CD22	NA
CARM1;CD22	NA
CD22;EPHA2	NA
CD22;UCK2	NA
CD22;MCL1	NA
CD22;PKLR	NA
CD22;PARP1	NA
CD22;SKP2	NA
CD22;EGFR	NA
CASK;CD22	NA
ALAD;CD22	NA
CAMK2G;CD22	NA
CD22;PTPRJ	NA
ATM;CD22	NA
CD22;TAOK2	NA
CD22;INPP1	NA
CD22;CHD1	NA
CD22;PRKCA	NA
CD22;DCK	NA
CD22;MMP14	NA
CD22;PFKFB1	NA
CD22;EDA	NA
CD22;NPR2	NA
CD22;PTGIR	NA
CD22;FGFR4	NA
CD22;PTGER1	NA
CD22;HCRT	NA
CD22;SSTR5	NA
CD22;RPS6KA4	NA
ALPL;CD22	NA
CD22;DDR2	NA
CD22;MAPKAPK2	NA
CD22;GMPS	-0.0962489
CD22;PRKCD	NA
CD22;CDC25A	NA
CD22;MST1R	NA
CD22;GRM2	NA
CD22;CDK5	NA
CD22;RET	NA
CD22;ILK	NA
CD22;CDK12	NA
CD22;FN3K	NA
AXL;CD22	NA
CD22;DAPK3	NA
CD22;TK1	NA
CD22;IL12A	NA
CD22;NPR1	NA
CD22;DCXR	NA
CD22;SLC16A5	NA
CD22;FABP4	NA
ALK;CD22	NA
BCL2L1;CD22	NA
CD22;PIK3CD	NA
CD22;P2RY6	NA
CD22;RRM2	0.21461
CD22;TPSAB1	NA
BSG;CD22	NA
ADRBK1;CD22	NA
CD22;RELA	NA
ATR;CD22	NA
CD22;SPHK1	NA
CD22;KCNA3	NA
CD22;GRB2	NA
CD22;ERBB4	NA
CD22;CYP11B2	NA
CD22;CLK3	NA
CD22;CSF1R	NA
CD22;LCK	NA
[truncated: 19,530 more rows]

## Sheet: Zhao-Mali.strong
GEMINI score for strong interactions (default parameters were used, except for "prior_shape = 1"). Strong interactions are defined as gene pairs in which the magnitude of the combination effect is greater than the individual effects. This could include lethality and recovery interactions. The strongest interactions have the highest scores.
	Hela	A549
ALDOA;ALDOB	0.107553	-0.326978
ALDOA;ALDOC	0.598299	0.497486
ALDOA;DLAT	0.231636	0.276441
ALDOA;DLD	0.249026	0.821831
ALDOA;ENO3	0.570319	0.342239
ALDOA;FBP1	1.01275	-0.0564865
ALDOA;FBP2	1.48627	0.691711
ALDOA;G6PC	0.491028	0.388526
ALDOA;G6PD	0.611569	0.113961
ALDOA;GAPDH	2.11105	0.379301
ALDOA;GAPDHS	0.776365	0.751294
ALDOA;GCK	-0.0505685	-0.660303
ALDOA;GOT2	1.31493	0.488791
ALDOA;H6PD	0.00356206	-0.0412742
ALDOA;HK2	1.14353	1.01682
ALDOA;HK3	0.628893	0.233791
ALDOA;LDHA	0.487828	0.673433
ALDOA;LDHAL6B	0.318138	-0.00101548
ALDOA;LDHB	0.376013	-0.576982
ALDOA;LDHC	0.453993	0.242383
ALDOA;MDH2	-0.290063	0.134349
ALDOA;ME1	0.41184	-0.0326105
ALDOA;ME2	0.353611	0.272559
ALDOA;PC	0.789044	0.531899
ALDOA;PCK1	0.348284	0.00436497
ALDOA;PDHA1	1.16392	0.303952
ALDOA;PDHA2	0.923562	-0.375942
ALDOA;PDHB	0.574914	-0.0485422
ALDOA;PDHX	0.63762	0.087389
ALDOA;PFKL	0.739139	0.303562
ALDOA;PFKM	0.910552	0.127174
ALDOA;PFKP	0.304581	0.276251
ALDOA;PGAM1	0.476661	0.62382
ALDOA;PGAM2	0.49038	0.59764
ALDOA;PGD	1.10542	0.391497
ALDOA;PGK1	0.558314	0.354098
ALDOA;PGK2	0.461575	0.285019
ALDOA;PGLS	0.367054	-0.16982
ALDOA;PKLR	0.549804	0.534203
ALDOA;PKM	1.01669	0.0633014
ALDOA;RPE	1.13665	-0.0675881
ALDOA;RPIA	0.770156	-0.14887
ALDOA;TALDO1	0.994157	0.206645
ALDOA;TKT	1.03453	1.02822
ALDOA;TPI1	-0.278981	0.127972
ALDOA;ENO1	1.43995	0.493833
ALDOA;ENO2	1.16552	0.971964
ALDOA;HK1	0.670308	-0.174724
ALDOA;MDH1	0.737282	0.150769
ALDOA;GOT1	0.9562	0.0953328
ALDOB;ALDOC	-0.253429	0.249655
ALDOB;DLAT	-0.516385	-0.138073
ALDOB;DLD	-0.027542	0.361369
ALDOB;ENO2	0.348117	0.876645
ALDOB;ENO3	-0.247265	-0.320717
ALDOB;FBP1	-0.14925	-0.102578
ALDOB;FBP2	0.259633	-0.382749
ALDOB;G6PC	-0.543262	-0.308786
ALDOB;G6PD	-0.350852	-0.0382961
ALDOB;GAPDH	0.535227	0.0527549
ALDOB;GAPDHS	-0.292512	0.0229205
ALDOB;GCK	0.348467	0.083269
ALDOB;GOT2	-0.562986	0.129989
ALDOB;H6PD	-0.123333	0.270291
ALDOB;HK1	-0.192146	-0.140038
ALDOB;HK2	-0.202515	-0.229249
ALDOB;HK3	-0.35972	-0.390261
ALDOB;LDHA	0.179219	-0.570744
ALDOB;LDHAL6B	-0.489462	-0.0413451
ALDOB;LDHB	0.289272	0.315051
ALDOB;LDHC	-0.375158	-0.437542
ALDOB;MDH1	-0.353483	0.135824
ALDOB;MDH2	-0.226863	0.352076
ALDOB;ME1	-0.439204	0.0771602
ALDOB;ME2	-0.16023	0.0831642
ALDOB;PC	-0.300806	-0.455237
ALDOB;PDHA1	-0.317827	0.0864289
ALDOB;PDHA2	-0.0962822	-0.122324
ALDOB;PDHX	-0.246925	0.089007
ALDOB;PFKL	-0.0768435	0.109115
ALDOB;PFKM	0.0922394	-0.293282
ALDOB;PFKP	-0.430697	0.0931897
ALDOB;PGAM2	-0.400703	-0.0171709
ALDOB;PGD	0.120195	0.00966182
ALDOB;PGK1	-0.117225	0.0777017
ALDOB;PGK2	-0.136004	0.313077
ALDOB;PGLS	0.214825	-0.0534594
ALDOB;PKLR	-0.329764	-0.70503
ALDOB;RPE	-0.116751	-0.309664
ALDOB;RPIA	-0.531271	-0.215946
ALDOB;TALDO1	-0.242346	-0.472686
ALDOB;TKT	0.500761	-0.257245
ALDOB;GOT1	-0.223887	-0.0294019
ALDOB;PCK1	0.323013	0.415705
ALDOB;PDHB	-0.408899	-0.310143
ALDOB;PGAM1	0.560996	-0.0638929
ALDOB;PKM	0.734226	0.281655
ALDOB;ENO1	1.21595	0.645588
ALDOB;TPI1	-0.20894	0.114426
ALDOC;DLD	-0.170078	0.630552
ALDOC;ENO1	0.423199	0.658832
ALDOC;ENO3	-0.022381	0.242018
ALDOC;G6PC	-0.474091	-0.0561594
ALDOC;G6PD	0.82635	-0.0818511
ALDOC;GAPDH	0.459828	-0.0900684
ALDOC;GAPDHS	-0.458904	0.773942
ALDOC;GOT1	-0.103735	-0.121924
ALDOC;GOT2	-0.107196	0.188394
ALDOC;H6PD	-0.390986	-0.000320015
ALDOC;HK1	-0.259186	0.505321
ALDOC;HK2	0.0351333	0.309451
ALDOC;HK3	-0.249545	0.534414
ALDOC;LDHA	-0.404363	-0.159439
ALDOC;LDHAL6B	0.0404999	0.101124
ALDOC;LDHC	0.191959	0.61651
ALDOC;MDH1	0.0310161	-0.602153
ALDOC;MDH2	-0.32786	-0.0568706
ALDOC;ME1	-0.195015	-0.0280912
ALDOC;ME2	-0.0281287	-0.689733
ALDOC;PC	-0.190716	-0.00557595
ALDOC;PCK1	0.428024	0.351592
ALDOC;PDHA1	-0.339359	0.442928
ALDOC;PDHB	-0.171501	0.0892685
ALDOC;PFKM	0.228614	0.0451295
ALDOC;PFKP	-0.43571	0.0638028
ALDOC;PGAM1	0.39555	0.561143
ALDOC;PGAM2	0.321479	-0.18411
ALDOC;PGD	0.576798	-0.261784
ALDOC;PGK1	0.0795292	0.0227324
ALDOC;PGK2	-0.43854	0.50493
ALDOC;PGLS	-0.053826	0.477283
ALDOC;PKLR	0.0383257	-0.543555
ALDOC;PKM	0.0781255	0.466789
ALDOC;RPE	0.683583	-0.053379
ALDOC;RPIA	-0.138472	-0.126235
ALDOC;TALDO1	-0.23352	0.307211
ALDOC;TKT	-0.167978	0.203348
ALDOC;TPI1	-0.544326	0.114764
ALDOC;ENO2	-0.188512	0.579139
ALDOC;FBP1	0.238342	-0.0626321
ALDOC;FBP2	-0.0388703	0.277594
ALDOC;GCK	0.267673	0.0599369
ALDOC;LDHB	-0.0516896	-0.316431
ALDOC;PDHA2	-0.0862807	-0.671044
ALDOC;PDHX	0.197274	-0.19623
ALDOC;DLAT	-0.767783	-0.0822258
ALDOC;PFKL	0.649301	0.114238
DLAT;DLD	-0.306201	-0.232708
DLAT;ENO1	0.598783	0.186898
DLAT;ENO2	-0.250914	0.072738
DLAT;FBP2	-0.459778	0.141012
DLAT;G6PC	-0.852273	-0.441142
DLAT;GAPDH	0.0529678	0.550811
DLAT;GAPDHS	0.134881	0.523936
DLAT;GCK	-0.154371	-0.116586
DLAT;GOT1	-0.256287	-0.328683
DLAT;GOT2	-0.724758	-0.097569
DLAT;H6PD	-0.56352	-0.245806
DLAT;HK1	-0.31642	-0.077149
DLAT;HK2	0.284274	0.164564
DLAT;HK3	-0.651295	0.0437778
DLAT;LDHA	0.572183	-0.0818441
DLAT;LDHAL6B	-0.372803	-0.686697
DLAT;LDHB	0.244811	0.0046989
DLAT;LDHC	-0.382526	-0.293024
DLAT;MDH1	-0.381107	0.297229
DLAT;MDH2	-0.50609	-0.401146
DLAT;ME1	-0.141657	-0.0810989
DLAT;ME2	-0.0617786	0.68771
DLAT;PC	-0.549379	-0.336434
DLAT;PCK1	-0.447625	-0.205088
DLAT;PDHA1	-0.302921	0.094634
DLAT;PDHA2	-0.0210723	0.195813
DLAT;PDHX	-0.699522	0.171449
DLAT;PFKL	-0.499747	0.0859828
DLAT;PFKM	-0.241182	0.165561
DLAT;PFKP	-0.39379	-0.108321
DLAT;PGAM1	-0.501115	-0.127568
DLAT;PGAM2	0.0186934	-0.388272
DLAT;PGD	0.33854	0.1897
DLAT;PGK1	-0.241835	0.361118
DLAT;PGK2	-0.290638	-0.230568
DLAT;PKLR	-0.559685	-0.247332
DLAT;PKM	-0.135243	0.0615769
DLAT;RPE	-0.25535	0.13306
DLAT;RPIA	-0.175322	-0.265531
DLAT;TALDO1	-0.660185	-0.147161
DLAT;TKT	-0.0708202	0.460077
DLAT;FBP1	-0.0724828	0.0462152
DLAT;G6PD	-0.314934	0.140725
DLAT;PDHB	-0.212647	0.098284
DLAT;TPI1	-0.171734	-0.118236
DLAT;PGLS	0.263412	-0.122206
DLD;ENO1	0.413885	-0.19803
DLD;ENO2	-0.114743	-0.257881
DLD;ENO3	-0.278889	0.186533
DLD;FBP1	-0.136007	-0.380463
DLD;FBP2	-0.25759	0.425781
DLD;G6PC	-0.393715	0.147777
DLD;G6PD	0.542577	0.224509
DLD;GAPDH	0.519677	0.446548
DLD;GAPDHS	-0.167393	0.536297
DLD;GOT1	0.499039	0.367799
DLD;GOT2	-0.283017	0.578428
DLD;H6PD	0.434221	0.399698
DLD;HK1	0.236315	-0.335329
DLD;HK2	-0.283035	0.414445
DLD;HK3	-0.273899	0.242499
DLD;LDHA	0.433791	0.502636
DLD;LDHAL6B	-0.115913	0.263951
DLD;LDHB	-0.240344	-0.0951839
DLD;LDHC	-0.095826	0.231982
DLD;MDH1	-0.183971	0.00922062
DLD;MDH2	0.208663	-0.169002
DLD;ME1	0.0635854	0.0793799
DLD;ME2	-0.217171	0.415036
DLD;PC	-0.00443254	0.559449
DLD;PCK1	0.275273	-0.0846298
DLD;PDHA1	0.479257	0.219478
DLD;PDHA2	-0.0858857	0.0964653
DLD;PDHB	0.286578	0.332763
DLD;PDHX	0.213788	0.381864
DLD;PFKL	0.185024	0.668606
DLD;PFKM	-0.270623	-0.131002
DLD;PFKP	0.0924602	0.599022
DLD;PGAM1	0.00434395	-0.0812219
DLD;PGD	-0.0284725	-0.365542
DLD;PGK1	0.345199	0.391681
DLD;PGK2	0.0409155	0.262974
DLD;PKLR	0.424793	-0.514734
DLD;RPE	-0.25551	0.249672
DLD;RPIA	-0.193426	-0.282093
DLD;TALDO1	-0.0669482	0.288752
DLD;TPI1	-0.739714	-0.0419819
DLD;GCK	0.216219	0.00612265
DLD;PGAM2	0.00633618	-0.389474
DLD;PGLS	0.441598	0.169743
DLD;PKM	0.539923	0.3887
DLD;TKT	0.98224	0.543382
ENO1;ENO2	0.58129	0.719716
ENO1;ENO3	0.663302	0.533123
ENO1;FBP1	0.353355	0.129257
ENO1;FBP2	0.403144	0.632126
ENO1;G6PC	0.480862	0.243458
ENO1;G6PD	0.666919	0.00196253
ENO1;GAPDH	1.26086	0.691333
ENO1;GAPDHS	0.226001	0.225879
ENO1;GCK	-0.195331	-0.328825
ENO1;GOT1	0.813673	0.637707
ENO1;GOT2	0.94451	-0.00367192
ENO1;H6PD	0.428389	0.238478
ENO1;HK1	0.74236	0.823961
ENO1;HK2	0.29732	0.117068
ENO1;HK3	-0.0443046	-0.134946
ENO1;LDHA	1.19895	0.577251
ENO1;LDHB	1.22066	0.706523
ENO1;LDHC	0.893684	-0.38983
ENO1;MDH1	0.133462	0.246273
ENO1;MDH2	-0.0121741	-0.05836
ENO1;ME1	0.230839	-0.0144039
ENO1;ME2	0.129789	0.233298
ENO1;PC	0.746282	0.045704
ENO1;PCK1	0.389236	0.0469077
ENO1;PDHA1	0.503628	-0.145179
ENO1;PDHA2	0.631389	0.0355392
ENO1;PDHB	0.0265099	0.380269
ENO1;PDHX	1.29578	0.685375
ENO1;PFKL	0.623497	0.566217
ENO1;PFKM	0.584822	0.115138
ENO1;PFKP	0.444594	0.10994
ENO1;PGAM1	0.819907	0.561897
ENO1;PGAM2	1.00914	-0.116909
ENO1;PGK1	0.409387	0.407416
ENO1;PGK2	0.561321	0.320126
ENO1;PGLS	0.837034	0.0764313
ENO1;PKLR	0.0746612	-0.581594
ENO1;PKM	1.46409	0.519417
ENO1;RPE	0.628247	0.325727
ENO1;RPIA	0.603816	0.0652359
ENO1;TALDO1	0.480818	0.569644
ENO1;TKT	0.679694	0.515415
ENO1;TPI1	0.0136935	0.13749
ENO1;PGD	1.07525	0.0706994
ENO1;LDHAL6B	0.294653	-0.109838
ENO2;ENO3	0.202667	0.0990856
ENO2;FBP1	0.59401	0.128388
ENO2;FBP2	0.415599	0.465161
ENO2;G6PC	-0.518951	-0.218911
ENO2;GAPDH	0.767677	0.322118
ENO2;GAPDHS	0.287511	0.481993
ENO2;GCK	0.317426	0.122483
ENO2;GOT2	-0.284261	0.434874
ENO2;H6PD	0.238888	0.269976
ENO2;HK1	0.229177	0.0683001
ENO2;HK2	0.115292	0.412138
ENO2;HK3	-0.00348867	0.533842
ENO2;LDHA	0.609066	0.325768
ENO2;LDHAL6B	0.313564	0.69862
ENO2;LDHB	0.284722	0.232968
ENO2;LDHC	0.127022	-0.0099256
ENO2;MDH1	0.208733	0.427951
ENO2;MDH2	-0.372449	0.13008
ENO2;ME1	0.422288	0.61714
ENO2;ME2	0.335937	0.176825
ENO2;PC	0.295449	0.0319581
ENO2;PCK1	0.587512	-0.022042
ENO2;PDHA1	0.27511	1.04429
ENO2;PDHA2	0.027477	0.276281
ENO2;PDHB	0.10211	0.165276
ENO2;PDHX	0.0930264	0.37431
ENO2;PFKL	0.0594467	-0.0861275
ENO2;PFKM	-0.0925668	1.0214
ENO2;PFKP	0.494002	0.675151
ENO2;PGAM1	0.581296	0.731449
ENO2;PGAM2	0.202192	0.732868
ENO2;PGD	0.490671	0.350082
ENO2;PGK1	0.653916	-0.037506
ENO2;PGK2	0.865399	0.824694
ENO2;PGLS	0.539199	0.743135
ENO2;PKLR	0.210819	0.0421521
ENO2;PKM	0.695216	0.955138
ENO2;RPIA	0.428398	0.36549
ENO2;TPI1	-0.186693	0.267322
ENO2;G6PD	1.16152	0.637979
ENO2;GOT1	0.777461	-0.192094
ENO2;RPE	0.200743	0.548022
ENO2;TALDO1	0.43131	0.472926
ENO2;TKT	0.860442	0.773481
DLAT;ENO3	-0.633161	0.658741
ENO3;FBP1	-0.552708	0.109671
ENO3;G6PC	0.466689	0.354737
ENO3;G6PD	0.377336	0.395069
ENO3;GAPDH	1.60373	1.5299
ENO3;GAPDHS	-0.570774	1.0339
ENO3;GCK	-0.264474	-0.138553
ENO3;GOT1	-0.381585	0.430049
ENO3;GOT2	0.137774	0.441046
ENO3;H6PD	-0.072863	-0.109932
ENO3;HK1	-0.00756478	-0.0452084
ENO3;HK2	0.130455	0.0837317
ENO3;HK3	-0.264597	0.147046
ENO3;LDHA	0.0861258	-0.257987
ENO3;LDHAL6B	-0.405653	-0.220208
ENO3;LDHB	-0.0312003	-0.204532
ENO3;LDHC	-0.262703	-0.247284
ENO3;MDH1	-0.201105	-0.361616
ENO3;MDH2	-0.818401	0.330137
ENO3;ME1	0.135258	-0.00369457
ENO3;ME2	0.203112	0.0478113
ENO3;PC	0.562731	-0.00251997
ENO3;PCK1	-0.43426	-0.0314088
ENO3;PDHA1	-0.686866	-0.316339
ENO3;PDHA2	-0.14527	0.284292
ENO3;PDHB	-0.750668	-0.0752738
ENO3;PDHX	-0.267907	-0.274175
ENO3;PFKM	0.106711	0.422779
ENO3;PFKP	-0.546453	-0.0151606
ENO3;PGAM2	-0.358062	-0.0990396
ENO3;PGD	-0.0854342	-0.13461
ENO3;PGK1	0.543262	-0.00214073
ENO3;PGK2	-0.472563	0.0554306
ENO3;PGLS	0.429373	-0.26967
ENO3;PKLR	-0.555683	-0.149363
ENO3;PKM	0.663106	0.213572
ENO3;RPE	0.466555	0.454593
ENO3;RPIA	0.0674824	0.181291
ENO3;TALDO1	-0.247333	0.0826825
ENO3;TPI1	-0.161415	0.348878
ENO3;FBP2	-0.0698496	0.673136
ENO3;PFKL	-0.401288	0.472939
ENO3;TKT	0.0940301	0.752631
ENO3;PGAM1	0.129318	0.131495
FBP1;FBP2	-0.0750361	0.0435415
FBP1;G6PD	0.793702	-0.23715
FBP1;GAPDH	0.914201	0.184761
FBP1;GAPDHS	-0.344885	0.00869103
FBP1;GCK	-0.000784657	-0.234762
FBP1;GOT1	-0.0737367	-0.176533
FBP1;GOT2	-0.190279	-0.213901
FBP1;H6PD	0.219103	-0.20479
FBP1;HK1	0.764002	0.164953
FBP1;HK2	0.148247	0.177839
FBP1;HK3	-0.184641	0.076523
FBP1;LDHA	0.502804	-0.525837
FBP1;LDHAL6B	-0.244517	-0.738452
FBP1;LDHB	0.157971	-0.486001
FBP1;LDHC	0.238193	-0.383282
FBP1;MDH1	-0.0388706	-0.639412
FBP1;MDH2	0.197429	-0.0449811
FBP1;ME1	-0.0968702	-0.543888
FBP1;ME2	0.44337	-0.0858212
FBP1;PC	0.389044	0.251901
FBP1;PCK1	0.126546	0.0358238
FBP1;PDHA1	0.40585	-0.275639
FBP1;PDHA2	-0.193032	-0.179532
FBP1;PDHB	-0.988403	-0.397078
FBP1;PDHX	0.299381	-0.325519
FBP1;PFKL	0.749517	-0.33113
FBP1;PFKM	-0.00802458	-0.352618
FBP1;PFKP	-0.0985965	-0.319019
FBP1;PGAM1	0.0363844	0.503269
FBP1;PGAM2	0.113027	0.0202607
FBP1;PGD	0.05051	0.299335
FBP1;PGK1	0.255934	-0.20866
FBP1;PGK2	-0.340511	-0.720939
FBP1;PGLS	-0.106771	-0.111913
FBP1;PKLR	0.0905403	-0.169036
FBP1;PKM	0.260266	-0.421695
FBP1;RPE	0.174516	-0.0192027
FBP1;RPIA	-0.0178531	-0.221157
FBP1;TKT	0.376555	0.43255
FBP1;TPI1	-0.586591	-0.0234573
FBP1;G6PC	0.196954	0.0902129
FBP1;TALDO1	0.0646788	0.355892
FBP2;G6PC	0.133824	0.554472
FBP2;G6PD	1.08412	0.199701
FBP2;GAPDH	0.648805	0.897174
FBP2;GAPDHS	0.30739	-0.0986964
FBP2;GCK	-0.0404473	-0.0793524
FBP2;GOT1	0.142476	0.0264289
FBP2;GOT2	-0.127473	0.239939
FBP2;H6PD	-0.109158	-0.179264
FBP2;HK1	0.169479	0.159668
FBP2;HK3	0.0846167	0.32211
FBP2;LDHA	0.964374	-0.258095
FBP2;LDHAL6B	-0.0805977	0.134508
FBP2;LDHB	0.612909	-0.0745479
FBP2;LDHC	-0.269834	-0.20503
FBP2;MDH1	-0.0760155	-0.0240446
FBP2;MDH2	-0.239201	0.00822266
FBP2;ME1	0.157939	0.000948659
FBP2;ME2	-0.161098	-0.218948
FBP2;PC	0.253859	-0.107428
FBP2;PCK1	-0.15539	0.311305
FBP2;PDHA1	-0.174111	-0.0917474
FBP2;PDHA2	0.0439315	-0.311902
FBP2;PDHB	-0.428726	-0.31404
FBP2;PDHX	0.0884276	0.142098
FBP2;PFKL	0.409058	0.241136
FBP2;PFKM	0.0850347	0.272197
FBP2;PFKP	-0.0453032	-0.301298
FBP2;PGAM1	0.490509	0.400349
FBP2;PGAM2	-0.138751	-0.13542
FBP2;PGD	0.538527	0.0773937
FBP2;PGK1	0.405575	0.0198064
FBP2;PGK2	-0.165953	-0.32446
FBP2;PGLS	0.356243	0.041598
FBP2;PKLR	0.289536	-0.74
FBP2;PKM	0.516303	0.371979
FBP2;RPE	0.621881	-0.226922
FBP2;RPIA	0.499375	0.0108474
FBP2;TALDO1	0.462909	0.621256
FBP2;TPI1	0.463223	0.0215498
FBP2;TKT	0.761659	0.271888
G6PC;G6PD	0.453803	-0.388238
G6PC;GAPDH	0.768049	0.314089
G6PC;GAPDHS	-0.957849	0.343049
G6PC;GCK	-0.366374	-0.345686
G6PC;GOT2	-0.185595	-0.142222
G6PC;H6PD	-0.596552	-0.533262
G6PC;HK1	-0.536367	0.273949
G6PC;HK2	-0.0690464	0.0471418
G6PC;HK3	0.13115	-0.0836678
G6PC;LDHA	-0.388567	0.329644
G6PC;LDHAL6B	-0.992248	-0.28272
G6PC;LDHB	-0.753203	0.0398972
G6PC;LDHC	-0.482077	-0.113724
G6PC;MDH1	-0.31589	-0.376383
G6PC;MDH2	-0.780978	-0.0693107
G6PC;ME1	-0.352997	-0.668078
G6PC;ME2	-0.389758	-0.111259
G6PC;PC	-0.16529	0.191707
G6PC;PCK1	-0.429536	0.0178482
G6PC;PDHA1	-0.519006	0.388625
G6PC;PDHA2	-0.554359	0.161821
G6PC;PDHB	-1.0272	-0.512752
G6PC;PDHX	0.0223947	-0.668309
G6PC;PFKL	0.0275483	0.0769826
G6PC;PFKP	-0.591654	-0.209101
G6PC;PGAM1	0.389331	0.656026
G6PC;PGAM2	-0.407647	0.19004
G6PC;PGK1	-0.0960342	0.0706704
G6PC;PGK2	-0.575387	-0.218563
G6PC;PGLS	-0.16842	0.299003
G6PC;PKLR	-0.243522	-0.649519
G6PC;RPIA	0.131397	0.110306
G6PC;TALDO1	-0.0540668	0.392445
G6PC;TPI1	-0.214389	0.12718
G6PC;PFKM	-0.552356	-0.104013
G6PC;PGD	0.299395	-0.0657214
G6PC;RPE	0.305773	-0.157247
G6PC;TKT	0.38882	0.382464
G6PC;GOT1	-0.00584718	0.224316
G6PC;PKM	0.650979	0.355143
G6PD;GAPDH	0.865144	0.24992
G6PD;GAPDHS	0.288603	0.713708
G6PD;GCK	0.181196	0.58092
G6PD;GOT1	0.951913	0.226507
G6PD;GOT2	0.470281	0.728576
G6PD;H6PD	0.467407	0.2505
G6PD;HK1	0.552234	0.444565
G6PD;HK2	0.452066	-0.16417
G6PD;HK3	-0.110745	0.157506
G6PD;LDHA	0.280822	0.392468
G6PD;LDHAL6B	-0.0952345	0.170629
G6PD;LDHB	0.768546	0.480249
G6PD;LDHC	0.466842	0.221538
G6PD;MDH1	0.156459	0.219267
G6PD;MDH2	0.347355	-0.281168
G6PD;ME1	-0.428534	0.772465
G6PD;ME2	0.0594301	0.339511
G6PD;PC	0.372137	0.134713
G6PD;PDHA1	0.357228	-0.132483
G6PD;PDHA2	0.874167	0.421858
G6PD;PDHB	-0.458822	0.273571
G6PD;PDHX	1.52279	0.47965
G6PD;PFKL	1.25575	0.211138
G6PD;PFKM	1.33209	-0.0420684
G6PD;PFKP	0.649688	0.521891
G6PD;PGAM1	1.7278	0.081594
G6PD;PGAM2	0.669059	-0.156698
G6PD;PGD	0.715666	-0.491991
G6PD;PGK1	1.38165	-0.0110064
G6PD;PGK2	0.910515	0.63174
G6PD;PGLS	0.801303	-0.200475
G6PD;PKLR	-0.215943	0.000775962
G6PD;PKM	0.811569	0.106382
G6PD;RPE	0.0327403	-0.112704
G6PD;RPIA	0.743559	-0.160915
G6PD;TALDO1	0.390954	-0.309532
G6PD;TPI1	0.543991	0.272825
G6PD;PCK1	1.39837	-0.540738
G6PD;TKT	0.684006	0.70795
GAPDH;GCK	0.041625	0.042351
GAPDH;GOT1	0.938002	0.696237
GAPDH;GOT2	1.41686	0.33807
GAPDH;H6PD	0.95326	0.607769
GAPDH;HK1	0.698871	0.741832
GAPDH;HK2	1.3085	0.022759
GAPDH;HK3	1.03389	0.339011
GAPDH;LDHA	0.531012	0.497883
GAPDH;LDHAL6B	-0.169422	0.339898
GAPDH;LDHB	-0.122831	0.180614
GAPDH;LDHC	1.16727	0.652333
GAPDH;MDH1	0.839639	0.157222
GAPDH;MDH2	1.18918	1.40213
GAPDH;ME1	0.96841	0.663941
GAPDH;ME2	-0.0744871	0.703188
GAPDH;PC	0.434672	0.201333
GAPDH;PCK1	0.586702	0.424656
GAPDH;PDHA1	0.453731	0.441465
GAPDH;PDHA2	1.06549	0.720408
GAPDH;PDHB	-0.513138	0.0853829
GAPDH;PFKL	1.11412	0.54315
GAPDH;PFKM	0.995964	1.23753
GAPDH;PFKP	1.1079	0.863152
GAPDH;PGAM1	1.64121	1.52059
GAPDH;PGAM2	0.47918	0.902885
GAPDH;PGD	0.899997	-0.119423
GAPDH;PGK1	0.740955	1.01725
GAPDH;PGK2	0.586328	0.169756
GAPDH;PGLS	0.882988	0.512102
GAPDH;PKLR	-0.0827079	0.318321
GAPDH;PKM	1.80349	0.170193
GAPDH;RPE	1.29266	0.272918
GAPDH;RPIA	0.580336	0.449438
GAPDH;TALDO1	0.869512	0.257326
GAPDH;TKT	1.08407	1.25715
GAPDH;GAPDHS	0.185859	0.818541
GAPDH;PDHX	2.03497	1.54161
GAPDH;TPI1	-0.151751	1.15847
GAPDHS;GCK	0.520125	0.460686
GAPDHS;GOT1	-0.482543	0.302504
GAPDHS;GOT2	-0.418948	0.44843
GAPDHS;H6PD	-0.51637	0.253992
GAPDHS;HK2	-0.0595624	0.294881
GAPDHS;HK3	-0.656987	0.0377673
GAPDHS;LDHA	0.23741	1.22391
GAPDHS;LDHAL6B	-0.216167	0.685901
GAPDHS;LDHB	0.271424	0.0984745
GAPDHS;LDHC	-0.344171	0.653413
GAPDHS;MDH1	-0.192512	0.521499
GAPDHS;MDH2	-0.207116	0.0318743
GAPDHS;ME2	-0.236826	0.223829
GAPDHS;PC	-0.49274	0.139694
GAPDHS;PCK1	-0.309942	0.177409
GAPDHS;PDHA1	0.110572	0.572947
GAPDHS;PDHA2	-0.336156	0.483166
GAPDHS;PDHB	-0.252313	0.463123
GAPDHS;PDHX	-0.11565	0.328996
GAPDHS;PFKL	0.182642	0.126399
GAPDHS;PFKM	-0.387847	0.762364
GAPDHS;PGAM1	0.670823	0.53353
GAPDHS;PGAM2	0.262635	0.364133
GAPDHS;PGD	0.113952	-0.27494
GAPDHS;PGK1	0.284676	0.684375
GAPDHS;PGK2	0.150339	0.534208
GAPDHS;PGLS	-0.318383	0.658109
GAPDHS;PKLR	-0.0052038	0.402031
GAPDHS;PKM	0.318562	0.553683
GAPDHS;RPE	-0.0918953	0.138193
GAPDHS;RPIA	-0.517462	0.0735006
GAPDHS;TALDO1	-0.339169	0.136857
GAPDHS;TKT	0.0830457	0.522039
GAPDHS;TPI1	-0.864628	0.440491
GAPDHS;HK1	0.155576	0.136299
GAPDHS;ME1	-0.333264	0.48747
GAPDHS;PFKP	-0.0399932	0.176271
GCK;GOT1	0.0836799	-0.0639369
GCK;GOT2	-0.448586	-0.148251
GCK;H6PD	0.204247	0.108582
GCK;HK1	0.343853	0.0389828
GCK;HK2	0.0636647	-0.00561396
GCK;HK3	0.103226	0.026465
GCK;LDHA	0.537828	0.416263
GCK;LDHAL6B	0.409243	0.264547
GCK;LDHB	0.484373	0.379063
GCK;LDHC	0.174037	0.181245
GCK;MDH1	0.513823	0.377021
GCK;ME1	0.132252	0.0421971
GCK;ME2	0.0508036	0.0565835
GCK;PC	-0.0169543	-0.266603
GCK;PCK1	0.253071	-0.217547
GCK;PDHA1	0.349544	0.0606639
GCK;PDHA2	0.149192	0.0599184
GCK;PFKL	0.68076	0.0446449
GCK;PFKM	0.00844649	0.0691485
GCK;PFKP	0.0729073	-0.0911749
GCK;PGAM1	0.0740691	-0.0703944
GCK;PGAM2	0.132413	-0.289809
GCK;PGD	-0.258319	-0.533456
GCK;PGK1	0.220924	0.0509109
GCK;PGK2	0.538755	0.425445
GCK;PGLS	-0.276688	-0.00347567
GCK;PKLR	0.246888	0.254961
GCK;PKM	0.17992	0.105709
GCK;RPIA	-0.0552915	-0.587361
GCK;TKT	0.0231018	-0.0744306
GCK;TPI1	-0.581465	0.38696
GCK;MDH2	0.165555	-0.343509
GCK;PDHX	-0.147348	-0.0627283
GCK;RPE	-0.387986	-0.259621
GCK;TALDO1	0.190504	-0.241769
GCK;PDHB	0.622799	0.5819
GOT1;GOT2	0.331121	-0.15612
GOT1;H6PD	-0.108521	-0.255421
GOT1;HK1	0.125314	-0.277834
GOT1;HK2	0.117882	-0.0542185
GOT1;HK3	-0.244314	-0.0615566
GOT1;LDHAL6B	-0.178041	-0.0793249
GOT1;LDHB	-0.0347016	-0.0195304
GOT1;LDHC	0.282387	0.31581
GOT1;MDH1	0.23801	-0.284075
GOT1;MDH2	-0.207262	-0.225355
GOT1;ME1	-0.240794	-0.549701
GOT1;ME2	-0.589807	-0.280226
GOT1;PC	0.24737	0.0220403
GOT1;PDHA1	-0.141688	-0.0524908
GOT1;PDHA2	0.262456	0.170472
GOT1;PDHB	-0.262649	-0.0136748
GOT1;PDHX	-0.00299274	-0.210382
GOT1;PFKL	0.0335378	0.149666
GOT1;PFKM	0.0548217	0.29055
GOT1;PFKP	-0.145356	-0.238733
GOT1;PGAM1	0.192462	0.13882
GOT1;PGAM2	-0.125097	-0.139877
GOT1;PGD	0.732985	0.0944251
GOT1;PGK1	0.287109	0.267743
GOT1;PGLS	0.133151	0.0516561
GOT1;PKLR	0.254723	-0.0520675
GOT1;PKM	0.310344	0.248301
GOT1;RPIA	-0.0674377	-0.201105
GOT1;TALDO1	-0.320785	0.228661
GOT1;TKT	0.121586	0.753273
GOT1;TPI1	-0.212261	0.156801
GOT1;LDHA	0.303763	-0.245949
GOT1;PCK1	0.413695	0.635411
GOT1;PGK2	0.0404413	-0.512751
GOT1;RPE	0.336348	0.37095
GOT2;H6PD	-0.178176	0.260992
GOT2;HK1	-0.0595945	-0.0538229
GOT2;HK2	0.68891	0.266489
GOT2;HK3	-0.166761	0.160109
GOT2;LDHAL6B	-0.494109	0.188096
GOT2;LDHB	-0.0174517	-0.219596
GOT2;LDHC	-0.160331	-0.0907955
GOT2;MDH1	-0.369337	-0.112995
GOT2;MDH2	-0.854966	-0.039045
GOT2;ME1	-0.0567545	-0.178475
GOT2;ME2	-0.323856	0.130447
GOT2;PC	0.311507	0.384472
GOT2;PCK1	-0.214465	0.0460341
GOT2;PDHA1	0.0918327	0.216788
GOT2;PDHA2	-0.0815909	-0.0436846
GOT2;PDHB	-0.53379	-0.268496
GOT2;PDHX	-0.283446	-0.401581
GOT2;PFKL	-0.213622	0.336409
GOT2;PGAM1	0.16789	0.243396
GOT2;PGAM2	-0.202227	-0.176541
GOT2;PGD	0.376817	-0.271559
GOT2;PGK1	0.242847	0.266091
GOT2;PGK2	-0.41608	0.00271262
GOT2;PGLS	0.391827	0.110477
GOT2;PKLR	-0.481258	0.0321974
GOT2;PKM	0.229946	0.0845789
GOT2;RPE	0.540915	0.596223
GOT2;TKT	0.354832	0.557393
GOT2;TPI1	0.00895759	0.320327
GOT2;LDHA	0.0465554	0.134583
GOT2;PFKM	0.277212	-0.0965646
GOT2;PFKP	-0.42685	0.233626
GOT2;RPIA	0.126189	-0.183041
GOT2;TALDO1	-0.135406	-0.157166
H6PD;HK1	0.0848212	-0.0268896
H6PD;HK2	0.0921855	-0.15327
H6PD;LDHA	0.220603	-0.0570967
H6PD;LDHAL6B	-0.261746	-0.346985
H6PD;LDHB	0.494995	0.36942
H6PD;LDHC	0.0847316	-0.202996
H6PD;MDH1	-0.167083	0.0139533
H6PD;MDH2	0.00439747	-0.119978
H6PD;ME2	-0.0118595	0.160954
H6PD;PCK1	-0.0944108	-0.506284
H6PD;PDHA1	-0.278481	-0.152128
H6PD;PDHA2	-0.23559	0.0800879
H6PD;PDHB	-0.426238	0.166645
H6PD;PDHX	0.206425	0.348938
H6PD;PFKL	-0.125529	0.179807
H6PD;PFKM	0.0268129	-0.0835573
H6PD;PFKP	0.0283223	-0.108276
H6PD;PGAM1	-0.100152	0.157562
H6PD;PGAM2	-0.298319	-0.275859
H6PD;PGD	0.612905	0.346882
H6PD;PGK1	0.132451	0.288743
H6PD;PGK2	0.177601	-0.369058
H6PD;PGLS	-0.342656	-0.18292
H6PD;PKLR	0.0934826	-0.0137684
H6PD;PKM	0.436393	0.562927
H6PD;RPE	-0.0428505	-0.133453
H6PD;RPIA	-0.060323	-0.363715
H6PD;TALDO1	0.081651	0.0641676
H6PD;TKT	0.00710299	0.261759
H6PD;TPI1	-0.376721	0.198957
H6PD;HK3	-0.253913	-0.206232
H6PD;ME1	-0.0489871	-0.155153
H6PD;PC	-0.489084	-0.00887407
HK1;HK2	0.567132	-0.297651
HK1;LDHA	0.0725964	0.209196
HK1;LDHAL6B	-0.668486	-0.0507777
HK1;LDHB	0.476532	-0.0704792
HK1;LDHC	0.392361	-0.191595
HK1;MDH1	0.263708	-0.418884
HK1;ME1	0.09921	-0.264129
HK1;ME2	0.0567689	-0.0610176
HK1;PC	-0.0938571	-0.282507
HK1;PCK1	-0.0956726	-0.164359
HK1;PDHA1	0.546683	0.360399
HK1;PDHA2	-0.0176608	0.07469
HK1;PDHX	0.661333	-0.171293
HK1;PFKL	-0.190695	-0.225289
HK1;PFKM	0.103825	-0.0983867
HK1;PFKP	0.0957231	0.23083
HK1;PGAM2	-0.00789902	0.117675
HK1;PGK1	0.881865	0.486906
HK1;PGK2	0.211268	-0.0628469
HK1;PGLS	0.297107	-0.283633
HK1;PKM	0.600827	0.645275
HK1;RPE	0.450768	-0.298497
HK1;RPIA	0.399456	0.0120526
HK1;TALDO1	0.0741556	0.26652
HK1;TKT	0.432378	0.760512
HK1;TPI1	-0.195118	0.431523
HK1;HK3	-0.352542	0.0148892
HK1;MDH2	-0.0422856	0.0135727
HK1;PDHB	-0.372461	0.159085
HK1;PGAM1	0.0619894	-0.145199
HK1;PGD	0.0619255	-0.0856725
HK1;PKLR	0.0705535	-0.018503
FBP2;HK2	0.71564	-0.268001
HK2;HK3	-0.0175979	-0.232795
HK2;LDHA	-0.0501441	0.142121
HK2;LDHAL6B	-0.308486	-0.124793
HK2;LDHB	-0.00959293	-0.540666
HK2;LDHC	0.167999	0.172195
HK2;MDH1	0.00639752	-0.0496383
HK2;MDH2	-0.498922	-0.206253
HK2;ME2	0.0131153	-0.655113
HK2;PC	0.654056	-0.251498
HK2;PDHA1	-0.388207	-0.0179971
HK2;PDHA2	0.166981	-0.27592
HK2;PDHB	-0.772205	-0.208398
HK2;PDHX	0.212538	-0.4752
HK2;PFKL	0.54799	0.309021
HK2;PFKM	0.761092	0.322526
HK2;PFKP	0.154681	-0.0456731
HK2;PGAM1	0.243654	0.35478
HK2;PGAM2	0.0297664	-0.231719
HK2;PGD	0.665923	0.0816667
HK2;PGK1	0.318459	0.326198
HK2;PGLS	0.748797	-0.0920128
HK2;PKLR	-0.0816279	-0.26169
HK2;PKM	1.02837	0.297738
HK2;RPE	0.313745	0.532418
HK2;RPIA	0.786768	-0.0964201
HK2;TALDO1	0.205127	0.396635
HK2;TKT	0.865762	0.836815
HK2;TPI1	-0.265198	-0.0978266
HK2;ME1	-0.287082	-0.359665
HK2;PCK1	0.137125	0.139556
HK2;PGK2	-0.123387	-0.495976
HK3;LDHAL6B	-0.321565	-0.0464323
HK3;LDHB	-0.208252	-0.26574
HK3;LDHC	-0.177538	0.0139392
HK3;MDH1	-0.583944	0.234215
HK3;MDH2	-0.384783	-0.322859
HK3;ME1	-0.15493	-0.34143
HK3;ME2	-0.187456	0.0553278
HK3;PC	-0.0472573	-0.0320523
HK3;PCK1	-0.050432	0.0516861
HK3;PDHA1	-0.430899	0.712536
HK3;PDHA2	-0.0852227	-0.137795
HK3;PDHB	-0.556006	-0.10696
HK3;PFKL	-0.0558087	0.104731
HK3;PFKM	0.263509	-0.510748
HK3;PFKP	-0.463417	-0.00765615
HK3;PGAM1	-0.172069	-0.332045
HK3;PGAM2	-0.00926344	-0.234237
HK3;PGD	0.213211	-0.117146
HK3;PGK1	0.328658	0.124452
HK3;PGK2	-0.45364	0.412514
HK3;PGLS	0.158369	0.177953
HK3;PKLR	-0.660563	0.302806
HK3;RPE	0.127472	-0.374429
HK3;RPIA	-0.418353	-0.0286358
HK3;TALDO1	-0.00688127	0.407448
HK3;TPI1	-0.0527356	0.390116
HK3;LDHA	-0.0683014	0.251528
HK3;PDHX	-0.188172	0.64915
HK3;PKM	0.717004	0.437027
HK3;TKT	0.0809113	0.655465
LDHA;LDHAL6B	0.348979	0.499311
LDHA;LDHB	0.37888	0.843445
LDHA;LDHC	-0.0656052	-0.0369708
LDHA;MDH1	0.0998868	0.0964489
LDHA;MDH2	0.508771	-0.0952101
LDHA;ME1	0.644246	0.402327
LDHA;ME2	-0.00357252	0.161519
LDHA;PC	-0.105961	0.125051
LDHA;PCK1	0.0874813	0.0901431
LDHA;PDHA1	0.713768	-0.257958
LDHA;PDHA2	0.511144	0.0435971
LDHA;PDHB	0.600824	1.0199
LDHA;PDHX	0.256621	0.541291
LDHA;PFKL	0.506303	0.498002
LDHA;PFKM	0.20419	0.0561707
LDHA;PGAM1	0.586707	0.419311
LDHA;PGAM2	1.08603	0.117852
LDHA;PGD	0.480847	-0.400218
LDHA;PGK1	0.179331	0.219407
LDHA;PGK2	-0.125706	0.152894
LDHA;PGLS	0.271173	0.0389254
LDHA;PKLR	0.782544	0.167989
LDHA;PKM	0.302722	-0.0724788
LDHA;RPE	0.260246	-0.112106
LDHA;RPIA	-0.105423	0.0732405
LDHA;TALDO1	0.176778	0.224348
LDHA;TPI1	-0.431456	-0.03144
LDHA;PFKP	0.237235	-0.0013941
LDHA;TKT	0.658293	0.679782
LDHAL6B;LDHB	0.342786	0.638461
LDHAL6B;LDHC	-0.246482	-0.321916
LDHAL6B;MDH1	-0.26977	0.0492648
LDHAL6B;MDH2	0.0372438	-0.158764
LDHAL6B;ME1	0.204008	0.561649
LDHAL6B;ME2	-0.0106629	0.332259
LDHAL6B;PC	-0.361807	-0.45412
LDHAL6B;PCK1	0.173088	-0.0837138
LDHAL6B;PDHA2	-0.048237	0.0967529
LDHAL6B;PDHX	0.00444298	-0.0264611
LDHAL6B;PFKL	0.469915	-0.131278
LDHAL6B;PFKM	-0.21902	0.270004
LDHAL6B;PGAM1	-0.171424	-0.293057
LDHAL6B;PGAM2	0.0635927	-0.517956
LDHAL6B;PGD	0.127304	0.254497
LDHAL6B;PGK1	-0.443008	-0.344502
LDHAL6B;PGK2	-0.0466819	0.249195
LDHAL6B;PGLS	0.223267	-0.0603304
LDHAL6B;PKLR	-0.265087	0.0822432
LDHAL6B;PKM	0.0644866	-0.31271
LDHAL6B;RPE	0.22319	0.27063
LDHAL6B;RPIA	-0.324941	-0.276059
LDHAL6B;TALDO1	-0.381741	-0.487071
LDHAL6B;TKT	0.181588	-0.169223
LDHAL6B;PDHB	-0.672949	0.342476
LDHAL6B;PFKP	0.174293	0.245095
LDHAL6B;TPI1	0.0374786	0.209092
LDHAL6B;PDHA1	-0.190991	0.25739
LDHB;LDHC	0.115248	0.151954
LDHB;MDH1	0.397745	0.508007
LDHB;MDH2	-0.044601	0.178961
LDHB;ME2	0.552797	0.0818159
LDHB;PC	0.0855289	-0.785199
LDHB;PCK1	-0.351742	-0.307447
LDHB;PDHA1	-0.0817986	-0.00653005
LDHB;PDHA2	-0.603356	0.393627
LDHB;PDHB	-0.497496	0.212678
LDHB;PDHX	0.49025	0.460748
LDHB;PFKL	0.364393	0.292058
LDHB;PFKM	0.258012	0.549196
LDHB;PFKP	-0.0456053	-0.657829
LDHB;PGAM1	0.19711	0.545544
LDHB;PGAM2	-0.0515528	-0.341354
LDHB;PGK1	-0.239995	-0.0814128
LDHB;PGLS	0.122784	-0.214326
LDHB;PKM	0.112208	-0.040591
LDHB;RPE	-0.33552	-0.489141
LDHB;RPIA	0.0402049	-0.268665
LDHB;TALDO1	-0.0456244	0.0579582
LDHB;TKT	0.456094	-0.175777
LDHB;ME1	0.465298	0.956507
LDHB;PGD	0.289202	0.203553
LDHB;PGK2	0.526554	0.686766
LDHB;PKLR	0.218954	0.132116
LDHB;TPI1	-0.516949	-0.0847163
LDHC;MDH1	-0.250879	-0.146449
LDHC;MDH2	-0.406073	-0.135059
LDHC;ME1	0.00160421	0.21202
LDHC;ME2	-0.608039	-0.392552
LDHC;PC	0.0766325	-0.327015
LDHC;PCK1	0.198133	-0.0639818
LDHC;PDHA1	-0.0942153	0.468114
LDHC;PDHA2	-0.00299573	-0.24232
LDHC;PDHB	-0.476548	-0.129477
LDHC;PDHX	0.571575	-0.311081
LDHC;PFKL	0.237492	-0.350405
LDHC;PFKM	0.402843	0.00258324
LDHC;PGAM1	0.404881	0.531999
LDHC;PGAM2	-0.0479588	0.14647
LDHC;PGD	0.331727	0.156587
LDHC;PGK1	0.328765	-0.175813
LDHC;PGK2	0.120703	0.260283
LDHC;PGLS	0.447929	-0.258465
LDHC;PKLR	-0.16624	-0.123051
LDHC;PKM	0.0436932	0.371363
LDHC;RPE	-0.12747	-0.257777
LDHC;RPIA	-0.105524	0.162851
LDHC;TALDO1	0.200747	0.0727562
LDHC;TKT	0.125528	0.0371962
LDHC;TPI1	-0.00841694	-0.0942124
LDHC;PFKP	-0.161869	0.0793208
MDH1;MDH2	-0.357849	-0.197754
MDH1;ME1	0.0128576	-0.104151
MDH1;ME2	-0.0988192	-0.388906
MDH1;PC	-0.0098329	-0.431461
MDH1;PCK1	0.101395	-0.248826
MDH1;PDHA1	-0.0120362	-0.0245242
MDH1;PDHA2	0.204365	-0.0446813
MDH1;PDHB	-0.503603	-0.139576
MDH1;PDHX	-0.212389	-0.227234
MDH1;PFKL	0.351479	-0.369943
MDH1;PFKM	0.0118677	0.349897
MDH1;PFKP	-0.477761	0.376562
MDH1;PGAM1	0.0577897	-0.0516048
MDH1;PGAM2	-0.0760281	-0.177156
MDH1;PGK1	0.107152	-0.0879236
MDH1;PGK2	0.002958	0.140284
MDH1;PGLS	0.102521	-0.172024
MDH1;PKLR	0.177525	0.134132
MDH1;PKM	-0.0144172	0.265353
MDH1;RPE	-0.00161548	-0.45137
MDH1;RPIA	-0.422292	0.0170455
MDH1;TALDO1	0.107236	-0.662393
MDH1;TKT	0.225723	0.0187404
MDH1;TPI1	0.0791884	-0.082052
MDH1;PGD	0.787008	0.409527
MDH2;ME1	-0.33155	-0.557542
MDH2;ME2	0.06523	-0.307603
MDH2;PC	-0.541564	0.138114
MDH2;PCK1	-0.351397	0.203152
MDH2;PDHA1	-0.269577	-0.303268
MDH2;PDHA2	-0.431773	-0.35751
MDH2;PDHB	0.304478	-0.129487
MDH2;PDHX	-0.0870008	-0.353487
MDH2;PFKL	0.0368118	-0.235439
MDH2;PFKM	-0.314526	-0.212439
MDH2;PFKP	-0.407483	-0.21676
MDH2;PGAM1	0.265278	-0.0736622
MDH2;PGAM2	-0.0851366	0.239863
MDH2;PGK1	-0.112396	-0.0110559
MDH2;PGK2	0.0983448	-0.497306
MDH2;PGLS	-0.0376147	-0.382175
MDH2;PKLR	-0.24081	-0.471684
MDH2;PKM	-0.0549631	0.292101
MDH2;RPE	-0.00909707	-0.21737
MDH2;RPIA	-0.59434	0.326409
MDH2;TALDO1	-0.703271	0.0500356
MDH2;TKT	-0.395447	0.160805
MDH2;TPI1	-0.513185	-0.0867767
MDH2;PGD	0.207367	0.112031
ME1;ME2	0.441797	0.0337405
ME1;PC	-0.14806	-0.715907
ME1;PCK1	-0.0285479	-0.640732
ME1;PDHA1	0.141467	-0.157795
ME1;PDHA2	0.283434	-0.00723188
ME1;PDHB	-0.201698	0.0832067
ME1;PFKL	0.146776	-0.455711
ME1;PFKM	-0.0359599	0.786236
ME1;PFKP	0.03446	-0.0845084
ME1;PGAM1	-0.171598	0.252738
ME1;PGD	0.214083	-0.085978
ME1;PGK1	0.0137612	0.304547
ME1;PGK2	0.230529	0.439256
ME1;PGLS	0.490449	-0.143405
ME1;PKLR	0.0183286	0.260873
ME1;PKM	0.591729	-0.0703221
ME1;RPE	-0.345435	-0.689464
ME1;RPIA	-0.159347	-0.308454
ME1;TALDO1	-0.278657	-0.0921971
ME1;TKT	0.263937	-0.18341
ME1;PDHX	0.00708366	0.324546
ME1;PGAM2	-0.0282446	0.156532
ME1;TPI1	-0.312664	-0.340347
ME2;PC	-0.0532733	-0.0325233
ME2;PCK1	-0.556657	-0.255545
ME2;PDHA1	0.0729042	0.0615455
ME2;PDHA2	0.259494	-0.276017
ME2;PDHB	-0.797969	0.0295989
ME2;PDHX	-0.376219	0.132186
ME2;PFKL	0.0661043	-0.31978
ME2;PFKM	0.292814	0.0328291
ME2;PFKP	0.0692238	0.0908256
ME2;PGAM1	0.358702	0.0328764
ME2;PGAM2	-0.0326079	-0.603038
ME2;PGD	0.306745	-0.34094
ME2;PGK1	0.216627	-0.322031
ME2;PGK2	-0.0101931	0.341161
ME2;PGLS	-0.0975693	0.259322
ME2;PKM	-0.247165	-0.122484
ME2;RPE	-0.416986	0.392515
ME2;RPIA	-0.0259317	-0.447599
ME2;TALDO1	-0.537112	-0.479579
ME2;TKT	0.289269	0.718342
ME2;TPI1	-0.748462	-0.337936
ME2;PKLR	-0.141068	0.281668
PC;PCK1	-0.44504	0.3013
PC;PDHA1	0.305792	-0.0487982
PC;PDHB	-0.561392	-0.513475
PC;PDHX	-0.41559	-0.483079
PC;PFKL	-0.136208	-0.14135
PC;PFKM	0.185727	-0.019332
PC;PFKP	0.198268	-0.255136
PC;PGAM1	0.114247	0.0267421
PC;PGAM2	-0.00685207	-0.0158328
PC;PGK1	0.654683	0.0123204
PC;PGK2	-0.0913392	-0.0633962
PC;PGLS	0.0728377	-0.0276713
PC;PKLR	-0.0405704	-0.441928
PC;PKM	0.557724	0.177244
PC;RPIA	0.481542	-0.0723285
PC;TKT	0.482683	-0.0882845
PC;PDHA2	0.246883	-0.700877
PC;PGD	0.204514	0.174608
PC;RPE	0.82261	0.154603
PC;TALDO1	0.0760231	0.238776
PC;TPI1	0.24597	0.26137
PCK1;PDHA2	0.011372	-0.415114
PCK1;PDHB	-0.307365	-0.0298062
PCK1;PDHX	0.217952	-0.679728
PCK1;PFKL	0.165211	0.234732
PCK1;PFKM	0.431073	0.175915
PCK1;PFKP	0.160867	-0.160398
PCK1;PGAM1	0.459302	0.139932
PCK1;PGAM2	0.492523	0.402973
PCK1;PGD	0.517908	-0.186393
PCK1;PGK1	0.461081	0.15665
PCK1;PGK2	0.4449	0.0763817
PCK1;PGLS	0.179022	0.499741
PCK1;PKLR	0.297679	-0.453901
PCK1;RPE	0.145416	0.273584
PCK1;RPIA	0.0191105	0.0822026
PCK1;TALDO1	-0.0605466	0.147098
PCK1;TKT	0.288209	0.533621
PCK1;TPI1	-0.451533	-0.0972536
PCK1;PKM	0.903738	0.0834995
PCK1;PDHA1	-0.0191676	0.475735
PDHA1;PDHA2	-0.216779	0.236475
PDHA1;PDHB	-0.0207408	-0.0182032
PDHA1;PDHX	-0.13292	-0.579955
PDHA1;PFKL	0.485984	0.226936
PDHA1;PFKM	-0.279097	0.245449
PDHA1;PFKP	0.0135871	-0.0209319
PDHA1;PGAM2	0.123389	-0.289007
PDHA1;PGD	0.273083	-0.0437919
PDHA1;PGK1	0.301205	-0.118257
PDHA1;PGK2	0.288704	0.241701
PDHA1;PGLS	-0.639457	0.148289
PDHA1;PKLR	0.218652	-0.148194
PDHA1;PKM	0.3948	0.543269
PDHA1;RPE	0.549849	-0.161967
PDHA1;RPIA	0.13747	0.32311
PDHA1;TALDO1	0.116001	-0.40786
PDHA1;TKT	0.50896	0.583144
PDHA1;TPI1	-0.276891	0.446537
PDHA1;PGAM1	0.303178	0.137741
PDHA2;PDHB	0.0253072	0.337565
PDHA2;PDHX	-0.242334	0.106135
PDHA2;PFKL	0.0978492	0.0688135
PDHA2;PFKM	0.376541	0.0763041
PDHA2;PFKP	-0.17724	-0.681361
PDHA2;PGAM1	-0.110254	0.231431
PDHA2;PGAM2	-0.162466	-0.669431
PDHA2;PGD	0.777029	0.438146
PDHA2;PGK2	0.476691	0.0964756
PDHA2;PGLS	-0.0353856	-0.0717839
PDHA2;PKLR	-0.399425	0.102148
PDHA2;PKM	0.919718	0.512424
PDHA2;RPE	-0.0938431	-0.273633
PDHA2;RPIA	-0.331586	-0.309266
PDHA2;TALDO1	-0.216682	-0.436627
PDHA2;TKT	0.498956	-0.104597
PDHA2;PGK1	0.362161	0.0812428
PDHA2;TPI1	-0.347214	-0.0978597
PDHB;PDHX	-0.658223	-0.336254
PDHB;PFKL	-0.0774384	-0.23221
PDHB;PFKM	-0.317855	0.497795
PDHB;PFKP	-0.760109	0.0382971
PDHB;PGAM1	-0.235011	0.128305
PDHB;PGAM2	-0.245453	-0.508788
PDHB;PGD	-0.0543511	-0.04707
PDHB;PGK1	-0.382079	-0.410816
PDHB;PGLS	-0.329726	-0.294752
PDHB;PKLR	-0.694641	0.383035
PDHB;PKM	0.748245	0.633109
PDHB;RPIA	-0.827861	-0.206098
PDHB;TALDO1	-0.405701	-0.314028
PDHB;TKT	0.918434	0.798692
PDHB;TPI1	-0.798736	0.259139
PDHB;PGK2	-0.0331694	0.0111286
PDHB;RPE	-0.0722094	-0.138937
PDHX;PFKL	0.477799	-0.245138
PDHX;PFKM	0.509997	0.490016
PDHX;PFKP	-0.285633	-0.31115
PDHX;PGAM1	0.413363	-0.09444
PDHX;PGAM2	-0.118582	-0.359686
PDHX;PGD	0.375238	-0.572197
PDHX;PGK1	0.312447	-0.144011
PDHX;PGK2	-0.0149188	-0.0280813
PDHX;PGLS	-0.0880777	-0.232249
PDHX;PKLR	0.337347	0.142178
PDHX;PKM	0.374061	0.056594
PDHX;RPE	-0.32668	-0.0667047
PDHX;RPIA	-0.257644	-0.481616
PDHX;TALDO1	0.125095	-0.515436
PDHX;TKT	0.535076	0.513983
PDHX;TPI1	0.201764	-0.0324612
PFKL;PFKM	0.221081	0.708235
PFKL;PFKP	0.198235	0.32248
PFKL;PGAM1	0.272754	0.233288
PFKL;PGAM2	0.352778	0.561799
PFKL;PGD	0.816136	0.253584
PFKL;PGK1	0.453182	-0.245849
PFKL;PGLS	0.169201	0.34454
PFKL;PKLR	0.0292284	0.60978
PFKL;PKM	0.430155	0.356643
PFKL;RPIA	0.288955	0.207519
PFKL;TALDO1	-0.0472138	-0.184617
PFKL;TKT	0.650539	0.934813
PFKL;PGK2	0.502574	0.180167
PFKL;TPI1	0.24904	0.429758
PFKL;RPE	0.592685	-0.0258553
PFKM;PFKP	0.0670773	0.178703
PFKM;PGAM1	0.711764	0.290906
PFKM;PGAM2	0.734037	0.0437085
PFKM;PGD	0.75492	0.6594
PFKM;PGK1	0.427502	-0.0936511
PFKM;PGK2	0.104864	0.52141
PFKM;PGLS	0.806427	0.614239
PFKM;PKLR	0.147709	0.521069
PFKM;PKM	0.85989	0.323073
PFKM;RPE	-0.097035	-0.116047
PFKM;RPIA	-0.104446	0.183847
PFKM;TALDO1	0.349982	-0.17516
PFKM;TKT	0.590109	0.777932
PFKM;TPI1	0.374953	0.0891738
PFKP;PGAM1	0.0895352	-0.0198666
PFKP;PGAM2	-0.0580483	0.179047
PFKP;PGD	-0.204231	0.282283
PFKP;PGK1	0.334425	-0.226791
PFKP;PGK2	-0.0065645	0.0772454
PFKP;PGLS	0.202716	0.192688
PFKP;PKLR	0.250142	-0.0586994
PFKP;PKM	-0.41895	0.48374
PFKP;RPE	-0.417055	-0.382496
PFKP;RPIA	0.164413	0.185713
PFKP;TALDO1	-0.250249	0.246102
PFKP;TKT	-0.0015528	0.334532
PFKP;TPI1	-0.1218	0.319198
PGAM1;PGAM2	0.181165	0.284978
PGAM1;PGD	0.611532	-0.153855
PGAM1;PGK1	0.583066	0.39252
PGAM1;PGK2	-0.0769755	0.918997
PGAM1;PGLS	0.317814	-0.00242172
PGAM1;PKLR	0.689404	-0.00932182
PGAM1;PKM	1.1117	0.261747
PGAM1;RPE	0.624019	0.421747
PGAM1;RPIA	0.233747	-0.203645
PGAM1;TALDO1	0.386628	0.397257
PGAM1;TKT	0.730012	0.825266
PGAM1;TPI1	-0.271981	0.52284
PGAM2;PGD	1.22328	0.2303
PGAM2;PGK1	-0.00290964	0.775366
PGAM2;PGK2	0.0781522	-0.432034
PGAM2;PKLR	0.17159	-0.322875
PGAM2;RPE	-0.0723047	0.421256
PGAM2;RPIA	-0.122805	0.0175599
PGAM2;TALDO1	-0.105903	0.365781
PGAM2;TKT	0.353283	0.11102
PGAM2;TPI1	-0.477745	0.0886802
PGAM2;PGLS	-0.360245	0.130078
PGAM2;PKM	0.913899	0.392944
PGD;PGK1	0.899282	1.03406
PGD;PGK2	-0.209777	-0.653401
PGD;PGLS	-0.11774	0.459765
PGD;PKLR	0.946534	-0.0959627
PGD;PKM	0.381638	0.20691
PGD;RPE	0.881556	0.312511
PGD;RPIA	0.543806	0.0273876
PGD;TALDO1	0.747384	0.0343606
PGD;TPI1	-0.0399089	0.468033
PGD;TKT	0.213654	0.611123
PGK1;PGK2	0.445228	0.252699
PGK1;PGLS	0.519419	0.141752
PGK1;PKLR	0.385564	-0.266761
PGK1;PKM	0.830965	0.48349
PGK1;RPE	0.426658	-0.275791
PGK1;RPIA	0.496592	-0.193754
PGK1;TKT	0.662908	0.696768
PGK1;TPI1	-0.20585	0.441954
PGK1;TALDO1	0.218624	-0.0230816
PGK2;PKLR	0.362433	0.185231
PGK2;PKM	0.0828987	-0.15233
PGK2;RPE	-0.256633	-0.0490594
PGK2;RPIA	-0.0331722	0.0393139
PGK2;TALDO1	0.117925	-0.0876886
PGK2;TKT	0.996457	-0.167547
PGK2;TPI1	-0.160355	-0.0813147
PGK2;PGLS	0.0567336	0.274522
PGLS;PKLR	0.017196	-0.468024
PGLS;PKM	0.626351	0.602997
PGLS;RPE	0.458336	-0.0678888
PGLS;RPIA	0.473661	-0.0504317
PGLS;TKT	0.181475	0.482999
PGLS;TPI1	-0.121336	0.137397
PGLS;TALDO1	-0.195565	0.511333
PKLR;PKM	0.788175	0.416244
PKLR;RPE	-0.41189	-0.372057
PKLR;RPIA	0.0618053	-0.380672
PKLR;TALDO1	-0.434792	-0.426782
PKLR;TKT	-0.0671073	0.191046
PKLR;TPI1	-0.185287	-0.333726
PKM;RPIA	0.864172	0.177903
PKM;TALDO1	-0.160135	0.338767
PKM;TKT	0.670031	0.543599
PKM;TPI1	0.28737	-0.086152
PKM;RPE	0.508363	-0.0467542
RPE;RPIA	0.450719	-0.226529
RPE;TALDO1	0.340218	0.0836495
RPE;TPI1	-0.228697	-0.166117
RPE;TKT	0.141657	0.482459
RPIA;TALDO1	0.375367	0.501406
RPIA;TKT	0.735735	0.0618673
RPIA;TPI1	-0.100628	-0.194853
TALDO1;TPI1	-0.0541886	0.51078
TALDO1;TKT	0.0464769	0.629784
TKT;TPI1	0.237749	0.364182

## Sheet: Zhao-Mali.sensitive_lethality
GEMINI score for sensitive lethal interactions (default parameters were used, except for "prior_shape = 1"). Sensitive lethal interactions are defined as gene pairs in which the total effect is less than either of the individual gene effects. NA indicates a gene pair in which at least one gene displays a positive control phenotype.
	Hela	A549
ALDOA;ALDOB	0.107553	NA
ALDOA;ALDOC	0.598299	NA
ALDOA;DLAT	0.231636	NA
ALDOA;DLD	0.249026	NA
ALDOA;ENO3	0.570319	NA
ALDOA;FBP1	1.01275	NA
ALDOA;FBP2	1.48627	NA
ALDOA;G6PC	0.577903	NA
ALDOA;G6PD	0.611569	NA
ALDOA;GAPDH	2.11105	NA
ALDOA;GAPDHS	0.776365	NA
ALDOA;GCK	-0.0505685	NA
ALDOA;GOT2	1.31493	NA
ALDOA;H6PD	0.00356206	NA
ALDOA;HK2	1.14353	NA
ALDOA;HK3	0.628893	NA
ALDOA;LDHA	0.487828	NA
ALDOA;LDHAL6B	0.318138	NA
ALDOA;LDHB	0.376013	NA
ALDOA;LDHC	0.453993	NA
ALDOA;MDH2	-0.290063	NA
ALDOA;ME1	0.41184	NA
ALDOA;ME2	0.353611	NA
ALDOA;PC	0.789044	NA
ALDOA;PCK1	0.348284	NA
ALDOA;PDHA1	1.16392	NA
ALDOA;PDHA2	0.923562	NA
ALDOA;PDHB	0.574914	NA
ALDOA;PDHX	0.63762	NA
ALDOA;PFKL	0.739139	NA
ALDOA;PFKM	0.910552	NA
ALDOA;PFKP	0.304581	NA
ALDOA;PGAM1	0.476661	NA
ALDOA;PGAM2	0.49038	NA
ALDOA;PGD	NA	NA
ALDOA;PGK1	0.558314	NA
ALDOA;PGK2	0.461575	NA
ALDOA;PGLS	0.367054	NA
ALDOA;PKLR	0.549804	NA
ALDOA;PKM	1.01669	NA
ALDOA;RPE	1.19503	NA
ALDOA;RPIA	0.770156	NA
ALDOA;TALDO1	0.994157	NA
ALDOA;TKT	1.03453	NA
ALDOA;TPI1	NA	NA
ALDOA;ENO1	1.47391	NA
ALDOA;ENO2	1.16552	NA
ALDOA;HK1	0.670308	NA
ALDOA;MDH1	0.737282	NA
ALDOA;GOT1	0.9562	NA
ALDOB;ALDOC	-0.253429	0.249655
ALDOB;DLAT	-0.516385	-0.138073
ALDOB;DLD	-0.027542	0.361369
ALDOB;ENO2	0.348117	0.876645
ALDOB;ENO3	-0.247265	-0.320717
ALDOB;FBP1	-0.14925	-0.102578
ALDOB;FBP2	0.259633	-0.382749
ALDOB;G6PC	-0.543262	NA
ALDOB;G6PD	-0.350852	-0.0382961
ALDOB;GAPDH	0.535227	0.0527549
ALDOB;GAPDHS	-0.292512	0.0229205
ALDOB;GCK	0.348467	0.083269
ALDOB;GOT2	-0.562986	0.129989
ALDOB;H6PD	-0.123333	0.270291
ALDOB;HK1	-0.192146	-0.140038
ALDOB;HK2	-0.202515	-0.229249
ALDOB;HK3	-0.35972	-0.390261
ALDOB;LDHA	0.179219	-0.570744
ALDOB;LDHAL6B	-0.489462	-0.0413451
ALDOB;LDHB	0.289272	0.315051
ALDOB;LDHC	-0.375158	-0.5239
ALDOB;MDH1	-0.353483	0.135824
ALDOB;MDH2	-0.226863	0.352076
ALDOB;ME1	-0.439204	0.0771602
ALDOB;ME2	-0.16023	0.0831642
ALDOB;PC	-0.300806	-0.455237
ALDOB;PDHA1	-0.317827	0.0864289
ALDOB;PDHA2	-0.0962822	-0.122324
ALDOB;PDHX	-0.246925	0.089007
ALDOB;PFKL	-0.0768435	0.109115
ALDOB;PFKM	0.0922394	-0.293282
ALDOB;PFKP	-0.430697	0.0931897
ALDOB;PGAM2	-0.400703	-0.0171709
ALDOB;PGD	NA	NA
ALDOB;PGK1	-0.117225	0.0777017
ALDOB;PGK2	-0.136004	0.313077
ALDOB;PGLS	0.214825	-0.0534594
ALDOB;PKLR	-0.329764	-0.70503
ALDOB;RPE	-0.116751	NA
ALDOB;RPIA	-0.531271	NA
ALDOB;TALDO1	-0.242346	-0.472686
ALDOB;TKT	0.500761	-0.257245
ALDOB;GOT1	-0.223887	-0.0294019
ALDOB;PCK1	0.323013	0.415705
ALDOB;PDHB	-0.408899	-0.310143
ALDOB;PGAM1	0.560996	-0.0638929
ALDOB;PKM	0.734226	0.281655
ALDOB;ENO1	1.21595	0.645588
ALDOB;TPI1	NA	0.114426
ALDOC;DLD	-0.170078	0.630552
ALDOC;ENO1	0.423199	0.658832
ALDOC;ENO3	-0.022381	0.242018
ALDOC;G6PC	-0.474091	NA
ALDOC;G6PD	0.82635	-0.0818511
ALDOC;GAPDH	0.459828	-0.0900684
ALDOC;GAPDHS	-0.458904	0.773942
ALDOC;GOT1	-0.103735	-0.382402
ALDOC;GOT2	-0.107196	0.188394
ALDOC;H6PD	-0.390986	-0.000320015
ALDOC;HK1	-0.259186	0.505321
ALDOC;HK2	0.0351333	0.309451
ALDOC;HK3	-0.249545	0.534414
ALDOC;LDHA	-0.404363	-0.159439
ALDOC;LDHAL6B	0.0404999	0.101124
ALDOC;LDHC	0.191959	0.61651
ALDOC;MDH1	0.0310161	-0.602153
ALDOC;MDH2	-0.32786	-0.0568706
ALDOC;ME1	-0.195015	-0.0280912
ALDOC;ME2	-0.0281287	-0.88552
ALDOC;PC	-0.190716	-0.00557595
ALDOC;PCK1	0.428024	0.351592
ALDOC;PDHA1	-0.339359	0.442928
ALDOC;PDHB	-0.171501	0.0892685
ALDOC;PFKM	0.228614	0.0451295
ALDOC;PFKP	-0.43571	0.0638028
ALDOC;PGAM1	0.39555	0.561143
ALDOC;PGAM2	0.321479	-0.18411
ALDOC;PGD	NA	NA
ALDOC;PGK1	0.0795292	0.0227324
ALDOC;PGK2	-0.43854	0.50493
ALDOC;PGLS	-0.053826	0.477283
ALDOC;PKLR	0.0383257	-0.543555
ALDOC;PKM	0.0781255	0.466789
ALDOC;RPE	0.683583	NA
ALDOC;RPIA	-0.138472	NA
ALDOC;TALDO1	-0.23352	0.307211
ALDOC;TKT	-0.167978	0.203348
ALDOC;TPI1	NA	0.114764
ALDOC;ENO2	-0.188512	0.579139
ALDOC;FBP1	0.238342	-0.0626321
ALDOC;FBP2	-0.0388703	0.277594
ALDOC;GCK	0.267673	0.0599369
ALDOC;LDHB	-0.0516896	-0.316431
ALDOC;PDHA2	-0.0862807	-0.671044
ALDOC;PDHX	0.197274	-0.19623
ALDOC;DLAT	-0.767783	-0.0822258
ALDOC;PFKL	0.649301	0.114238
DLAT;DLD	-0.306201	-0.232708
DLAT;ENO1	0.598783	0.186898
DLAT;ENO2	-0.250914	0.072738
DLAT;FBP2	-0.459778	0.141012
DLAT;G6PC	-0.852273	NA
DLAT;GAPDH	0.0529678	0.550811
DLAT;GAPDHS	0.134881	0.523936
DLAT;GCK	-0.154371	-0.116586
DLAT;GOT1	-0.256287	-0.328683
DLAT;GOT2	-0.724758	-0.097569
DLAT;H6PD	-0.56352	-0.245806
DLAT;HK1	-0.31642	-0.077149
DLAT;HK2	0.284274	0.164564
DLAT;HK3	-0.651295	0.0437778
DLAT;LDHA	0.572183	-0.0818441
DLAT;LDHAL6B	-0.372803	-0.686697
DLAT;LDHB	0.244811	0.0046989
DLAT;LDHC	-0.382526	-0.293024
DLAT;MDH1	-0.381107	0.297229
DLAT;MDH2	-0.50609	-0.401146
DLAT;ME1	-0.141657	-0.0810989
DLAT;ME2	-0.0617786	0.68771
DLAT;PC	-0.549379	-0.336434
DLAT;PCK1	-0.447625	-0.205088
DLAT;PDHA1	-0.302921	0.094634
DLAT;PDHA2	-0.0210723	0.195813
DLAT;PDHX	-0.699522	0.171449
DLAT;PFKL	-0.499747	0.0859828
DLAT;PFKM	-0.241182	0.165561
DLAT;PFKP	-0.39379	-0.108321
DLAT;PGAM1	-0.501115	-0.127568
DLAT;PGAM2	0.0186934	-0.388272
DLAT;PGD	NA	NA
DLAT;PGK1	-0.241835	0.361118
DLAT;PGK2	-0.290638	-0.230568
DLAT;PKLR	-0.559685	-0.247332
DLAT;PKM	-0.135243	0.0615769
DLAT;RPE	-0.25535	NA
DLAT;RPIA	-0.175322	NA
DLAT;TALDO1	-0.660185	-0.147161
DLAT;TKT	-0.0708202	0.460077
DLAT;FBP1	-0.0724828	0.0462152
DLAT;G6PD	-0.314934	0.140725
DLAT;PDHB	-0.212647	0.098284
DLAT;TPI1	NA	-0.118236
DLAT;PGLS	0.263412	-0.122206
DLD;ENO1	0.413885	-0.19803
DLD;ENO2	-0.114743	-0.257881
DLD;ENO3	-0.278889	0.186533
DLD;FBP1	-0.136007	-0.380463
DLD;FBP2	-0.25759	0.425781
DLD;G6PC	-0.393715	NA
DLD;G6PD	0.542577	0.224509
DLD;GAPDH	0.519677	0.446548
DLD;GAPDHS	-0.167393	0.536297
DLD;GOT1	0.499039	0.367799
DLD;GOT2	-0.283017	0.578428
DLD;H6PD	0.434221	0.399698
DLD;HK1	0.236315	-0.456636
DLD;HK2	-0.283035	0.414445
DLD;HK3	-0.273899	0.242499
DLD;LDHA	0.433791	0.502636
DLD;LDHAL6B	-0.115913	0.263951
DLD;LDHB	-0.240344	-0.0951839
DLD;LDHC	-0.095826	0.231982
DLD;MDH1	-0.183971	0.00922062
DLD;MDH2	0.208663	-0.622963
DLD;ME1	0.0635854	0.0793799
DLD;ME2	-0.217171	0.415036
DLD;PC	-0.00443254	0.559449
DLD;PCK1	0.275273	-0.0846298
DLD;PDHA1	0.479257	0.219478
DLD;PDHA2	-0.0858857	0.0964653
DLD;PDHB	0.286578	0.332763
DLD;PDHX	0.213788	0.381864
DLD;PFKL	0.185024	0.668606
DLD;PFKM	-0.270623	-0.131002
DLD;PFKP	0.0924602	0.599022
DLD;PGAM1	0.00434395	-0.0812219
DLD;PGD	NA	NA
DLD;PGK1	0.345199	0.391681
DLD;PGK2	0.0409155	0.262974
DLD;PKLR	0.424793	-0.514734
DLD;RPE	-0.25551	NA
DLD;RPIA	-0.193426	NA
DLD;TALDO1	-0.0669482	0.288752
DLD;TPI1	NA	-0.0419819
DLD;GCK	0.216219	0.00612265
DLD;PGAM2	0.00633618	-0.389474
DLD;PGLS	0.441598	0.169743
DLD;PKM	0.539923	0.3887
DLD;TKT	0.98224	0.543382
ENO1;ENO2	0.58129	0.719716
ENO1;ENO3	0.663302	0.543139
ENO1;FBP1	0.353355	-0.179957
ENO1;FBP2	0.403144	0.632126
ENO1;G6PC	0.731344	NA
ENO1;G6PD	0.666919	0.00196253
ENO1;GAPDH	1.26086	0.691333
ENO1;GAPDHS	0.226001	0.225879
ENO1;GCK	-0.195331	-0.328825
ENO1;GOT1	0.813673	0.637707
ENO1;GOT2	0.94451	-0.00367192
ENO1;H6PD	0.428389	0.238478
ENO1;HK1	0.74236	0.823961
ENO1;HK2	0.29732	0.117068
ENO1;HK3	-0.0443046	-0.134946
ENO1;LDHA	1.19895	0.577251
ENO1;LDHB	1.22066	0.706523
ENO1;LDHC	0.893684	-0.547265
ENO1;MDH1	0.133462	0.246273
ENO1;MDH2	-0.0121741	-0.0531326
ENO1;ME1	0.230839	-0.0144039
ENO1;ME2	0.129789	0.233298
ENO1;PC	0.746282	0.10661
ENO1;PCK1	0.389236	0.0469077
ENO1;PDHA1	0.503628	-0.145179
ENO1;PDHA2	0.631389	0.0355392
ENO1;PDHB	0.0265099	0.380269
ENO1;PDHX	1.29578	0.685375
ENO1;PFKL	0.623497	0.566217
ENO1;PFKM	0.584822	0.115138
ENO1;PFKP	0.444594	0.10994
ENO1;PGAM1	0.819907	0.561897
ENO1;PGAM2	1.00914	-0.0537597
ENO1;PGK1	0.409387	0.407416
ENO1;PGK2	0.561321	0.320126
ENO1;PGLS	0.837034	0.0764313
ENO1;PKLR	0.0746612	-0.581594
ENO1;PKM	1.46409	0.519417
ENO1;RPE	0.850237	NA
ENO1;RPIA	0.603816	NA
ENO1;TALDO1	0.480818	0.776275
ENO1;TKT	0.679694	0.515415
ENO1;TPI1	NA	0.13749
ENO1;PGD	NA	NA
ENO1;LDHAL6B	0.294653	-0.109838
ENO2;ENO3	0.202667	0.0990856
ENO2;FBP1	0.59401	0.128388
ENO2;FBP2	0.415599	0.465161
ENO2;G6PC	-0.518951	NA
ENO2;GAPDH	0.767677	0.322118
ENO2;GAPDHS	0.287511	0.481993
ENO2;GCK	0.317426	0.122483
ENO2;GOT2	-0.284261	0.434874
ENO2;H6PD	0.238888	0.269976
ENO2;HK1	0.229177	0.0683001
ENO2;HK2	0.115292	0.412138
ENO2;HK3	-0.00348867	0.533842
ENO2;LDHA	0.609066	0.325768
ENO2;LDHAL6B	0.313564	0.69862
ENO2;LDHB	0.284722	0.232968
ENO2;LDHC	0.127022	-0.0099256
ENO2;MDH1	0.208733	0.427951
ENO2;MDH2	-0.372449	0.13008
ENO2;ME1	0.422288	0.61714
ENO2;ME2	0.335937	0.176825
ENO2;PC	0.295449	0.0319581
ENO2;PCK1	0.587512	-0.022042
ENO2;PDHA1	0.27511	1.04429
ENO2;PDHA2	0.027477	0.276281
ENO2;PDHB	0.10211	0.165276
ENO2;PDHX	0.0930264	0.37431
ENO2;PFKL	0.0594467	-0.0861275
ENO2;PFKM	-0.0925668	1.0214
ENO2;PFKP	0.494002	0.675151
ENO2;PGAM1	0.581296	0.731449
ENO2;PGAM2	0.202192	0.732868
ENO2;PGD	NA	NA
ENO2;PGK1	0.653916	-0.037506
ENO2;PGK2	0.865399	0.824694
ENO2;PGLS	0.539199	0.743135
ENO2;PKLR	0.210819	0.0421521
ENO2;PKM	0.695216	0.955138
ENO2;RPIA	0.428398	NA
ENO2;TPI1	NA	0.267322
ENO2;G6PD	1.16152	0.637979
ENO2;GOT1	0.777461	-0.192094
ENO2;RPE	0.200743	NA
ENO2;TALDO1	0.43131	0.472926
ENO2;TKT	0.860442	0.773481
DLAT;ENO3	-0.633161	0.658741
ENO3;FBP1	-0.552708	-0.355129
ENO3;G6PC	0.466689	NA
ENO3;G6PD	0.377336	0.395069
ENO3;GAPDH	1.60373	1.5299
ENO3;GAPDHS	-0.570774	1.0339
ENO3;GCK	-0.264474	-0.138553
ENO3;GOT1	-0.381585	0.430049
ENO3;GOT2	0.137774	0.441046
ENO3;H6PD	-0.072863	-0.109932
ENO3;HK1	-0.00756478	-0.0452084
ENO3;HK2	0.130455	0.0837317
ENO3;HK3	-0.264597	0.147046
ENO3;LDHA	0.0861258	-0.257987
ENO3;LDHAL6B	-0.405653	-0.220208
ENO3;LDHB	-0.0312003	-0.204532
ENO3;LDHC	-0.262703	-0.247284
ENO3;MDH1	-0.201105	-0.361616
ENO3;MDH2	-0.818401	0.330137
ENO3;ME1	0.135258	-0.00369457
ENO3;ME2	0.203112	0.0478113
ENO3;PC	0.562731	-0.00251997
ENO3;PCK1	-0.43426	-0.279811
ENO3;PDHA1	-0.686866	-0.316339
ENO3;PDHA2	-0.14527	0.284292
ENO3;PDHB	-0.750668	-0.0752738
ENO3;PDHX	-0.267907	-0.274175
ENO3;PFKM	0.106711	0.422779
ENO3;PFKP	-0.546453	-0.0151606
ENO3;PGAM2	-0.358062	-0.146418
ENO3;PGD	NA	NA
ENO3;PGK1	0.543262	-0.00214073
ENO3;PGK2	-0.472563	0.0554306
ENO3;PGLS	0.429373	-0.26967
ENO3;PKLR	-0.555683	-0.149363
ENO3;PKM	0.663106	0.213572
ENO3;RPE	0.466555	NA
ENO3;RPIA	0.0674824	NA
ENO3;TALDO1	-0.247333	0.0826825
ENO3;TPI1	NA	0.348878
ENO3;FBP2	-0.0698496	0.673136
ENO3;PFKL	-0.401288	0.472939
ENO3;TKT	0.0940301	0.752631
ENO3;PGAM1	0.129318	0.131495
FBP1;FBP2	-0.0750361	0.0435415
FBP1;G6PD	0.793702	-0.23715
FBP1;GAPDH	0.914201	0.184761
FBP1;GAPDHS	-0.344885	0.00869103
FBP1;GCK	-0.000784657	-0.234762
FBP1;GOT1	-0.0737367	-0.176533
FBP1;GOT2	-0.190279	-0.213901
FBP1;H6PD	0.219103	-0.20479
FBP1;HK1	0.764002	-0.767424
FBP1;HK2	0.148247	0.177839
FBP1;HK3	-0.184641	-0.89224
FBP1;LDHA	0.502804	-0.525837
FBP1;LDHAL6B	-0.244517	-0.829138
FBP1;LDHB	0.157971	-0.486001
FBP1;LDHC	0.238193	-0.553812
FBP1;MDH1	-0.0388706	-0.693574
FBP1;MDH2	0.197429	0.0583159
FBP1;ME1	-0.0968702	-0.543888
FBP1;ME2	0.44337	-0.0858212
FBP1;PC	0.389044	-0.405785
FBP1;PCK1	0.126546	-0.347043
FBP1;PDHA1	0.40585	-0.275639
FBP1;PDHA2	-0.193032	-0.179532
FBP1;PDHB	-0.988403	-0.397078
FBP1;PDHX	0.299381	-0.325519
FBP1;PFKL	0.749517	-0.33113
FBP1;PFKM	-0.00802458	-0.352618
FBP1;PFKP	-0.0985965	-0.46862
FBP1;PGAM1	0.0363844	0.503269
FBP1;PGAM2	0.113027	0.0327103
FBP1;PGD	NA	NA
FBP1;PGK1	0.255934	-0.375334
FBP1;PGK2	-0.340511	-1.19365
FBP1;PGLS	-0.106771	-0.111913
FBP1;PKLR	0.0905403	-0.169036
FBP1;PKM	0.260266	-0.421695
FBP1;RPE	0.174516	NA
FBP1;RPIA	-0.0178531	NA
FBP1;TKT	0.376555	0.43255
FBP1;TPI1	NA	-0.389465
FBP1;G6PC	0.196954	NA
FBP1;TALDO1	0.0646788	0.511823
FBP2;G6PC	0.133824	NA
FBP2;G6PD	1.08412	0.199701
FBP2;GAPDH	0.648805	0.897174
FBP2;GAPDHS	0.30739	-0.0986964
FBP2;GCK	-0.0404473	-0.0793524
FBP2;GOT1	0.142476	0.0264289
FBP2;GOT2	-0.127473	0.239939
FBP2;H6PD	-0.109158	-0.179264
FBP2;HK1	0.169479	0.159668
FBP2;HK3	0.0846167	0.32211
FBP2;LDHA	0.964374	-0.258095
FBP2;LDHAL6B	-0.0805977	0.134508
FBP2;LDHB	0.612909	-0.0745479
FBP2;LDHC	-0.269834	-0.20503
FBP2;MDH1	-0.0760155	-0.0240446
FBP2;MDH2	-0.239201	0.00822266
FBP2;ME1	0.157939	0.000948659
FBP2;ME2	-0.161098	-0.218948
FBP2;PC	0.253859	-0.107428
FBP2;PCK1	-0.15539	0.311305
FBP2;PDHA1	-0.174111	-0.0917474
FBP2;PDHA2	0.0439315	-0.311902
FBP2;PDHB	-0.428726	-0.31404
FBP2;PDHX	0.0884276	0.142098
FBP2;PFKL	0.409058	0.241136
FBP2;PFKM	0.0850347	0.272197
FBP2;PFKP	-0.0453032	-0.301298
FBP2;PGAM1	0.490509	0.400349
FBP2;PGAM2	-0.138751	-0.13542
FBP2;PGD	NA	NA
FBP2;PGK1	0.405575	0.0198064
FBP2;PGK2	-0.165953	-0.32446
FBP2;PGLS	0.356243	0.041598
FBP2;PKLR	0.289536	-0.77354
FBP2;PKM	0.516303	0.371979
FBP2;RPE	0.621881	NA
FBP2;RPIA	0.499375	NA
FBP2;TALDO1	0.462909	0.621256
FBP2;TPI1	NA	0.0215498
FBP2;TKT	0.761659	0.271888
G6PC;G6PD	0.453803	NA
G6PC;GAPDH	0.768049	NA
G6PC;GAPDHS	-0.957849	NA
G6PC;GCK	-0.366374	NA
G6PC;GOT2	-0.285144	NA
G6PC;H6PD	-0.596552	NA
G6PC;HK1	-0.536367	NA
G6PC;HK2	-0.0690464	NA
G6PC;HK3	0.13115	NA
G6PC;LDHA	-0.388567	NA
G6PC;LDHAL6B	-0.992248	NA
G6PC;LDHB	-0.753203	NA
G6PC;LDHC	-0.482077	NA
G6PC;MDH1	-0.31589	NA
G6PC;MDH2	-0.780978	NA
G6PC;ME1	-0.352997	NA
G6PC;ME2	-0.389758	NA
G6PC;PC	-0.16529	NA
G6PC;PCK1	-0.429536	NA
G6PC;PDHA1	-0.519006	NA
G6PC;PDHA2	-0.554359	NA
G6PC;PDHB	-1.0272	NA
G6PC;PDHX	0.0223947	NA
G6PC;PFKL	0.0275483	NA
G6PC;PFKP	-0.591654	NA
G6PC;PGAM1	0.389331	NA
G6PC;PGAM2	-0.407647	NA
G6PC;PGK1	-0.0960342	NA
G6PC;PGK2	-0.575387	NA
G6PC;PGLS	-0.16842	NA
G6PC;PKLR	-0.243522	NA
G6PC;RPIA	0.131397	NA
G6PC;TALDO1	-0.0540668	NA
G6PC;TPI1	NA	NA
G6PC;PFKM	-0.587003	NA
G6PC;PGD	NA	NA
G6PC;RPE	0.580681	NA
G6PC;TKT	0.38882	NA
G6PC;GOT1	-0.00584718	NA
G6PC;PKM	0.650979	NA
G6PD;GAPDH	0.865144	0.24992
G6PD;GAPDHS	0.288603	0.713708
G6PD;GCK	0.181196	0.58092
G6PD;GOT1	0.951913	0.226507
G6PD;GOT2	0.470281	0.728576
G6PD;H6PD	0.467407	0.2505
G6PD;HK1	0.552234	0.444565
G6PD;HK2	0.452066	-0.16417
G6PD;HK3	-0.110745	0.157506
G6PD;LDHA	0.280822	0.392468
G6PD;LDHAL6B	-0.0952345	0.170629
G6PD;LDHB	0.768546	0.480249
G6PD;LDHC	0.466842	0.221538
G6PD;MDH1	0.156459	0.219267
G6PD;MDH2	0.347355	-0.281168
G6PD;ME1	-0.428534	0.772465
G6PD;ME2	0.0594301	0.339511
G6PD;PC	0.372137	0.134713
G6PD;PDHA1	0.357228	-0.132483
G6PD;PDHA2	0.874167	0.421858
G6PD;PDHB	-0.458822	0.273571
G6PD;PDHX	1.52279	0.47965
G6PD;PFKL	1.25575	0.211138
G6PD;PFKM	1.33209	-0.0420684
G6PD;PFKP	0.649688	0.521891
G6PD;PGAM1	1.7278	0.081594
G6PD;PGAM2	0.669059	-0.156698
G6PD;PGD	NA	NA
G6PD;PGK1	1.38165	-0.0110064
G6PD;PGK2	0.910515	0.63174
G6PD;PGLS	0.801303	-0.200475
G6PD;PKLR	-0.215943	0.000775962
G6PD;PKM	0.811569	0.106382
G6PD;RPE	0.0327403	NA
G6PD;RPIA	0.743559	NA
G6PD;TALDO1	0.390954	-0.309532
G6PD;TPI1	NA	0.272825
G6PD;PCK1	1.39837	-0.540738
G6PD;TKT	0.684006	0.70795
GAPDH;GCK	0.041625	0.042351
GAPDH;GOT1	0.938002	0.696237
GAPDH;GOT2	1.41686	0.33807
GAPDH;H6PD	0.95326	0.607769
GAPDH;HK1	0.698871	0.741832
GAPDH;HK2	1.3085	0.022759
GAPDH;HK3	1.03389	0.339011
GAPDH;LDHA	0.531012	0.497883
GAPDH;LDHAL6B	-0.169422	0.339898
GAPDH;LDHB	-0.122831	0.180614
GAPDH;LDHC	1.16727	0.652333
GAPDH;MDH1	0.839639	0.157222
GAPDH;MDH2	1.18918	1.40213
GAPDH;ME1	0.96841	0.663941
GAPDH;ME2	-0.0744871	0.703188
GAPDH;PC	0.434672	0.201333
GAPDH;PCK1	0.586702	0.424656
GAPDH;PDHA1	0.453731	0.441465
GAPDH;PDHA2	1.06549	0.720408
GAPDH;PDHB	-0.513138	0.0853829
GAPDH;PFKL	1.11412	0.54315
GAPDH;PFKM	0.995964	1.23753
GAPDH;PFKP	1.1079	0.863152
GAPDH;PGAM1	1.64121	1.52059
GAPDH;PGAM2	0.47918	0.902885
GAPDH;PGD	NA	NA
GAPDH;PGK1	0.740955	1.01725
GAPDH;PGK2	0.586328	0.169756
GAPDH;PGLS	0.882988	0.512102
GAPDH;PKLR	-0.0827079	0.318321
GAPDH;PKM	1.80349	0.170193
GAPDH;RPE	1.29266	NA
GAPDH;RPIA	0.580336	NA
GAPDH;TALDO1	0.869512	0.257326
GAPDH;TKT	1.08407	1.25715
GAPDH;GAPDHS	0.185859	0.818541
GAPDH;PDHX	2.03497	1.54161
GAPDH;TPI1	NA	1.15847
GAPDHS;GCK	0.520125	0.460686
GAPDHS;GOT1	-0.482543	0.302504
GAPDHS;GOT2	-0.418948	0.44843
GAPDHS;H6PD	-0.51637	0.253992
GAPDHS;HK2	-0.0595624	0.294881
GAPDHS;HK3	-0.656987	0.0377673
GAPDHS;LDHA	0.23741	1.22391
GAPDHS;LDHAL6B	-0.216167	0.685901
GAPDHS;LDHB	0.271424	0.0984745
GAPDHS;LDHC	-0.344171	0.653413
GAPDHS;MDH1	-0.192512	0.521499
GAPDHS;MDH2	-0.207116	0.0318743
GAPDHS;ME2	-0.236826	0.223829
GAPDHS;PC	-0.49274	0.139694
GAPDHS;PCK1	-0.309942	0.177409
GAPDHS;PDHA1	0.110572	0.572947
GAPDHS;PDHA2	-0.336156	0.483166
GAPDHS;PDHB	-0.252313	0.463123
GAPDHS;PDHX	-0.11565	0.328996
GAPDHS;PFKL	0.182642	0.126399
GAPDHS;PFKM	-0.387847	0.762364
GAPDHS;PGAM1	0.670823	0.53353
GAPDHS;PGAM2	0.262635	0.364133
GAPDHS;PGD	NA	NA
GAPDHS;PGK1	0.284676	0.684375
GAPDHS;PGK2	0.150339	0.534208
GAPDHS;PGLS	-0.318383	0.658109
GAPDHS;PKLR	-0.0052038	0.402031
GAPDHS;PKM	0.318562	0.553683
GAPDHS;RPE	-0.0918953	NA
GAPDHS;RPIA	-0.517462	NA
GAPDHS;TALDO1	-0.339169	0.136857
GAPDHS;TKT	0.0830457	0.522039
GAPDHS;TPI1	NA	0.440491
GAPDHS;HK1	0.155576	0.136299
GAPDHS;ME1	-0.333264	0.48747
GAPDHS;PFKP	-0.0399932	0.176271
GCK;GOT1	0.0836799	-0.0639369
GCK;GOT2	-0.448586	-0.148251
GCK;H6PD	0.204247	0.108582
GCK;HK1	0.343853	0.0389828
GCK;HK2	0.0636647	-0.00561396
GCK;HK3	0.103226	0.026465
GCK;LDHA	0.537828	0.416263
GCK;LDHAL6B	0.409243	0.264547
GCK;LDHB	0.484373	0.379063
GCK;LDHC	0.174037	0.181245
GCK;MDH1	0.513823	0.377021
GCK;ME1	0.132252	0.0421971
GCK;ME2	0.0508036	0.0565835
GCK;PC	-0.0169543	-0.266603
GCK;PCK1	0.253071	-0.217547
GCK;PDHA1	0.349544	0.0606639
GCK;PDHA2	0.149192	0.0599184
GCK;PFKL	0.68076	0.0446449
GCK;PFKM	0.00844649	0.0691485
GCK;PFKP	0.0729073	-0.0911749
GCK;PGAM1	0.0740691	-0.0703944
GCK;PGAM2	0.132413	-0.289809
GCK;PGD	NA	NA
GCK;PGK1	0.220924	0.0509109
GCK;PGK2	0.538755	0.425445
GCK;PGLS	-0.276688	-0.00347567
GCK;PKLR	0.246888	0.254961
GCK;PKM	0.17992	0.105709
GCK;RPIA	-0.0552915	NA
GCK;TKT	0.0231018	-0.0744306
GCK;TPI1	NA	0.38696
GCK;MDH2	0.165555	-0.343509
GCK;PDHX	-0.147348	-0.0627283
GCK;RPE	-0.387986	NA
GCK;TALDO1	0.190504	-0.241769
GCK;PDHB	0.622799	0.5819
GOT1;GOT2	0.331121	-0.398424
GOT1;H6PD	-0.108521	-0.255421
GOT1;HK1	0.125314	-0.324637
GOT1;HK2	0.117882	-0.0542185
GOT1;HK3	-0.244314	-0.0615566
GOT1;LDHAL6B	-0.178041	-0.0793249
GOT1;LDHB	-0.0347016	-0.0195304
GOT1;LDHC	0.282387	0.31581
GOT1;MDH1	0.23801	-0.284075
GOT1;MDH2	-0.207262	-0.225355
GOT1;ME1	-0.240794	-0.549701
GOT1;ME2	-0.589807	-0.280226
GOT1;PC	0.24737	0.0220403
GOT1;PDHA1	-0.141688	-0.0524908
GOT1;PDHA2	0.262456	0.170472
GOT1;PDHB	-0.262649	-0.0136748
GOT1;PDHX	-0.00299274	-0.210382
GOT1;PFKL	0.0335378	0.149666
GOT1;PFKM	0.0548217	0.29055
GOT1;PFKP	-0.145356	-0.238733
GOT1;PGAM1	0.192462	0.13882
GOT1;PGAM2	-0.125097	-0.316314
GOT1;PGD	NA	NA
GOT1;PGK1	0.287109	0.267743
GOT1;PGLS	0.133151	0.0516561
GOT1;PKLR	0.254723	-0.0520675
GOT1;PKM	0.310344	0.248301
GOT1;RPIA	-0.0674377	NA
GOT1;TALDO1	-0.320785	0.228661
GOT1;TKT	0.121586	0.753273
GOT1;TPI1	NA	0.156801
GOT1;LDHA	0.303763	-0.245949
GOT1;PCK1	0.413695	0.635411
GOT1;PGK2	0.0404413	-0.512751
GOT1;RPE	0.336348	NA
GOT2;H6PD	-0.178176	0.260992
GOT2;HK1	-0.0595945	-0.0538229
GOT2;HK2	0.68891	0.266489
GOT2;HK3	-0.166761	0.160109
GOT2;LDHAL6B	-0.494109	0.188096
GOT2;LDHB	-0.0174517	-0.219596
GOT2;LDHC	-0.160331	-0.0907955
GOT2;MDH1	-0.369337	-0.112995
GOT2;MDH2	-0.854966	-0.039045
GOT2;ME1	-0.0567545	-0.178475
GOT2;ME2	-0.323856	0.130447
GOT2;PC	0.311507	0.384472
GOT2;PCK1	-0.214465	0.0460341
GOT2;PDHA1	0.0918327	0.216788
GOT2;PDHA2	-0.0815909	-0.0436846
GOT2;PDHB	-0.53379	-0.268496
GOT2;PDHX	-0.283446	-0.401581
GOT2;PFKL	-0.213622	0.336409
GOT2;PGAM1	0.16789	0.243396
GOT2;PGAM2	-0.202227	-0.378004
GOT2;PGD	NA	NA
GOT2;PGK1	0.242847	0.266091
GOT2;PGK2	-0.41608	0.00271262
GOT2;PGLS	0.391827	0.110477
GOT2;PKLR	-0.481258	0.0321974
GOT2;PKM	0.229946	0.0845789
GOT2;RPE	0.540915	NA
GOT2;TKT	0.354832	0.557393
GOT2;TPI1	NA	0.320327
GOT2;LDHA	0.0465554	0.134583
GOT2;PFKM	0.277212	-0.0965646
GOT2;PFKP	-0.42685	0.233626
GOT2;RPIA	0.126189	NA
GOT2;TALDO1	-0.135406	-0.157166
H6PD;HK1	0.0848212	-0.0268896
H6PD;HK2	0.0921855	-0.15327
H6PD;LDHA	0.220603	-0.0570967
H6PD;LDHAL6B	-0.261746	-0.346985
H6PD;LDHB	0.494995	0.36942
H6PD;LDHC	0.0847316	-0.202996
H6PD;MDH1	-0.167083	0.0139533
H6PD;MDH2	0.00439747	-0.119978
H6PD;ME2	-0.0118595	0.160954
H6PD;PCK1	-0.0944108	-0.65149
H6PD;PDHA1	-0.278481	-0.152128
H6PD;PDHA2	-0.23559	0.0800879
H6PD;PDHB	-0.426238	0.166645
H6PD;PDHX	0.206425	0.348938
H6PD;PFKL	-0.125529	0.179807
H6PD;PFKM	0.0268129	-0.0835573
H6PD;PFKP	0.0283223	-0.108276
H6PD;PGAM1	-0.100152	0.157562
H6PD;PGAM2	-0.298319	-0.275859
H6PD;PGD	NA	NA
H6PD;PGK1	0.132451	0.288743
H6PD;PGK2	0.177601	-0.369058
H6PD;PGLS	-0.342656	-0.18292
H6PD;PKLR	0.0934826	-0.0137684
H6PD;PKM	0.436393	0.562927
H6PD;RPE	-0.0428505	NA
H6PD;RPIA	-0.060323	NA
H6PD;TALDO1	0.081651	0.0641676
H6PD;TKT	0.00710299	0.261759
H6PD;TPI1	NA	0.198957
H6PD;HK3	-0.253913	-0.206232
H6PD;ME1	-0.0489871	-0.155153
H6PD;PC	-0.489084	-0.00887407
HK1;HK2	0.567132	-0.30482
HK1;LDHA	0.0725964	0.209196
HK1;LDHAL6B	-0.668486	-0.0507777
HK1;LDHB	0.476532	-0.0704792
HK1;LDHC	0.392361	-0.191595
HK1;MDH1	0.263708	-0.418884
HK1;ME1	0.09921	-0.264129
HK1;ME2	0.0567689	-0.0610176
HK1;PC	-0.0938571	-0.282507
HK1;PCK1	-0.0956726	-0.164359
HK1;PDHA1	0.546683	0.360399
HK1;PDHA2	-0.0176608	0.07469
HK1;PDHX	0.661333	-0.171293
HK1;PFKL	-0.190695	-0.225289
HK1;PFKM	0.103825	-0.0983867
HK1;PFKP	0.0957231	0.23083
HK1;PGAM2	-0.00789902	0.117675
HK1;PGK1	0.881865	0.486906
HK1;PGK2	0.211268	-0.0628469
HK1;PGLS	0.297107	-0.283633
HK1;PKM	0.600827	0.645275
HK1;RPE	0.450768	NA
HK1;RPIA	0.399456	NA
HK1;TALDO1	0.0741556	0.26652
HK1;TKT	0.432378	0.760512
HK1;TPI1	NA	0.431523
HK1;HK3	-0.352542	0.0148892
HK1;MDH2	-0.0422856	-0.616044
HK1;PDHB	-0.372461	0.159085
HK1;PGAM1	0.0619894	-0.145199
HK1;PGD	NA	NA
HK1;PKLR	0.0705535	-0.018503
FBP2;HK2	0.71564	-0.268001
HK2;HK3	-0.0175979	-0.232795
HK2;LDHA	-0.0501441	0.142121
HK2;LDHAL6B	-0.308486	-0.124793
HK2;LDHB	-0.00959293	-0.540666
HK2;LDHC	0.167999	0.172195
HK2;MDH1	0.00639752	-0.0496383
HK2;MDH2	-0.498922	-0.361321
HK2;ME2	0.0131153	-0.655113
HK2;PC	0.654056	-0.316076
HK2;PDHA1	-0.388207	-0.0179971
HK2;PDHA2	0.166981	-0.27592
HK2;PDHB	-0.772205	-0.208398
HK2;PDHX	0.212538	-0.4752
HK2;PFKL	0.54799	0.309021
HK2;PFKM	0.761092	0.322526
HK2;PFKP	0.154681	-0.0456731
HK2;PGAM1	0.243654	0.35478
HK2;PGAM2	0.0297664	-0.335855
HK2;PGD	NA	NA
HK2;PGK1	0.318459	0.326198
HK2;PGLS	0.748797	-0.0920128
HK2;PKLR	-0.0816279	-0.26169
HK2;PKM	1.02837	0.297738
HK2;RPE	0.313745	NA
HK2;RPIA	0.786768	NA
HK2;TALDO1	0.205127	0.396635
HK2;TKT	0.865762	0.836815
HK2;TPI1	NA	-0.0978266
HK2;ME1	-0.287082	-0.359665
HK2;PCK1	0.137125	0.139556
HK2;PGK2	-0.123387	-0.495976
HK3;LDHAL6B	-0.321565	-0.0464323
HK3;LDHB	-0.208252	-0.26574
HK3;LDHC	-0.177538	0.0139392
HK3;MDH1	-0.583944	0.234215
HK3;MDH2	-0.384783	-0.492858
HK3;ME1	-0.15493	-0.34143
HK3;ME2	-0.187456	0.0553278
HK3;PC	-0.0472573	-0.0320523
HK3;PCK1	-0.050432	0.0516861
HK3;PDHA1	-0.430899	0.712536
HK3;PDHA2	-0.0852227	-0.137795
HK3;PDHB	-0.556006	-0.10696
HK3;PFKL	-0.0558087	0.104731
HK3;PFKM	0.263509	-0.510748
HK3;PFKP	-0.463417	-0.00765615
HK3;PGAM1	-0.172069	-0.332045
HK3;PGAM2	-0.00926344	-0.234237
HK3;PGD	NA	NA
HK3;PGK1	0.328658	0.124452
HK3;PGK2	-0.45364	0.412514
HK3;PGLS	0.158369	0.177953
HK3;PKLR	-0.660563	0.302806
HK3;RPE	0.127472	NA
HK3;RPIA	-0.418353	NA
HK3;TALDO1	-0.00688127	0.407448
HK3;TPI1	NA	0.390116
HK3;LDHA	-0.0683014	0.251528
HK3;PDHX	-0.188172	0.64915
HK3;PKM	0.717004	0.437027
HK3;TKT	0.0809113	0.655465
LDHA;LDHAL6B	0.348979	0.499311
LDHA;LDHB	0.37888	0.843445
LDHA;LDHC	-0.0656052	-0.0369708
LDHA;MDH1	0.0998868	0.0964489
LDHA;MDH2	0.508771	-0.0952101
LDHA;ME1	0.644246	0.402327
LDHA;ME2	-0.00357252	0.161519
LDHA;PC	-0.105961	0.125051
LDHA;PCK1	0.0874813	0.0901431
LDHA;PDHA1	0.713768	-0.257958
LDHA;PDHA2	0.511144	0.0435971
LDHA;PDHB	0.600824	1.0199
LDHA;PDHX	0.256621	0.541291
LDHA;PFKL	0.506303	0.498002
LDHA;PFKM	0.20419	0.0561707
LDHA;PGAM1	0.586707	0.419311
LDHA;PGAM2	1.08603	0.117852
LDHA;PGD	NA	NA
LDHA;PGK1	0.179331	0.219407
LDHA;PGK2	-0.125706	0.152894
LDHA;PGLS	0.271173	0.0389254
LDHA;PKLR	0.782544	0.167989
LDHA;PKM	0.302722	-0.0724788
LDHA;RPE	0.260246	NA
LDHA;RPIA	-0.105423	NA
LDHA;TALDO1	0.176778	0.224348
LDHA;TPI1	NA	-0.03144
LDHA;PFKP	0.237235	-0.0013941
LDHA;TKT	0.658293	0.679782
LDHAL6B;LDHB	0.342786	0.638461
LDHAL6B;LDHC	-0.246482	-0.321916
LDHAL6B;MDH1	-0.26977	0.0492648
LDHAL6B;MDH2	0.0372438	-0.158764
LDHAL6B;ME1	0.204008	0.561649
LDHAL6B;ME2	-0.0106629	0.332259
LDHAL6B;PC	-0.361807	-0.45412
LDHAL6B;PCK1	0.173088	-0.0837138
LDHAL6B;PDHA2	-0.048237	0.0967529
LDHAL6B;PDHX	0.00444298	-0.0264611
LDHAL6B;PFKL	0.469915	-0.131278
LDHAL6B;PFKM	-0.21902	0.270004
LDHAL6B;PGAM1	-0.171424	-0.293057
LDHAL6B;PGAM2	0.0635927	-0.517956
LDHAL6B;PGD	NA	NA
LDHAL6B;PGK1	-0.443008	-0.344502
LDHAL6B;PGK2	-0.0466819	0.249195
LDHAL6B;PGLS	0.223267	-0.0603304
LDHAL6B;PKLR	-0.265087	0.0822432
LDHAL6B;PKM	0.0644866	-0.31271
LDHAL6B;RPE	0.22319	NA
LDHAL6B;RPIA	-0.324941	NA
LDHAL6B;TALDO1	-0.381741	-0.487071
LDHAL6B;TKT	0.181588	-0.169223
LDHAL6B;PDHB	-0.672949	0.342476
LDHAL6B;PFKP	0.174293	0.245095
LDHAL6B;TPI1	NA	0.209092
LDHAL6B;PDHA1	-0.190991	0.25739
LDHB;LDHC	0.115248	0.151954
LDHB;MDH1	0.397745	0.508007
LDHB;MDH2	-0.044601	0.178961
LDHB;ME2	0.552797	0.0818159
LDHB;PC	0.0855289	-0.812487
LDHB;PCK1	-0.351742	-0.307447
LDHB;PDHA1	-0.0817986	-0.00653005
LDHB;PDHA2	-0.603356	0.393627
LDHB;PDHB	-0.497496	0.212678
LDHB;PDHX	0.49025	0.460748
LDHB;PFKL	0.364393	0.292058
LDHB;PFKM	0.258012	0.549196
LDHB;PFKP	-0.0456053	-0.657829
LDHB;PGAM1	0.19711	0.545544
LDHB;PGAM2	-0.0515528	-0.341354
LDHB;PGK1	-0.239995	-0.0814128
LDHB;PGLS	0.122784	-0.214326
LDHB;PKM	0.112208	-0.040591
LDHB;RPE	-0.33552	NA
LDHB;RPIA	0.0402049	NA
LDHB;TALDO1	-0.0456244	0.0579582
LDHB;TKT	0.456094	-0.175777
LDHB;ME1	0.465298	0.956507
LDHB;PGD	NA	NA
LDHB;PGK2	0.526554	0.686766
LDHB;PKLR	0.218954	0.132116
LDHB;TPI1	NA	-0.0847163
LDHC;MDH1	-0.250879	-0.146449
LDHC;MDH2	-0.406073	-0.135059
LDHC;ME1	0.00160421	0.21202
LDHC;ME2	-0.608039	-0.392552
LDHC;PC	0.0766325	-0.610079
LDHC;PCK1	0.198133	-0.0639818
LDHC;PDHA1	-0.0942153	0.468114
LDHC;PDHA2	-0.00299573	-0.24232
LDHC;PDHB	-0.476548	-0.129477
LDHC;PDHX	0.571575	-0.311081
LDHC;PFKL	0.237492	-0.350405
LDHC;PFKM	0.402843	0.00258324
LDHC;PGAM1	0.404881	0.531999
LDHC;PGAM2	-0.0479588	0.14647
LDHC;PGD	NA	NA
LDHC;PGK1	0.328765	-0.175813
LDHC;PGK2	0.120703	0.260283
LDHC;PGLS	0.447929	-0.258465
LDHC;PKLR	-0.16624	-0.123051
LDHC;PKM	0.0436932	0.371363
LDHC;RPE	-0.12747	NA
LDHC;RPIA	-0.105524	NA
LDHC;TALDO1	0.200747	0.0727562
LDHC;TKT	0.125528	0.0371962
LDHC;TPI1	NA	-0.0942124
LDHC;PFKP	-0.161869	0.0793208
MDH1;MDH2	-0.357849	-0.197754
MDH1;ME1	0.0128576	-0.104151
MDH1;ME2	-0.0988192	-0.388906
MDH1;PC	-0.0098329	-0.431461
MDH1;PCK1	0.101395	-0.248826
MDH1;PDHA1	-0.0120362	-0.0245242
MDH1;PDHA2	0.204365	-0.0446813
MDH1;PDHB	-0.503603	-0.139576
MDH1;PDHX	-0.212389	-0.227234
MDH1;PFKL	0.351479	-0.369943
MDH1;PFKM	0.0118677	0.349897
MDH1;PFKP	-0.477761	0.376562
MDH1;PGAM1	0.0577897	-0.0516048
MDH1;PGAM2	-0.0760281	-0.177156
MDH1;PGK1	0.107152	-0.0879236
MDH1;PGK2	0.002958	0.140284
MDH1;PGLS	0.102521	-0.172024
MDH1;PKLR	0.177525	0.134132
MDH1;PKM	-0.0144172	0.265353
MDH1;RPE	-0.00161548	NA
MDH1;RPIA	-0.422292	NA
MDH1;TALDO1	0.107236	-0.670593
MDH1;TKT	0.225723	0.0187404
MDH1;TPI1	NA	-0.082052
MDH1;PGD	NA	NA
MDH2;ME1	-0.33155	-0.557542
MDH2;ME2	0.06523	-0.307603
MDH2;PC	-0.541564	-0.281792
MDH2;PCK1	-0.351397	-0.514372
MDH2;PDHA1	-0.269577	-0.303268
MDH2;PDHA2	-0.431773	-0.35751
MDH2;PDHB	0.304478	-0.129487
MDH2;PDHX	-0.0870008	-0.353487
MDH2;PFKL	0.0368118	-0.235439
MDH2;PFKM	-0.314526	-0.212439
MDH2;PFKP	-0.407483	-0.21676
MDH2;PGAM1	0.265278	-0.0736622
MDH2;PGAM2	-0.0851366	0.239863
MDH2;PGK1	-0.112396	-0.0110559
MDH2;PGK2	0.0983448	-0.497306
MDH2;PGLS	-0.0376147	-0.398443
MDH2;PKLR	-0.24081	-0.471684
MDH2;PKM	-0.0549631	0.292101
MDH2;RPE	-0.00909707	NA
MDH2;RPIA	-0.59434	NA
MDH2;TALDO1	-0.703271	-0.10267
MDH2;TKT	-0.395447	0.160805
MDH2;TPI1	NA	-0.0867767
MDH2;PGD	NA	NA
ME1;ME2	0.441797	0.0337405
ME1;PC	-0.14806	-0.715907
ME1;PCK1	-0.0285479	-0.640732
ME1;PDHA1	0.141467	-0.157795
ME1;PDHA2	0.283434	-0.00723188
ME1;PDHB	-0.201698	0.0832067
ME1;PFKL	0.146776	-0.455711
ME1;PFKM	-0.0359599	0.786236
ME1;PFKP	0.03446	-0.0845084
ME1;PGAM1	-0.171598	0.252738
ME1;PGD	NA	NA
ME1;PGK1	0.0137612	0.304547
ME1;PGK2	0.230529	0.439256
ME1;PGLS	0.490449	-0.143405
ME1;PKLR	0.0183286	0.260873
ME1;PKM	0.591729	-0.0703221
ME1;RPE	-0.345435	NA
ME1;RPIA	-0.159347	NA
ME1;TALDO1	-0.278657	-0.0921971
ME1;TKT	0.263937	-0.18341
ME1;PDHX	0.00708366	0.324546
ME1;PGAM2	-0.0282446	0.156532
ME1;TPI1	NA	-0.340347
ME2;PC	-0.0532733	-0.0325233
ME2;PCK1	-0.556657	-0.255545
ME2;PDHA1	0.0729042	0.0615455
ME2;PDHA2	0.259494	-0.276017
ME2;PDHB	-0.797969	0.0295989
ME2;PDHX	-0.376219	0.132186
ME2;PFKL	0.0661043	-0.31978
ME2;PFKM	0.292814	0.0328291
ME2;PFKP	0.0692238	0.0908256
ME2;PGAM1	0.358702	0.0328764
ME2;PGAM2	-0.0326079	-0.603038
ME2;PGD	NA	NA
ME2;PGK1	0.216627	-0.322031
ME2;PGK2	-0.0101931	0.341161
ME2;PGLS	-0.0975693	0.259322
ME2;PKM	-0.247165	-0.122484
ME2;RPE	-0.416986	NA
ME2;RPIA	-0.0259317	NA
ME2;TALDO1	-0.537112	-0.479579
ME2;TKT	0.289269	0.718342
ME2;TPI1	NA	-0.337936
ME2;PKLR	-0.141068	0.281668
PC;PCK1	-0.44504	-0.61252
PC;PDHA1	0.305792	-0.0487982
PC;PDHB	-0.561392	-0.513475
PC;PDHX	-0.41559	-0.483079
PC;PFKL	-0.136208	-0.14135
PC;PFKM	0.185727	-0.019332
PC;PFKP	0.198268	-0.255136
PC;PGAM1	0.114247	-0.479803
PC;PGAM2	-0.00685207	-0.127845
PC;PGK1	0.654683	0.0123204
PC;PGK2	-0.0913392	-0.0633962
PC;PGLS	0.0728377	-0.0276713
PC;PKLR	-0.0405704	-0.441928
PC;PKM	0.557724	0.177244
PC;RPIA	0.481542	NA
PC;TKT	0.482683	-0.266946
PC;PDHA2	0.246883	-0.700877
PC;PGD	NA	NA
PC;RPE	0.82261	NA
PC;TALDO1	0.0760231	0.240823
PC;TPI1	NA	0.26137
PCK1;PDHA2	0.011372	-0.415114
PCK1;PDHB	-0.307365	-0.0298062
PCK1;PDHX	0.217952	-0.679728
PCK1;PFKL	0.165211	0.234732
PCK1;PFKM	0.431073	0.175915
PCK1;PFKP	0.160867	-0.160398
PCK1;PGAM1	0.459302	-0.592994
PCK1;PGAM2	0.492523	0.402973
PCK1;PGD	NA	NA
PCK1;PGK1	0.461081	0.15665
PCK1;PGK2	0.4449	0.0763817
PCK1;PGLS	0.179022	0.499741
PCK1;PKLR	0.297679	-0.453901
PCK1;RPE	0.145416	NA
PCK1;RPIA	0.0191105	NA
PCK1;TALDO1	-0.0605466	-0.458318
PCK1;TKT	0.288209	0.533621
PCK1;TPI1	NA	-0.0972536
PCK1;PKM	0.903738	0.0834995
PCK1;PDHA1	-0.0191676	0.475735
PDHA1;PDHA2	-0.216779	0.236475
PDHA1;PDHB	-0.0207408	-0.0182032
PDHA1;PDHX	-0.13292	-0.579955
PDHA1;PFKL	0.485984	0.226936
PDHA1;PFKM	-0.279097	0.245449
PDHA1;PFKP	0.0135871	-0.0209319
PDHA1;PGAM2	0.123389	-0.289007
PDHA1;PGD	NA	NA
PDHA1;PGK1	0.301205	-0.118257
PDHA1;PGK2	0.288704	0.241701
PDHA1;PGLS	-0.639457	0.148289
PDHA1;PKLR	0.218652	-0.148194
PDHA1;PKM	0.3948	0.543269
PDHA1;RPE	0.549849	NA
PDHA1;RPIA	0.13747	NA
PDHA1;TALDO1	0.116001	-0.452686
PDHA1;TKT	0.50896	0.583144
PDHA1;TPI1	NA	0.446537
PDHA1;PGAM1	0.303178	0.137741
PDHA2;PDHB	0.0253072	0.337565
PDHA2;PDHX	-0.242334	0.106135
PDHA2;PFKL	0.0978492	0.0688135
PDHA2;PFKM	0.376541	0.0763041
PDHA2;PFKP	-0.17724	-0.681361
PDHA2;PGAM1	-0.110254	0.231431
PDHA2;PGAM2	-0.162466	-0.669431
PDHA2;PGD	NA	NA
PDHA2;PGK2	0.476691	0.0964756
PDHA2;PGLS	-0.0353856	-0.0717839
PDHA2;PKLR	-0.399425	0.102148
PDHA2;PKM	0.919718	0.512424
PDHA2;RPE	-0.0938431	NA
PDHA2;RPIA	-0.331586	NA
PDHA2;TALDO1	-0.216682	-0.436627
PDHA2;TKT	0.498956	-0.104597
PDHA2;PGK1	0.362161	0.0812428
PDHA2;TPI1	NA	-0.0978597
PDHB;PDHX	-0.658223	-0.336254
PDHB;PFKL	-0.0774384	-0.23221
PDHB;PFKM	-0.317855	0.497795
PDHB;PFKP	-0.760109	0.0382971
PDHB;PGAM1	-0.235011	0.128305
PDHB;PGAM2	-0.245453	-0.508788
PDHB;PGD	NA	NA
PDHB;PGK1	-0.382079	-0.410816
PDHB;PGLS	-0.329726	-0.294752
PDHB;PKLR	-0.694641	0.383035
PDHB;PKM	0.748245	0.633109
PDHB;RPIA	-0.827861	NA
PDHB;TALDO1	-0.405701	-0.314028
PDHB;TKT	0.918434	0.798692
PDHB;TPI1	NA	0.259139
PDHB;PGK2	-0.0331694	0.0111286
PDHB;RPE	-0.0722094	NA
PDHX;PFKL	0.477799	-0.245138
PDHX;PFKM	0.509997	0.490016
PDHX;PFKP	-0.285633	-0.31115
PDHX;PGAM1	0.413363	-0.09444
PDHX;PGAM2	-0.118582	-0.359686
PDHX;PGD	NA	NA
PDHX;PGK1	0.312447	-0.144011
PDHX;PGK2	-0.0149188	-0.0280813
PDHX;PGLS	-0.0880777	-0.232249
PDHX;PKLR	0.337347	0.142178
PDHX;PKM	0.374061	0.056594
PDHX;RPE	-0.32668	NA
PDHX;RPIA	-0.257644	NA
PDHX;TALDO1	0.125095	-0.515436
PDHX;TKT	0.535076	0.513983
PDHX;TPI1	NA	-0.0324612
PFKL;PFKM	0.221081	0.708235
PFKL;PFKP	0.198235	0.32248
PFKL;PGAM1	0.272754	0.233288
PFKL;PGAM2	0.352778	0.561799
PFKL;PGD	NA	NA
PFKL;PGK1	0.453182	-0.245849
PFKL;PGLS	0.169201	0.34454
PFKL;PKLR	0.0292284	0.60978
PFKL;PKM	0.430155	0.356643
PFKL;RPIA	0.288955	NA
PFKL;TALDO1	-0.0472138	-0.184617
PFKL;TKT	0.650539	0.934813
PFKL;PGK2	0.502574	0.180167
PFKL;TPI1	NA	0.429758
PFKL;RPE	0.592685	NA
PFKM;PFKP	0.0670773	0.178703
PFKM;PGAM1	0.711764	0.290906
PFKM;PGAM2	0.734037	0.0437085
PFKM;PGD	NA	NA
PFKM;PGK1	0.427502	-0.0936511
PFKM;PGK2	0.104864	0.52141
PFKM;PGLS	0.806427	0.614239
PFKM;PKLR	0.147709	0.521069
PFKM;PKM	0.85989	0.323073
PFKM;RPE	-0.097035	NA
PFKM;RPIA	-0.104446	NA
PFKM;TALDO1	0.349982	-0.17516
PFKM;TKT	0.590109	0.777932
PFKM;TPI1	NA	0.0891738
PFKP;PGAM1	0.0895352	-0.0198666
PFKP;PGAM2	-0.0580483	0.179047
PFKP;PGD	NA	NA
PFKP;PGK1	0.334425	-0.226791
PFKP;PGK2	-0.0065645	0.0772454
PFKP;PGLS	0.202716	0.192688
PFKP;PKLR	0.250142	-0.0586994
PFKP;PKM	-0.41895	0.48374
PFKP;RPE	-0.417055	NA
PFKP;RPIA	0.164413	NA
PFKP;TALDO1	-0.250249	0.246102
PFKP;TKT	-0.0015528	0.334532
PFKP;TPI1	NA	0.319198
PGAM1;PGAM2	0.181165	0.284978
PGAM1;PGD	NA	NA
PGAM1;PGK1	0.583066	0.39252
PGAM1;PGK2	-0.0769755	0.918997
PGAM1;PGLS	0.317814	-0.00242172
PGAM1;PKLR	0.689404	-0.00932182
PGAM1;PKM	1.1117	0.261747
PGAM1;RPE	0.624019	NA
PGAM1;RPIA	0.233747	NA
PGAM1;TALDO1	0.386628	0.397257
PGAM1;TKT	0.730012	0.825266
PGAM1;TPI1	NA	0.52284
PGAM2;PGD	NA	NA
PGAM2;PGK1	-0.00290964	0.775366
PGAM2;PGK2	0.0781522	-0.432034
PGAM2;PKLR	0.17159	-0.322875
PGAM2;RPE	-0.0723047	NA
PGAM2;RPIA	-0.122805	NA
PGAM2;TALDO1	-0.105903	0.370072
PGAM2;TKT	0.353283	0.11102
PGAM2;TPI1	NA	0.0886802
PGAM2;PGLS	-0.360245	0.130078
PGAM2;PKM	0.913899	0.392944
PGD;PGK1	NA	NA
PGD;PGK2	NA	NA
PGD;PGLS	NA	NA
PGD;PKLR	NA	NA
PGD;PKM	NA	NA
PGD;RPE	NA	NA
PGD;RPIA	NA	NA
PGD;TALDO1	NA	NA
PGD;TPI1	NA	NA
PGD;TKT	NA	NA
PGK1;PGK2	0.445228	0.252699
PGK1;PGLS	0.519419	0.141752
PGK1;PKLR	0.385564	-0.266761
PGK1;PKM	0.830965	0.48349
PGK1;RPE	0.426658	NA
PGK1;RPIA	0.496592	NA
PGK1;TKT	0.662908	0.696768
PGK1;TPI1	NA	0.441954
PGK1;TALDO1	0.218624	-0.0230816
PGK2;PKLR	0.362433	0.185231
PGK2;PKM	0.0828987	-0.15233
PGK2;RPE	-0.256633	NA
PGK2;RPIA	-0.0331722	NA
PGK2;TALDO1	0.117925	-0.0876886
PGK2;TKT	0.996457	-0.167547
PGK2;TPI1	NA	-0.0813147
PGK2;PGLS	0.0567336	0.274522
PGLS;PKLR	0.017196	-0.468024
PGLS;PKM	0.626351	0.602997
PGLS;RPE	0.458336	NA
PGLS;RPIA	0.473661	NA
PGLS;TKT	0.181475	0.482999
PGLS;TPI1	NA	0.137397
PGLS;TALDO1	-0.195565	0.511333
PKLR;PKM	0.788175	0.416244
PKLR;RPE	-0.41189	NA
PKLR;RPIA	0.0618053	NA
PKLR;TALDO1	-0.434792	-0.426782
PKLR;TKT	-0.0671073	0.191046
PKLR;TPI1	NA	-0.333726
PKM;RPIA	0.864172	NA
PKM;TALDO1	-0.160135	0.338767
PKM;TKT	0.670031	0.543599
PKM;TPI1	NA	-0.086152
PKM;RPE	0.508363	NA
RPE;RPIA	0.450719	NA
RPE;TALDO1	0.340218	NA
RPE;TPI1	NA	NA
RPE;TKT	0.141657	NA
RPIA;TALDO1	0.375367	NA
RPIA;TKT	0.735735	NA
RPIA;TPI1	NA	NA
TALDO1;TPI1	NA	0.51078
TALDO1;TKT	0.0464769	0.629784
TKT;TPI1	NA	0.364182

## Sheet: Zhao-Mali.sensitive_recovery
GEMINI score for sensitive recovery interactions (default parameters were used, except for "prior_shape = 1"). Sensitive recovery interactions are defined as gene pairs in which the total effect is greater than the minimum of the individual gene effects, where at least one gene displays a positive control phenotype. NA indicates a gene pair in which neither gene displays a positive control phenot…
	Hela	A549
ALDOA;ALDOB	NA	0.634464
ALDOA;ALDOC	NA	-0.497486
ALDOA;DLAT	NA	-0.276441
ALDOA;DLD	NA	-0.821831
ALDOA;ENO3	NA	-0.395683
ALDOA;FBP1	NA	0.0376414
ALDOA;FBP2	NA	-0.701273
ALDOA;G6PC	NA	-0.726618
ALDOA;G6PD	NA	-0.113961
ALDOA;GAPDH	NA	-0.379301
ALDOA;GAPDHS	NA	-0.751294
ALDOA;GCK	NA	0.660303
ALDOA;GOT2	NA	-0.488791
ALDOA;H6PD	NA	0.0412742
ALDOA;HK2	NA	-1.01682
ALDOA;HK3	NA	-0.233791
ALDOA;LDHA	NA	-0.673433
ALDOA;LDHAL6B	NA	0.00101548
ALDOA;LDHB	NA	0.576982
ALDOA;LDHC	NA	-0.242383
ALDOA;MDH2	NA	0.28927
ALDOA;ME1	NA	0.0326105
ALDOA;ME2	NA	-0.272559
ALDOA;PC	NA	-0.636232
ALDOA;PCK1	NA	-0.024928
ALDOA;PDHA1	NA	-0.303952
ALDOA;PDHA2	NA	0.375942
ALDOA;PDHB	NA	0.0485422
ALDOA;PDHX	NA	-0.087389
ALDOA;PFKL	NA	-0.303562
ALDOA;PFKM	NA	-0.127174
ALDOA;PFKP	NA	-0.276251
ALDOA;PGAM1	NA	-0.62382
ALDOA;PGAM2	NA	-0.704218
ALDOA;PGD	-1.74789	-0.878022
ALDOA;PGK1	NA	-0.354098
ALDOA;PGK2	NA	-0.285019
ALDOA;PGLS	NA	0.16982
ALDOA;PKLR	NA	-0.534203
ALDOA;PKM	NA	-0.0633014
ALDOA;RPE	NA	-0.0115589
ALDOA;RPIA	NA	-0.294438
ALDOA;TALDO1	NA	-0.456704
ALDOA;TKT	NA	-1.02822
ALDOA;TPI1	-0.279794	-0.127972
ALDOA;ENO1	NA	-0.80275
ALDOA;ENO2	NA	-0.971964
ALDOA;HK1	NA	0.174724
ALDOA;MDH1	NA	-0.150769
ALDOA;GOT1	NA	-0.0953328
ALDOB;ALDOC	NA	NA
ALDOB;DLAT	NA	NA
ALDOB;DLD	NA	NA
ALDOB;ENO2	NA	NA
ALDOB;ENO3	NA	NA
ALDOB;FBP1	NA	NA
ALDOB;FBP2	NA	NA
ALDOB;G6PC	NA	0.308786
ALDOB;G6PD	NA	NA
ALDOB;GAPDH	NA	NA
ALDOB;GAPDHS	NA	NA
ALDOB;GCK	NA	NA
ALDOB;GOT2	NA	NA
ALDOB;H6PD	NA	NA
ALDOB;HK1	NA	NA
ALDOB;HK2	NA	NA
ALDOB;HK3	NA	NA
ALDOB;LDHA	NA	NA
ALDOB;LDHAL6B	NA	NA
ALDOB;LDHB	NA	NA
ALDOB;LDHC	NA	NA
ALDOB;MDH1	NA	NA
ALDOB;MDH2	NA	NA
ALDOB;ME1	NA	NA
ALDOB;ME2	NA	NA
ALDOB;PC	NA	NA
ALDOB;PDHA1	NA	NA
ALDOB;PDHA2	NA	NA
ALDOB;PDHX	NA	NA
ALDOB;PFKL	NA	NA
ALDOB;PFKM	NA	NA
ALDOB;PFKP	NA	NA
ALDOB;PGAM2	NA	NA
ALDOB;PGD	-0.120195	-0.00966182
ALDOB;PGK1	NA	NA
ALDOB;PGK2	NA	NA
ALDOB;PGLS	NA	NA
ALDOB;PKLR	NA	NA
ALDOB;RPE	NA	0.309664
ALDOB;RPIA	NA	0.745496
ALDOB;TALDO1	NA	NA
ALDOB;TKT	NA	NA
ALDOB;GOT1	NA	NA
ALDOB;PCK1	NA	NA
ALDOB;PDHB	NA	NA
ALDOB;PGAM1	NA	NA
ALDOB;PKM	NA	NA
ALDOB;ENO1	NA	NA
ALDOB;TPI1	0.20894	NA
ALDOC;DLD	NA	NA
ALDOC;ENO1	NA	NA
ALDOC;ENO3	NA	NA
ALDOC;G6PC	NA	0.448166
ALDOC;G6PD	NA	NA
ALDOC;GAPDH	NA	NA
ALDOC;GAPDHS	NA	NA
ALDOC;GOT1	NA	NA
ALDOC;GOT2	NA	NA
ALDOC;H6PD	NA	NA
ALDOC;HK1	NA	NA
ALDOC;HK2	NA	NA
ALDOC;HK3	NA	NA
ALDOC;LDHA	NA	NA
ALDOC;LDHAL6B	NA	NA
ALDOC;LDHC	NA	NA
ALDOC;MDH1	NA	NA
ALDOC;MDH2	NA	NA
ALDOC;ME1	NA	NA
ALDOC;ME2	NA	NA
ALDOC;PC	NA	NA
ALDOC;PCK1	NA	NA
ALDOC;PDHA1	NA	NA
ALDOC;PDHB	NA	NA
ALDOC;PFKM	NA	NA
ALDOC;PFKP	NA	NA
ALDOC;PGAM1	NA	NA
ALDOC;PGAM2	NA	NA
ALDOC;PGD	-0.671029	0.300731
ALDOC;PGK1	NA	NA
ALDOC;PGK2	NA	NA
ALDOC;PGLS	NA	NA
ALDOC;PKLR	NA	NA
ALDOC;PKM	NA	NA
ALDOC;RPE	NA	0.053379
ALDOC;RPIA	NA	0.393064
ALDOC;TALDO1	NA	NA
ALDOC;TKT	NA	NA
ALDOC;TPI1	0.533782	NA
ALDOC;ENO2	NA	NA
ALDOC;FBP1	NA	NA
ALDOC;FBP2	NA	NA
ALDOC;GCK	NA	NA
ALDOC;LDHB	NA	NA
ALDOC;PDHA2	NA	NA
ALDOC;PDHX	NA	NA
ALDOC;DLAT	NA	NA
ALDOC;PFKL	NA	NA
DLAT;DLD	NA	NA
DLAT;ENO1	NA	NA
DLAT;ENO2	NA	NA
DLAT;FBP2	NA	NA
DLAT;G6PC	NA	0.500226
DLAT;GAPDH	NA	NA
DLAT;GAPDHS	NA	NA
DLAT;GCK	NA	NA
DLAT;GOT1	NA	NA
DLAT;GOT2	NA	NA
DLAT;H6PD	NA	NA
DLAT;HK1	NA	NA
DLAT;HK2	NA	NA
DLAT;HK3	NA	NA
DLAT;LDHA	NA	NA
DLAT;LDHAL6B	NA	NA
DLAT;LDHB	NA	NA
DLAT;LDHC	NA	NA
DLAT;MDH1	NA	NA
DLAT;MDH2	NA	NA
DLAT;ME1	NA	NA
DLAT;ME2	NA	NA
DLAT;PC	NA	NA
DLAT;PCK1	NA	NA
DLAT;PDHA1	NA	NA
DLAT;PDHA2	NA	NA
DLAT;PDHX	NA	NA
DLAT;PFKL	NA	NA
DLAT;PFKM	NA	NA
DLAT;PFKP	NA	NA
DLAT;PGAM1	NA	NA
DLAT;PGAM2	NA	NA
DLAT;PGD	-0.33854	-0.1897
DLAT;PGK1	NA	NA
DLAT;PGK2	NA	NA
DLAT;PKLR	NA	NA
DLAT;PKM	NA	NA
DLAT;RPE	NA	-0.13306
DLAT;RPIA	NA	0.265531
DLAT;TALDO1	NA	NA
DLAT;TKT	NA	NA
DLAT;FBP1	NA	NA
DLAT;G6PD	NA	NA
DLAT;PDHB	NA	NA
DLAT;TPI1	0.171734	NA
DLAT;PGLS	NA	NA
DLD;ENO1	NA	NA
DLD;ENO2	NA	NA
DLD;ENO3	NA	NA
DLD;FBP1	NA	NA
DLD;FBP2	NA	NA
DLD;G6PC	NA	-0.147777
DLD;G6PD	NA	NA
DLD;GAPDH	NA	NA
DLD;GAPDHS	NA	NA
DLD;GOT1	NA	NA
DLD;GOT2	NA	NA
DLD;H6PD	NA	NA
DLD;HK1	NA	NA
DLD;HK2	NA	NA
DLD;HK3	NA	NA
DLD;LDHA	NA	NA
DLD;LDHAL6B	NA	NA
DLD;LDHB	NA	NA
DLD;LDHC	NA	NA
DLD;MDH1	NA	NA
DLD;MDH2	NA	NA
DLD;ME1	NA	NA
DLD;ME2	NA	NA
DLD;PC	NA	NA
DLD;PCK1	NA	NA
DLD;PDHA1	NA	NA
DLD;PDHA2	NA	NA
DLD;PDHB	NA	NA
DLD;PDHX	NA	NA
DLD;PFKL	NA	NA
DLD;PFKM	NA	NA
DLD;PFKP	NA	NA
DLD;PGAM1	NA	NA
DLD;PGD	0.0284725	0.365542
DLD;PGK1	NA	NA
DLD;PGK2	NA	NA
DLD;PKLR	NA	NA
DLD;RPE	NA	-0.249672
DLD;RPIA	NA	0.282093
DLD;TALDO1	NA	NA
DLD;TPI1	0.739714	NA
DLD;GCK	NA	NA
DLD;PGAM2	NA	NA
DLD;PGLS	NA	NA
DLD;PKM	NA	NA
DLD;TKT	NA	NA
ENO1;ENO2	NA	NA
ENO1;ENO3	NA	NA
ENO1;FBP1	NA	NA
ENO1;FBP2	NA	NA
ENO1;G6PC	NA	-0.538122
ENO1;G6PD	NA	NA
ENO1;GAPDH	NA	NA
ENO1;GAPDHS	NA	NA
ENO1;GCK	NA	NA
ENO1;GOT1	NA	NA
ENO1;GOT2	NA	NA
ENO1;H6PD	NA	NA
ENO1;HK1	NA	NA
ENO1;HK2	NA	NA
ENO1;HK3	NA	NA
ENO1;LDHA	NA	NA
ENO1;LDHB	NA	NA
ENO1;LDHC	NA	NA
ENO1;MDH1	NA	NA
ENO1;MDH2	NA	NA
ENO1;ME1	NA	NA
ENO1;ME2	NA	NA
ENO1;PC	NA	NA
ENO1;PCK1	NA	NA
ENO1;PDHA1	NA	NA
ENO1;PDHA2	NA	NA
ENO1;PDHB	NA	NA
ENO1;PDHX	NA	NA
ENO1;PFKL	NA	NA
ENO1;PFKM	NA	NA
ENO1;PFKP	NA	NA
ENO1;PGAM1	NA	NA
ENO1;PGAM2	NA	NA
ENO1;PGK1	NA	NA
ENO1;PGK2	NA	NA
ENO1;PGLS	NA	NA
ENO1;PKLR	NA	NA
ENO1;PKM	NA	NA
ENO1;RPE	NA	-0.690674
ENO1;RPIA	NA	-0.465116
ENO1;TALDO1	NA	NA
ENO1;TKT	NA	NA
ENO1;TPI1	-0.736075	NA
ENO1;PGD	-1.88132	-0.513796
ENO1;LDHAL6B	NA	NA
ENO2;ENO3	NA	NA
ENO2;FBP1	NA	NA
ENO2;FBP2	NA	NA
ENO2;G6PC	NA	0.218911
ENO2;GAPDH	NA	NA
ENO2;GAPDHS	NA	NA
ENO2;GCK	NA	NA
ENO2;GOT2	NA	NA
ENO2;H6PD	NA	NA
ENO2;HK1	NA	NA
ENO2;HK2	NA	NA
ENO2;HK3	NA	NA
ENO2;LDHA	NA	NA
ENO2;LDHAL6B	NA	NA
ENO2;LDHB	NA	NA
ENO2;LDHC	NA	NA
ENO2;MDH1	NA	NA
ENO2;MDH2	NA	NA
ENO2;ME1	NA	NA
ENO2;ME2	NA	NA
ENO2;PC	NA	NA
ENO2;PCK1	NA	NA
ENO2;PDHA1	NA	NA
ENO2;PDHA2	NA	NA
ENO2;PDHB	NA	NA
ENO2;PDHX	NA	NA
ENO2;PFKL	NA	NA
ENO2;PFKM	NA	NA
ENO2;PFKP	NA	NA
ENO2;PGAM1	NA	NA
ENO2;PGAM2	NA	NA
ENO2;PGD	-0.499602	-0.350082
ENO2;PGK1	NA	NA
ENO2;PGK2	NA	NA
ENO2;PGLS	NA	NA
ENO2;PKLR	NA	NA
ENO2;PKM	NA	NA
ENO2;RPIA	NA	-0.36549
ENO2;TPI1	0.186693	NA
ENO2;G6PD	NA	NA
ENO2;GOT1	NA	NA
ENO2;RPE	NA	-0.548022
ENO2;TALDO1	NA	NA
ENO2;TKT	NA	NA
DLAT;ENO3	NA	NA
ENO3;FBP1	NA	NA
ENO3;G6PC	NA	-0.393927
ENO3;G6PD	NA	NA
ENO3;GAPDH	NA	NA
ENO3;GAPDHS	NA	NA
ENO3;GCK	NA	NA
ENO3;GOT1	NA	NA
ENO3;GOT2	NA	NA
ENO3;H6PD	NA	NA
ENO3;HK1	NA	NA
ENO3;HK2	NA	NA
ENO3;HK3	NA	NA
ENO3;LDHA	NA	NA
ENO3;LDHAL6B	NA	NA
ENO3;LDHB	NA	NA
ENO3;LDHC	NA	NA
ENO3;MDH1	NA	NA
ENO3;MDH2	NA	NA
ENO3;ME1	NA	NA
ENO3;ME2	NA	NA
ENO3;PC	NA	NA
ENO3;PCK1	NA	NA
ENO3;PDHA1	NA	NA
ENO3;PDHA2	NA	NA
ENO3;PDHB	NA	NA
ENO3;PDHX	NA	NA
ENO3;PFKM	NA	NA
ENO3;PFKP	NA	NA
ENO3;PGAM2	NA	NA
ENO3;PGD	-0.438745	0.298471
ENO3;PGK1	NA	NA
ENO3;PGK2	NA	NA
ENO3;PGLS	NA	NA
ENO3;PKLR	NA	NA
ENO3;PKM	NA	NA
ENO3;RPE	NA	-0.564066
ENO3;RPIA	NA	-0.325697
ENO3;TALDO1	NA	NA
ENO3;TPI1	-0.279078	NA
ENO3;FBP2	NA	NA
ENO3;PFKL	NA	NA
ENO3;TKT	NA	NA
ENO3;PGAM1	NA	NA
FBP1;FBP2	NA	NA
FBP1;G6PD	NA	NA
FBP1;GAPDH	NA	NA
FBP1;GAPDHS	NA	NA
FBP1;GCK	NA	NA
FBP1;GOT1	NA	NA
FBP1;GOT2	NA	NA
FBP1;H6PD	NA	NA
FBP1;HK1	NA	NA
FBP1;HK2	NA	NA
FBP1;HK3	NA	NA
FBP1;LDHA	NA	NA
FBP1;LDHAL6B	NA	NA
FBP1;LDHB	NA	NA
FBP1;LDHC	NA	NA
FBP1;MDH1	NA	NA
FBP1;MDH2	NA	NA
FBP1;ME1	NA	NA
FBP1;ME2	NA	NA
FBP1;PC	NA	NA
FBP1;PCK1	NA	NA
FBP1;PDHA1	NA	NA
FBP1;PDHA2	NA	NA
FBP1;PDHB	NA	NA
FBP1;PDHX	NA	NA
FBP1;PFKL	NA	NA
FBP1;PFKM	NA	NA
FBP1;PFKP	NA	NA
FBP1;PGAM1	NA	NA
FBP1;PGAM2	NA	NA
FBP1;PGD	-0.0997461	0.527642
FBP1;PGK1	NA	NA
FBP1;PGK2	NA	NA
FBP1;PGLS	NA	NA
FBP1;PKLR	NA	NA
FBP1;PKM	NA	NA
FBP1;RPE	NA	0.130954
FBP1;RPIA	NA	-0.0360663
FBP1;TKT	NA	NA
FBP1;TPI1	0.586591	NA
FBP1;G6PC	NA	0.170088
FBP1;TALDO1	NA	NA
FBP2;G6PC	NA	-0.554472
FBP2;G6PD	NA	NA
FBP2;GAPDH	NA	NA
FBP2;GAPDHS	NA	NA
FBP2;GCK	NA	NA
FBP2;GOT1	NA	NA
FBP2;GOT2	NA	NA
FBP2;H6PD	NA	NA
FBP2;HK1	NA	NA
FBP2;HK3	NA	NA
FBP2;LDHA	NA	NA
FBP2;LDHAL6B	NA	NA
FBP2;LDHB	NA	NA
FBP2;LDHC	NA	NA
FBP2;MDH1	NA	NA
FBP2;MDH2	NA	NA
FBP2;ME1	NA	NA
FBP2;ME2	NA	NA
FBP2;PC	NA	NA
FBP2;PCK1	NA	NA
FBP2;PDHA1	NA	NA
FBP2;PDHA2	NA	NA
FBP2;PDHB	NA	NA
FBP2;PDHX	NA	NA
FBP2;PFKL	NA	NA
FBP2;PFKM	NA	NA
FBP2;PFKP	NA	NA
FBP2;PGAM1	NA	NA
FBP2;PGAM2	NA	NA
FBP2;PGD	-0.735417	0.554357
FBP2;PGK1	NA	NA
FBP2;PGK2	NA	NA
FBP2;PGLS	NA	NA
FBP2;PKLR	NA	NA
FBP2;PKM	NA	NA
FBP2;RPE	NA	0.161331
FBP2;RPIA	NA	-0.111372
FBP2;TALDO1	NA	NA
FBP2;TPI1	-0.576427	NA
FBP2;TKT	NA	NA
G6PC;G6PD	NA	0.388238
G6PC;GAPDH	NA	-0.314089
G6PC;GAPDHS	NA	-0.343049
G6PC;GCK	NA	0.345686
G6PC;GOT2	NA	0.142222
G6PC;H6PD	NA	0.624513
G6PC;HK1	NA	-0.273949
G6PC;HK2	NA	-0.0471418
G6PC;HK3	NA	0.0836678
G6PC;LDHA	NA	-0.329644
G6PC;LDHAL6B	NA	0.28272
G6PC;LDHB	NA	-0.0398972
G6PC;LDHC	NA	0.113724
G6PC;MDH1	NA	0.376383
G6PC;MDH2	NA	-0.113861
G6PC;ME1	NA	0.668078
G6PC;ME2	NA	0.111259
G6PC;PC	NA	0.425466
G6PC;PCK1	NA	0.335378
G6PC;PDHA1	NA	-0.388625
G6PC;PDHA2	NA	-0.161821
G6PC;PDHB	NA	0.512752
G6PC;PDHX	NA	0.668309
G6PC;PFKL	NA	-0.0769826
G6PC;PFKP	NA	0.578538
G6PC;PGAM1	NA	-0.656026
G6PC;PGAM2	NA	0.421555
G6PC;PGK1	NA	-0.0706704
G6PC;PGK2	NA	0.218563
G6PC;PGLS	NA	-0.299003
G6PC;PKLR	NA	0.649519
G6PC;RPIA	NA	-0.539362
G6PC;TALDO1	NA	-0.628251
G6PC;TPI1	-0.560911	-0.12718
G6PC;PFKM	NA	0.104013
G6PC;PGD	-1.15838	-0.406551
G6PC;RPE	NA	-0.086965
G6PC;TKT	NA	-0.382464
G6PC;GOT1	NA	-0.224316
G6PC;PKM	NA	-0.355143
G6PD;GAPDH	NA	NA
G6PD;GAPDHS	NA	NA
G6PD;GCK	NA	NA
G6PD;GOT1	NA	NA
G6PD;GOT2	NA	NA
G6PD;H6PD	NA	NA
G6PD;HK1	NA	NA
G6PD;HK2	NA	NA
G6PD;HK3	NA	NA
G6PD;LDHA	NA	NA
G6PD;LDHAL6B	NA	NA
G6PD;LDHB	NA	NA
G6PD;LDHC	NA	NA
G6PD;MDH1	NA	NA
G6PD;MDH2	NA	NA
G6PD;ME1	NA	NA
G6PD;ME2	NA	NA
G6PD;PC	NA	NA
G6PD;PDHA1	NA	NA
G6PD;PDHA2	NA	NA
G6PD;PDHB	NA	NA
G6PD;PDHX	NA	NA
G6PD;PFKL	NA	NA
G6PD;PFKM	NA	NA
G6PD;PFKP	NA	NA
G6PD;PGAM1	NA	NA
G6PD;PGAM2	NA	NA
G6PD;PGD	-0.965496	0.491991
G6PD;PGK1	NA	NA
G6PD;PGK2	NA	NA
G6PD;PGLS	NA	NA
G6PD;PKLR	NA	NA
G6PD;PKM	NA	NA
G6PD;RPE	NA	0.112704
G6PD;RPIA	NA	0.160915
G6PD;TALDO1	NA	NA
G6PD;TPI1	-0.710134	NA
G6PD;PCK1	NA	NA
G6PD;TKT	NA	NA
GAPDH;GCK	NA	NA
GAPDH;GOT1	NA	NA
GAPDH;GOT2	NA	NA
GAPDH;H6PD	NA	NA
GAPDH;HK1	NA	NA
GAPDH;HK2	NA	NA
GAPDH;HK3	NA	NA
GAPDH;LDHA	NA	NA
GAPDH;LDHAL6B	NA	NA
GAPDH;LDHB	NA	NA
GAPDH;LDHC	NA	NA
GAPDH;MDH1	NA	NA
GAPDH;MDH2	NA	NA
GAPDH;ME1	NA	NA
GAPDH;ME2	NA	NA
GAPDH;PC	NA	NA
GAPDH;PCK1	NA	NA
GAPDH;PDHA1	NA	NA
GAPDH;PDHA2	NA	NA
GAPDH;PDHB	NA	NA
GAPDH;PFKL	NA	NA
GAPDH;PFKM	NA	NA
GAPDH;PFKP	NA	NA
GAPDH;PGAM1	NA	NA
GAPDH;PGAM2	NA	NA
GAPDH;PGD	-1.41093	0.119423
GAPDH;PGK1	NA	NA
GAPDH;PGK2	NA	NA
GAPDH;PGLS	NA	NA
GAPDH;PKLR	NA	NA
GAPDH;PKM	NA	NA
GAPDH;RPE	NA	-0.272918
GAPDH;RPIA	NA	-0.449438
GAPDH;TALDO1	NA	NA
GAPDH;TKT	NA	NA
GAPDH;GAPDHS	NA	NA
GAPDH;PDHX	NA	NA
GAPDH;TPI1	-0.2755	NA
GAPDHS;GCK	NA	NA
GAPDHS;GOT1	NA	NA
GAPDHS;GOT2	NA	NA
GAPDHS;H6PD	NA	NA
GAPDHS;HK2	NA	NA
GAPDHS;HK3	NA	NA
GAPDHS;LDHA	NA	NA
GAPDHS;LDHAL6B	NA	NA
GAPDHS;LDHB	NA	NA
GAPDHS;LDHC	NA	NA
GAPDHS;MDH1	NA	NA
GAPDHS;MDH2	NA	NA
GAPDHS;ME2	NA	NA
GAPDHS;PC	NA	NA
GAPDHS;PCK1	NA	NA
GAPDHS;PDHA1	NA	NA
GAPDHS;PDHA2	NA	NA
GAPDHS;PDHB	NA	NA
GAPDHS;PDHX	NA	NA
GAPDHS;PFKL	NA	NA
GAPDHS;PFKM	NA	NA
GAPDHS;PGAM1	NA	NA
GAPDHS;PGAM2	NA	NA
GAPDHS;PGD	-0.113952	0.27494
GAPDHS;PGK1	NA	NA
GAPDHS;PGK2	NA	NA
GAPDHS;PGLS	NA	NA
GAPDHS;PKLR	NA	NA
GAPDHS;PKM	NA	NA
GAPDHS;RPE	NA	-0.138193
GAPDHS;RPIA	NA	-0.0735006
GAPDHS;TALDO1	NA	NA
GAPDHS;TKT	NA	NA
GAPDHS;TPI1	0.864628	NA
GAPDHS;HK1	NA	NA
GAPDHS;ME1	NA	NA
GAPDHS;PFKP	NA	NA
GCK;GOT1	NA	NA
GCK;GOT2	NA	NA
GCK;H6PD	NA	NA
GCK;HK1	NA	NA
GCK;HK2	NA	NA
GCK;HK3	NA	NA
GCK;LDHA	NA	NA
GCK;LDHAL6B	NA	NA
GCK;LDHB	NA	NA
GCK;LDHC	NA	NA
GCK;MDH1	NA	NA
GCK;ME1	NA	NA
GCK;ME2	NA	NA
GCK;PC	NA	NA
GCK;PCK1	NA	NA
GCK;PDHA1	NA	NA
GCK;PDHA2	NA	NA
GCK;PFKL	NA	NA
GCK;PFKM	NA	NA
GCK;PFKP	NA	NA
GCK;PGAM1	NA	NA
GCK;PGAM2	NA	NA
GCK;PGD	0.258319	0.533456
GCK;PGK1	NA	NA
GCK;PGK2	NA	NA
GCK;PGLS	NA	NA
GCK;PKLR	NA	NA
GCK;PKM	NA	NA
GCK;RPIA	NA	0.587361
GCK;TKT	NA	NA
GCK;TPI1	0.581465	NA
GCK;MDH2	NA	NA
GCK;PDHX	NA	NA
GCK;RPE	NA	0.259621
GCK;TALDO1	NA	NA
GCK;PDHB	NA	NA
GOT1;GOT2	NA	NA
GOT1;H6PD	NA	NA
GOT1;HK1	NA	NA
GOT1;HK2	NA	NA
GOT1;HK3	NA	NA
GOT1;LDHAL6B	NA	NA
GOT1;LDHB	NA	NA
GOT1;LDHC	NA	NA
GOT1;MDH1	NA	NA
GOT1;MDH2	NA	NA
GOT1;ME1	NA	NA
GOT1;ME2	NA	NA
GOT1;PC	NA	NA
GOT1;PDHA1	NA	NA
GOT1;PDHA2	NA	NA
GOT1;PDHB	NA	NA
GOT1;PDHX	NA	NA
GOT1;PFKL	NA	NA
GOT1;PFKM	NA	NA
GOT1;PFKP	NA	NA
GOT1;PGAM1	NA	NA
GOT1;PGAM2	NA	NA
GOT1;PGD	-0.886747	-0.176682
GOT1;PGK1	NA	NA
GOT1;PGLS	NA	NA
GOT1;PKLR	NA	NA
GOT1;PKM	NA	NA
GOT1;RPIA	NA	0.294127
GOT1;TALDO1	NA	NA
GOT1;TKT	NA	NA
GOT1;TPI1	0.142187	NA
GOT1;LDHA	NA	NA
GOT1;PCK1	NA	NA
GOT1;PGK2	NA	NA
GOT1;RPE	NA	-0.375056
GOT2;H6PD	NA	NA
GOT2;HK1	NA	NA
GOT2;HK2	NA	NA
GOT2;HK3	NA	NA
GOT2;LDHAL6B	NA	NA
GOT2;LDHB	NA	NA
GOT2;LDHC	NA	NA
GOT2;MDH1	NA	NA
GOT2;MDH2	NA	NA
GOT2;ME1	NA	NA
GOT2;ME2	NA	NA
GOT2;PC	NA	NA
GOT2;PCK1	NA	NA
GOT2;PDHA1	NA	NA
GOT2;PDHA2	NA	NA
GOT2;PDHB	NA	NA
GOT2;PDHX	NA	NA
GOT2;PFKL	NA	NA
GOT2;PGAM1	NA	NA
GOT2;PGAM2	NA	NA
GOT2;PGD	-0.848734	0.316066
GOT2;PGK1	NA	NA
GOT2;PGK2	NA	NA
GOT2;PGLS	NA	NA
GOT2;PKLR	NA	NA
GOT2;PKM	NA	NA
GOT2;RPE	NA	-0.596223
GOT2;TKT	NA	NA
GOT2;TPI1	-0.397188	NA
GOT2;LDHA	NA	NA
GOT2;PFKM	NA	NA
GOT2;PFKP	NA	NA
GOT2;RPIA	NA	0.183041
GOT2;TALDO1	NA	NA
H6PD;HK1	NA	NA
H6PD;HK2	NA	NA
H6PD;LDHA	NA	NA
H6PD;LDHAL6B	NA	NA
H6PD;LDHB	NA	NA
H6PD;LDHC	NA	NA
H6PD;MDH1	NA	NA
H6PD;MDH2	NA	NA
H6PD;ME2	NA	NA
H6PD;PCK1	NA	NA
H6PD;PDHA1	NA	NA
H6PD;PDHA2	NA	NA
H6PD;PDHB	NA	NA
H6PD;PDHX	NA	NA
H6PD;PFKL	NA	NA
H6PD;PFKM	NA	NA
H6PD;PFKP	NA	NA
H6PD;PGAM1	NA	NA
H6PD;PGAM2	NA	NA
H6PD;PGD	-0.612905	-0.346882
H6PD;PGK1	NA	NA
H6PD;PGK2	NA	NA
H6PD;PGLS	NA	NA
H6PD;PKLR	NA	NA
H6PD;PKM	NA	NA
H6PD;RPE	NA	0.133453
H6PD;RPIA	NA	0.363715
H6PD;TALDO1	NA	NA
H6PD;TKT	NA	NA
H6PD;TPI1	0.376721	NA
H6PD;HK3	NA	NA
H6PD;ME1	NA	NA
H6PD;PC	NA	NA
HK1;HK2	NA	NA
HK1;LDHA	NA	NA
HK1;LDHAL6B	NA	NA
HK1;LDHB	NA	NA
HK1;LDHC	NA	NA
HK1;MDH1	NA	NA
HK1;ME1	NA	NA
HK1;ME2	NA	NA
HK1;PC	NA	NA
HK1;PCK1	NA	NA
HK1;PDHA1	NA	NA
HK1;PDHA2	NA	NA
HK1;PDHX	NA	NA
HK1;PFKL	NA	NA
HK1;PFKM	NA	NA
HK1;PFKP	NA	NA
HK1;PGAM2	NA	NA
HK1;PGK1	NA	NA
HK1;PGK2	NA	NA
HK1;PGLS	NA	NA
HK1;PKM	NA	NA
HK1;RPE	NA	0.298497
HK1;RPIA	NA	-0.0120526
HK1;TALDO1	NA	NA
HK1;TKT	NA	NA
HK1;TPI1	0.195118	NA
HK1;HK3	NA	NA
HK1;MDH2	NA	NA
HK1;PDHB	NA	NA
HK1;PGAM1	NA	NA
HK1;PGD	-0.0703732	0.525915
HK1;PKLR	NA	NA
FBP2;HK2	NA	NA
HK2;HK3	NA	NA
HK2;LDHA	NA	NA
HK2;LDHAL6B	NA	NA
HK2;LDHB	NA	NA
HK2;LDHC	NA	NA
HK2;MDH1	NA	NA
HK2;MDH2	NA	NA
HK2;ME2	NA	NA
HK2;PC	NA	NA
HK2;PDHA1	NA	NA
HK2;PDHA2	NA	NA
HK2;PDHB	NA	NA
HK2;PDHX	NA	NA
HK2;PFKL	NA	NA
HK2;PFKM	NA	NA
HK2;PFKP	NA	NA
HK2;PGAM1	NA	NA
HK2;PGAM2	NA	NA
HK2;PGD	-0.990962	-0.108232
HK2;PGK1	NA	NA
HK2;PGLS	NA	NA
HK2;PKLR	NA	NA
HK2;PKM	NA	NA
HK2;RPE	NA	-0.532418
HK2;RPIA	NA	0.0964201
HK2;TALDO1	NA	NA
HK2;TKT	NA	NA
HK2;TPI1	0.0238451	NA
HK2;ME1	NA	NA
HK2;PCK1	NA	NA
HK2;PGK2	NA	NA
HK3;LDHAL6B	NA	NA
HK3;LDHB	NA	NA
HK3;LDHC	NA	NA
HK3;MDH1	NA	NA
HK3;MDH2	NA	NA
HK3;ME1	NA	NA
HK3;ME2	NA	NA
HK3;PC	NA	NA
HK3;PCK1	NA	NA
HK3;PDHA1	NA	NA
HK3;PDHA2	NA	NA
HK3;PDHB	NA	NA
HK3;PFKL	NA	NA
HK3;PFKM	NA	NA
HK3;PFKP	NA	NA
HK3;PGAM1	NA	NA
HK3;PGAM2	NA	NA
HK3;PGD	-0.36363	0.698571
HK3;PGK1	NA	NA
HK3;PGK2	NA	NA
HK3;PGLS	NA	NA
HK3;PKLR	NA	NA
HK3;RPE	NA	0.374429
HK3;RPIA	NA	0.0286358
HK3;TALDO1	NA	NA
HK3;TPI1	-0.013997	NA
HK3;LDHA	NA	NA
HK3;PDHX	NA	NA
HK3;PKM	NA	NA
HK3;TKT	NA	NA
LDHA;LDHAL6B	NA	NA
LDHA;LDHB	NA	NA
LDHA;LDHC	NA	NA
LDHA;MDH1	NA	NA
LDHA;MDH2	NA	NA
LDHA;ME1	NA	NA
LDHA;ME2	NA	NA
LDHA;PC	NA	NA
LDHA;PCK1	NA	NA
LDHA;PDHA1	NA	NA
LDHA;PDHA2	NA	NA
LDHA;PDHB	NA	NA
LDHA;PDHX	NA	NA
LDHA;PFKL	NA	NA
LDHA;PFKM	NA	NA
LDHA;PGAM1	NA	NA
LDHA;PGAM2	NA	NA
LDHA;PGD	-0.480847	0.400218
LDHA;PGK1	NA	NA
LDHA;PGK2	NA	NA
LDHA;PGLS	NA	NA
LDHA;PKLR	NA	NA
LDHA;PKM	NA	NA
LDHA;RPE	NA	0.112106
LDHA;RPIA	NA	-0.0732405
LDHA;TALDO1	NA	NA
LDHA;TPI1	0.431456	NA
LDHA;PFKP	NA	NA
LDHA;TKT	NA	NA
LDHAL6B;LDHB	NA	NA
LDHAL6B;LDHC	NA	NA
LDHAL6B;MDH1	NA	NA
LDHAL6B;MDH2	NA	NA
LDHAL6B;ME1	NA	NA
LDHAL6B;ME2	NA	NA
LDHAL6B;PC	NA	NA
LDHAL6B;PCK1	NA	NA
LDHAL6B;PDHA2	NA	NA
LDHAL6B;PDHX	NA	NA
LDHAL6B;PFKL	NA	NA
LDHAL6B;PFKM	NA	NA
LDHAL6B;PGAM1	NA	NA
LDHAL6B;PGAM2	NA	NA
LDHAL6B;PGD	-0.127304	-0.254497
LDHAL6B;PGK1	NA	NA
LDHAL6B;PGK2	NA	NA
LDHAL6B;PGLS	NA	NA
LDHAL6B;PKLR	NA	NA
LDHAL6B;PKM	NA	NA
LDHAL6B;RPE	NA	-0.27063
LDHAL6B;RPIA	NA	0.276059
LDHAL6B;TALDO1	NA	NA
LDHAL6B;TKT	NA	NA
LDHAL6B;PDHB	NA	NA
LDHAL6B;PFKP	NA	NA
LDHAL6B;TPI1	-0.0374786	NA
LDHAL6B;PDHA1	NA	NA
LDHB;LDHC	NA	NA
LDHB;MDH1	NA	NA
LDHB;MDH2	NA	NA
LDHB;ME2	NA	NA
LDHB;PC	NA	NA
LDHB;PCK1	NA	NA
LDHB;PDHA1	NA	NA
LDHB;PDHA2	NA	NA
LDHB;PDHB	NA	NA
LDHB;PDHX	NA	NA
LDHB;PFKL	NA	NA
LDHB;PFKM	NA	NA
LDHB;PFKP	NA	NA
LDHB;PGAM1	NA	NA
LDHB;PGAM2	NA	NA
LDHB;PGK1	NA	NA
LDHB;PGLS	NA	NA
LDHB;PKM	NA	NA
LDHB;RPE	NA	0.489141
LDHB;RPIA	NA	0.268665
LDHB;TALDO1	NA	NA
LDHB;TKT	NA	NA
LDHB;ME1	NA	NA
LDHB;PGD	-0.289202	-0.203553
LDHB;PGK2	NA	NA
LDHB;PKLR	NA	NA
LDHB;TPI1	0.516949	NA
LDHC;MDH1	NA	NA
LDHC;MDH2	NA	NA
LDHC;ME1	NA	NA
LDHC;ME2	NA	NA
LDHC;PC	NA	NA
LDHC;PCK1	NA	NA
LDHC;PDHA1	NA	NA
LDHC;PDHA2	NA	NA
LDHC;PDHB	NA	NA
LDHC;PDHX	NA	NA
LDHC;PFKL	NA	NA
LDHC;PFKM	NA	NA
LDHC;PGAM1	NA	NA
LDHC;PGAM2	NA	NA
LDHC;PGD	-0.37739	-0.156587
LDHC;PGK1	NA	NA
LDHC;PGK2	NA	NA
LDHC;PGLS	NA	NA
LDHC;PKLR	NA	NA
LDHC;PKM	NA	NA
LDHC;RPE	NA	0.257777
LDHC;RPIA	NA	-0.162851
LDHC;TALDO1	NA	NA
LDHC;TKT	NA	NA
LDHC;TPI1	0.00841694	NA
LDHC;PFKP	NA	NA
MDH1;MDH2	NA	NA
MDH1;ME1	NA	NA
MDH1;ME2	NA	NA
MDH1;PC	NA	NA
MDH1;PCK1	NA	NA
MDH1;PDHA1	NA	NA
MDH1;PDHA2	NA	NA
MDH1;PDHB	NA	NA
MDH1;PDHX	NA	NA
MDH1;PFKL	NA	NA
MDH1;PFKM	NA	NA
MDH1;PFKP	NA	NA
MDH1;PGAM1	NA	NA
MDH1;PGAM2	NA	NA
MDH1;PGK1	NA	NA
MDH1;PGK2	NA	NA
MDH1;PGLS	NA	NA
MDH1;PKLR	NA	NA
MDH1;PKM	NA	NA
MDH1;RPE	NA	0.45137
MDH1;RPIA	NA	-0.0170455
MDH1;TALDO1	NA	NA
MDH1;TKT	NA	NA
MDH1;TPI1	-0.0791884	NA
MDH1;PGD	-0.787008	-0.409527
MDH2;ME1	NA	NA
MDH2;ME2	NA	NA
MDH2;PC	NA	NA
MDH2;PCK1	NA	NA
MDH2;PDHA1	NA	NA
MDH2;PDHA2	NA	NA
MDH2;PDHB	NA	NA
MDH2;PDHX	NA	NA
MDH2;PFKL	NA	NA
MDH2;PFKM	NA	NA
MDH2;PFKP	NA	NA
MDH2;PGAM1	NA	NA
MDH2;PGAM2	NA	NA
MDH2;PGK1	NA	NA
MDH2;PGK2	NA	NA
MDH2;PGLS	NA	NA
MDH2;PKLR	NA	NA
MDH2;PKM	NA	NA
MDH2;RPE	NA	-0.00641979
MDH2;RPIA	NA	-0.614797
MDH2;TALDO1	NA	NA
MDH2;TKT	NA	NA
MDH2;TPI1	0.513185	NA
MDH2;PGD	-0.207367	-0.443636
ME1;ME2	NA	NA
ME1;PC	NA	NA
ME1;PCK1	NA	NA
ME1;PDHA1	NA	NA
ME1;PDHA2	NA	NA
ME1;PDHB	NA	NA
ME1;PFKL	NA	NA
ME1;PFKM	NA	NA
ME1;PFKP	NA	NA
ME1;PGAM1	NA	NA
ME1;PGD	-0.214083	0.085978
ME1;PGK1	NA	NA
ME1;PGK2	NA	NA
ME1;PGLS	NA	NA
ME1;PKLR	NA	NA
ME1;PKM	NA	NA
ME1;RPE	NA	0.689464
ME1;RPIA	NA	0.308454
ME1;TALDO1	NA	NA
ME1;TKT	NA	NA
ME1;PDHX	NA	NA
ME1;PGAM2	NA	NA
ME1;TPI1	0.312664	NA
ME2;PC	NA	NA
ME2;PCK1	NA	NA
ME2;PDHA1	NA	NA
ME2;PDHA2	NA	NA
ME2;PDHB	NA	NA
ME2;PDHX	NA	NA
ME2;PFKL	NA	NA
ME2;PFKM	NA	NA
ME2;PFKP	NA	NA
ME2;PGAM1	NA	NA
ME2;PGAM2	NA	NA
ME2;PGD	-0.306745	0.34094
ME2;PGK1	NA	NA
ME2;PGK2	NA	NA
ME2;PGLS	NA	NA
ME2;PKM	NA	NA
ME2;RPE	NA	-0.392515
ME2;RPIA	NA	0.447599
ME2;TALDO1	NA	NA
ME2;TKT	NA	NA
ME2;TPI1	0.748462	NA
ME2;PKLR	NA	NA
PC;PCK1	NA	NA
PC;PDHA1	NA	NA
PC;PDHB	NA	NA
PC;PDHX	NA	NA
PC;PFKL	NA	NA
PC;PFKM	NA	NA
PC;PFKP	NA	NA
PC;PGAM1	NA	NA
PC;PGAM2	NA	NA
PC;PGK1	NA	NA
PC;PGK2	NA	NA
PC;PGLS	NA	NA
PC;PKLR	NA	NA
PC;PKM	NA	NA
PC;RPIA	NA	0.266646
PC;TKT	NA	NA
PC;PDHA2	NA	NA
PC;PGD	-0.671056	-0.413121
PC;RPE	NA	-0.314966
PC;TALDO1	NA	NA
PC;TPI1	-0.628825	NA
PCK1;PDHA2	NA	NA
PCK1;PDHB	NA	NA
PCK1;PDHX	NA	NA
PCK1;PFKL	NA	NA
PCK1;PFKM	NA	NA
PCK1;PFKP	NA	NA
PCK1;PGAM1	NA	NA
PCK1;PGAM2	NA	NA
PCK1;PGD	-0.517908	0.0316508
PCK1;PGK1	NA	NA
PCK1;PGK2	NA	NA
PCK1;PGLS	NA	NA
PCK1;PKLR	NA	NA
PCK1;RPE	NA	-0.350176
PCK1;RPIA	NA	-0.193729
PCK1;TALDO1	NA	NA
PCK1;TKT	NA	NA
PCK1;TPI1	0.451533	NA
PCK1;PKM	NA	NA
PCK1;PDHA1	NA	NA
PDHA1;PDHA2	NA	NA
PDHA1;PDHB	NA	NA
PDHA1;PDHX	NA	NA
PDHA1;PFKL	NA	NA
PDHA1;PFKM	NA	NA
PDHA1;PFKP	NA	NA
PDHA1;PGAM2	NA	NA
PDHA1;PGD	-0.273083	0.0437919
PDHA1;PGK1	NA	NA
PDHA1;PGK2	NA	NA
PDHA1;PGLS	NA	NA
PDHA1;PKLR	NA	NA
PDHA1;PKM	NA	NA
PDHA1;RPE	NA	0.161967
PDHA1;RPIA	NA	-0.32311
PDHA1;TALDO1	NA	NA
PDHA1;TKT	NA	NA
PDHA1;TPI1	0.276891	NA
PDHA1;PGAM1	NA	NA
PDHA2;PDHB	NA	NA
PDHA2;PDHX	NA	NA
PDHA2;PFKL	NA	NA
PDHA2;PFKM	NA	NA
PDHA2;PFKP	NA	NA
PDHA2;PGAM1	NA	NA
PDHA2;PGAM2	NA	NA
PDHA2;PGD	-0.777029	-0.438146
PDHA2;PGK2	NA	NA
PDHA2;PGLS	NA	NA
PDHA2;PKLR	NA	NA
PDHA2;PKM	NA	NA
PDHA2;RPE	NA	0.273633
PDHA2;RPIA	NA	0.309266
PDHA2;TALDO1	NA	NA
PDHA2;TKT	NA	NA
PDHA2;PGK1	NA	NA
PDHA2;TPI1	0.347214	NA
PDHB;PDHX	NA	NA
PDHB;PFKL	NA	NA
PDHB;PFKM	NA	NA
PDHB;PFKP	NA	NA
PDHB;PGAM1	NA	NA
PDHB;PGAM2	NA	NA
PDHB;PGD	0.0543511	0.04707
PDHB;PGK1	NA	NA
PDHB;PGLS	NA	NA
PDHB;PKLR	NA	NA
PDHB;PKM	NA	NA
PDHB;RPIA	NA	0.206098
PDHB;TALDO1	NA	NA
PDHB;TKT	NA	NA
PDHB;TPI1	0.798736	NA
PDHB;PGK2	NA	NA
PDHB;RPE	NA	0.138937
PDHX;PFKL	NA	NA
PDHX;PFKM	NA	NA
PDHX;PFKP	NA	NA
PDHX;PGAM1	NA	NA
PDHX;PGAM2	NA	NA
PDHX;PGD	-0.375238	0.572197
PDHX;PGK1	NA	NA
PDHX;PGK2	NA	NA
PDHX;PGLS	NA	NA
PDHX;PKLR	NA	NA
PDHX;PKM	NA	NA
PDHX;RPE	NA	0.0667047
PDHX;RPIA	NA	0.481616
PDHX;TALDO1	NA	NA
PDHX;TKT	NA	NA
PDHX;TPI1	-0.201764	NA
PFKL;PFKM	NA	NA
PFKL;PFKP	NA	NA
PFKL;PGAM1	NA	NA
PFKL;PGAM2	NA	NA
PFKL;PGD	-0.816136	-0.253584
PFKL;PGK1	NA	NA
PFKL;PGLS	NA	NA
PFKL;PKLR	NA	NA
PFKL;PKM	NA	NA
PFKL;RPIA	NA	-0.207519
PFKL;TALDO1	NA	NA
PFKL;TKT	NA	NA
PFKL;PGK2	NA	NA
PFKL;TPI1	-0.24904	NA
PFKL;RPE	NA	0.0258553
PFKM;PFKP	NA	NA
PFKM;PGAM1	NA	NA
PFKM;PGAM2	NA	NA
PFKM;PGD	-0.892527	-0.6594
PFKM;PGK1	NA	NA
PFKM;PGK2	NA	NA
PFKM;PGLS	NA	NA
PFKM;PKLR	NA	NA
PFKM;PKM	NA	NA
PFKM;RPE	NA	0.116047
PFKM;RPIA	NA	-0.183847
PFKM;TALDO1	NA	NA
PFKM;TKT	NA	NA
PFKM;TPI1	-0.428874	NA
PFKP;PGAM1	NA	NA
PFKP;PGAM2	NA	NA
PFKP;PGD	0.204231	-0.282283
PFKP;PGK1	NA	NA
PFKP;PGK2	NA	NA
PFKP;PGLS	NA	NA
PFKP;PKLR	NA	NA
PFKP;PKM	NA	NA
PFKP;RPE	NA	0.405143
PFKP;RPIA	NA	-0.185713
PFKP;TALDO1	NA	NA
PFKP;TKT	NA	NA
PFKP;TPI1	0.1218	NA
PGAM1;PGAM2	NA	NA
PGAM1;PGD	-0.832989	0.0700332
PGAM1;PGK1	NA	NA
PGAM1;PGK2	NA	NA
PGAM1;PGLS	NA	NA
PGAM1;PKLR	NA	NA
PGAM1;PKM	NA	NA
PGAM1;RPE	NA	-0.427419
PGAM1;RPIA	NA	0.290021
PGAM1;TALDO1	NA	NA
PGAM1;TKT	NA	NA
PGAM1;TPI1	0.134211	NA
PGAM2;PGD	-1.22328	-0.471057
PGAM2;PGK1	NA	NA
PGAM2;PGK2	NA	NA
PGAM2;PKLR	NA	NA
PGAM2;RPE	NA	-0.583862
PGAM2;RPIA	NA	-0.2151
PGAM2;TALDO1	NA	NA
PGAM2;TKT	NA	NA
PGAM2;TPI1	0.477745	NA
PGAM2;PGLS	NA	NA
PGAM2;PKM	NA	NA
PGD;PGK1	-1.012	-1.05241
PGD;PGK2	0.209777	0.653401
PGD;PGLS	-0.347842	-0.459765
PGD;PKLR	-0.946534	0.0959627
PGD;PKM	-0.847047	-0.20691
PGD;RPE	-1.71205	-0.855066
PGD;RPIA	-0.997669	-0.604876
PGD;TALDO1	-0.840471	-0.418599
PGD;TPI1	-1.29098	-0.571924
PGD;TKT	-0.62861	-0.74386
PGK1;PGK2	NA	NA
PGK1;PGLS	NA	NA
PGK1;PKLR	NA	NA
PGK1;PKM	NA	NA
PGK1;RPE	NA	0.308203
PGK1;RPIA	NA	0.193754
PGK1;TKT	NA	NA
PGK1;TPI1	0.176819	NA
PGK1;TALDO1	NA	NA
PGK2;PKLR	NA	NA
PGK2;PKM	NA	NA
PGK2;RPE	NA	0.0490594
PGK2;RPIA	NA	-0.0393139
PGK2;TALDO1	NA	NA
PGK2;TKT	NA	NA
PGK2;TPI1	0.160355	NA
PGK2;PGLS	NA	NA
PGLS;PKLR	NA	NA
PGLS;PKM	NA	NA
PGLS;RPE	NA	0.0678888
PGLS;RPIA	NA	0.0504317
PGLS;TKT	NA	NA
PGLS;TPI1	-0.26056	NA
PGLS;TALDO1	NA	NA
PKLR;PKM	NA	NA
PKLR;RPE	NA	0.372057
PKLR;RPIA	NA	0.380672
PKLR;TALDO1	NA	NA
PKLR;TKT	NA	NA
PKLR;TPI1	0.185287	NA
PKM;RPIA	NA	-0.177903
PKM;TALDO1	NA	NA
PKM;TKT	NA	NA
PKM;TPI1	-0.669092	NA
PKM;RPE	NA	0.0467542
RPE;RPIA	NA	-0.272809
RPE;TALDO1	NA	-0.389738
RPE;TPI1	-0.518111	0.140376
RPE;TKT	NA	-0.537045
RPIA;TALDO1	NA	-0.842429
RPIA;TKT	NA	-0.151388
RPIA;TPI1	-0.269548	0.134178
TALDO1;TPI1	0.0447884	NA
TALDO1;TKT	NA	NA
TKT;TPI1	-0.569018	NA

## Sheet: Shen-Mali.strong
GEMINI score for strong interactions (default parameters were used, except for "prior_shape = 5"). Strong interactions are defined as gene pairs in which the magnitude of the combination effect is greater than the individual effects. This could include lethality and recovery interactions. The strongest interactions have the highest scores.
	X293T	A549	Hela
ABL1;ADA	-0.37776	0.188254	-1.15759
ABL1;ALK	-0.157173	-0.567305	-0.718876
ABL1;ARID1A	-0.099748	-0.156637	-0.367839
ABL1;ARID2	-0.581381	-0.0734818	0.0954962
ABL1;ATM	0.361875	-0.492127	-0.707544
ABL1;BCL2	-0.824181	0.401046	0.537871
ABL1;BRAF	-0.0761846	-0.141988	0.68967
ABL1;BRCA1	0.0258612	-0.425635	0.0112034
ABL1;BRCA2	0.149478	0.221481	-0.439261
ABL1;BRD4	-0.627509	-0.201541	1.37149
ABL1;BTK	0.0570099	0.0850707	0.3874
ABL1;CASP8	-0.138273	-0.589474	0.865409
ABL1;CDH1	0.078794	-0.410402	-0.138356
ABL1;CDK4	0.162667	-0.174336	0.379488
ABL1;CDK6	-0.573705	0.0994866	-0.336214
ABL1;CDK9	0.777965	1.11186	-0.181989
ABL1;CDKN1B	0.205764	0.180552	-0.198563
ABL1;CDKN2A	-0.675044	-0.21158	-0.17329
ABL1;CHEK1	1.48038	-0.644807	0.303653
ABL1;CHEK2	-0.290932	-0.32021	0.396334
ABL1;EGFR	-0.965837	0.507391	-0.112343
ABL1;ERBB2	-0.389692	-0.132776	-0.18261
ABL1;FGFR2	-0.667601	-0.345045	1.18596
ABL1;FGFR3	0.0617561	-0.416454	-0.278971
ABL1;FLT3	-0.476938	0.022205	0.867689
ABL1;FNTA	0.1698	-0.402481	0.750541
ABL1;GATA3	-0.3631	-0.63242	1.2144
ABL1;HDAC2	0.174523	0.397663	-0.816945
ABL1;HDAC6	0.0329537	-0.38071	-0.0348935
ABL1;HSP90AA1	-0.942109	0.603683	0.710553
ABL1;IGF1R	0.961614	0.776354	-1.23414
ABL1;KDM5C	-0.651245	-0.603476	0.544554
ABL1;KDM6A	-0.562107	-0.123166	0.428298
ABL1;KIT	-0.102012	0.675645	-0.26273
ABL1;KMT2D	-0.142643	-0.235202	0.831625
ABL1;MAP2K1	-0.387073	0.0625661	0.502864
ABL1;MAP3K1	-0.690503	-0.630395	1.31642
ABL1;MET	0.572945	-0.239965	0.375352
ABL1;MLH1	0.390498	0.199422	-0.444247
ABL1;MSH6	0.383069	-0.417114	0.999273
ABL1;NF1	-0.0989918	-0.196331	0.00509198
ABL1;PARP1	-0.526333	-0.284154	1.09032
ABL1;PBRM1	0.641402	0.0486735	-0.00401211
ABL1;PDGFRA	-0.00598015	-0.343431	-0.171148
ABL1;PIK3CA	0.299789	-0.427471	0.251768
ABL1;PIK3R1	0.115637	0.207608	0.154186
ABL1;PRKDC	0.547055	0.119993	-0.404529
ABL1;PTEN	0.317255	-0.184229	-0.628665
ABL1;RB1	-0.798132	-0.719608	0.900921
ABL1;ROR1	-0.0379238	-0.395102	-0.413012
ABL1;RPS6KB1	-0.477742	0.210329	0.237051
ABL1;RRM2	0.232721	0.891924	-0.456061
ABL1;RUNX1	-0.336014	-0.351228	-0.333024
ABL1;SETD2	-0.112086	0.554587	0.349492
ABL1;SMARCA4	0.429997	0.106791	-0.596935
ABL1;SMARCB1	1.24428	-0.542717	0.468714
ABL1;SMO	-0.477182	0.340381	-0.0799514
ABL1;SRC	-0.410377	-0.211911	-0.327343
ABL1;TOP1	-0.301798	0.112211	-0.107355
ABL1;TP53	-0.18967	-1.73828	0.354231
ABL1;TSC1	0.720695	-0.33634	0.552254
ABL1;TYMS	0.836491	-0.389835	0.531671
ABL1;VEGFA	0.276747	-0.416086	-0.0181964
ABL1;VHL	-0.495049	0.590701	0.756148
ABL1;WEE1	0.456939	-0.627316	0.225218
ABL1;AKT1	-0.0711799	0.567923	1.02503
ABL1;APC	-0.791987	-0.304975	-0.223804
ABL1;DHFR	0.374241	-0.607682	-0.280667
ABL1;HDAC1	0.108967	0.367438	-0.207952
ABL1;MTOR	-0.339056	0.0734945	1.28227
ABL1;SMAD4	0.475222	-0.209111	0.951041
ABL1;JAK2	0.0189306	0.35435	0.104255
ADA;AKT1	-0.862121	-0.521151	-0.0122165
ADA;ALK	-0.28124	0.112315	-0.975872
ADA;ARID1A	-0.145131	0.394428	-0.604536
ADA;ATM	-0.200113	0.26817	-0.408377
ADA;BRAF	-1.0644	0.516906	-1.1034
ADA;BRCA1	-0.176002	-0.200811	-0.523447
ADA;BRCA2	0.442069	-0.170179	-1.64879
ADA;BRD4	-0.244099	-0.52565	-0.660296
ADA;BTK	-0.746879	0.58218	-1.49243
ADA;CASP8	-0.576816	-0.505048	-1.14144
ADA;CDH1	0.0576904	0.205035	0.453116
ADA;CDK4	-0.541399	-0.220194	-1.40065
ADA;CDK6	-0.943706	-0.619054	0.257279
ADA;CDK9	0.504549	0.590063	-1.07388
ADA;CDKN1B	-0.651543	-0.53063	-0.174848
ADA;CDKN2A	-0.377508	-0.412582	-0.420135
ADA;CHEK1	1.06052	0.537503	-0.0610999
ADA;CHEK2	-0.435055	1.03953	-0.445739
ADA;DHFR	0.214261	-0.387664	-1.11424
ADA;EGFR	-0.589178	-0.0890169	-0.116145
ADA;ERBB2	-0.632595	-0.240129	0.150204
ADA;FGFR2	-0.739451	0.335777	0.533516
ADA;FGFR3	-0.614322	-0.10291	-1.11763
ADA;FLT3	0.0239131	0.0944949	-0.218526
ADA;HDAC1	-0.791331	0.13195	-0.703409
ADA;HDAC2	0.431402	0.73606	0.557684
ADA;HSP90AA1	-0.272202	-0.140227	-0.122664
ADA;JAK2	-0.313155	-0.0314995	-1.30454
ADA;KDM5C	-0.666423	-0.460591	-0.780976
ADA;KDM6A	-0.581439	-0.0916966	-1.13483
ADA;KIT	-0.304637	-0.451535	-1.54351
ADA;KMT2D	-0.449633	0.2913	-1.37632
ADA;MAP2K1	0.40586	-0.412371	-1.21406
ADA;MAP3K1	-0.75863	0.356094	-0.397255
ADA;MET	-0.863575	0.262281	-0.610061
ADA;MLH1	-0.323946	0.506214	-0.851187
ADA;MSH6	-0.78158	-0.321278	-0.14147
ADA;MTOR	-0.164816	-0.109546	-0.115635
ADA;NF1	-1.03921	-0.329087	-1.47816
ADA;PARP1	-0.639437	0.0522384	-0.300114
ADA;PIK3CA	-0.0910828	-0.553616	-0.558233
ADA;PIK3R1	0.740894	-0.358042	-0.757465
ADA;PRKDC	0.313074	0.89294	-0.519296
ADA;PTEN	-1.03568	-0.390506	-0.1553
ADA;RB1	-0.664104	-0.652155	-0.46626
ADA;ROR1	-0.365202	-0.484552	0.539013
ADA;RRM2	-0.301768	0.43023	-1.35119
ADA;RUNX1	-1.05298	-0.148469	0.367787
ADA;SETD2	-0.213357	0.654264	-0.0693424
ADA;SMAD4	0.176751	-0.620687	0.521285
ADA;SMARCA4	0.0794602	-0.0649523	-1.57175
ADA;SMARCB1	-0.168137	-0.231336	0.340689
ADA;SMO	-0.577658	-0.220071	-0.839646
ADA;SRC	0.0800665	0.466168	-0.76692
ADA;TOP1	-0.297511	0.356096	-0.915366
ADA;TP53	-0.377161	-1.6058	-0.481138
ADA;TYMS	-0.585677	-0.573247	-0.34515
ADA;VEGFA	0.0282602	-0.196976	-0.572354
ADA;VHL	-0.786939	0.569098	-0.698323
ADA;WEE1	-0.178907	0.182869	-1.402
ADA;APC	0.603057	-0.584447	-0.266861
ADA;ARID2	0.134551	0.369853	-1.44922
ADA;BCL2	-0.647577	-0.0389411	-1.13842
ADA;FNTA	0.251057	1.15352	-0.903785
ADA;GATA3	-0.65491	-0.277153	-0.322917
ADA;HDAC6	-0.176795	-0.341265	0.107918
ADA;IGF1R	0.708289	0.581402	-1.11317
ADA;PBRM1	-0.0680678	-0.565742	-0.661254
ADA;PDGFRA	0.398977	0.227454	-1.01467
ADA;TSC1	0.887914	-0.192937	-1.05034
ADA;RPS6KB1	0.186506	0.807727	-0.968903
AKT1;ALK	-0.401901	-0.0803129	0.271453
AKT1;APC	-0.492242	-0.457603	1.23569
AKT1;ARID1A	-0.0744384	-0.127912	0.08952
AKT1;ARID2	-0.175435	-0.362539	0.460736
AKT1;ATM	-0.462658	-0.0571063	-0.476002
AKT1;BCL2	-0.5435	-0.171947	0.271199
AKT1;BRAF	-0.415739	0.063749	0.291593
AKT1;BRCA1	-0.0744295	-0.426806	0.150179
AKT1;BRCA2	0.0165473	-0.387211	0.26781
AKT1;BRD4	0.0108144	0.181458	0.362722
AKT1;BTK	-0.544206	-0.0310684	-0.325207
AKT1;CASP8	-0.00704702	-0.122648	0.741058
AKT1;CDH1	-0.670155	-0.0792681	0.10491
AKT1;CDK4	-0.0222504	-0.263162	0.719075
AKT1;CDK6	-0.203288	-0.542317	0.654501
AKT1;CDK9	0.995958	1.21504	0.476255
AKT1;CDKN1B	0.290898	-0.276744	-0.782706
AKT1;CDKN2A	-0.355166	0.160453	0.939658
AKT1;CHEK1	0.697989	0.0366744	0.251646
AKT1;CHEK2	-0.452041	0.347841	0.913795
AKT1;DHFR	0.314906	0.341866	-0.138287
AKT1;EGFR	-0.418902	0.694321	-0.457744
AKT1;ERBB2	-0.690958	-0.0282117	-0.421202
AKT1;FGFR2	-0.510298	0.617975	1.25209
AKT1;FGFR3	-0.619992	0.193894	0.716754
AKT1;FLT3	-0.205897	0.515998	0.529217
AKT1;FNTA	0.86656	0.173532	0.276225
AKT1;GATA3	-0.964785	-0.189982	0.201333
AKT1;HDAC1	-0.197347	-0.650207	0.907286
AKT1;HDAC2	-0.58705	-0.218993	-0.53555
AKT1;HDAC6	-0.115756	-0.0730847	0.892105
AKT1;HSP90AA1	-1.014	-0.169724	0.189052
AKT1;IGF1R	0.225912	-0.0471665	-1.27305
AKT1;JAK2	0.218273	-0.172396	-0.391836
AKT1;KDM5C	-0.165619	-0.254973	-0.0131271
AKT1;KDM6A	-0.325933	-0.504798	0.777381
AKT1;KMT2D	-0.00940519	0.20394	0.338411
AKT1;MAP2K1	-0.073385	-0.414244	0.385473
AKT1;MAP3K1	-0.471006	0.0583329	0.49371
AKT1;MET	-0.687486	0.313014	0.449371
AKT1;MLH1	-0.731738	0.612007	-0.218789
AKT1;MSH6	-0.280119	-0.645183	-0.0505563
AKT1;MTOR	0.016487	-0.475881	-0.146214
AKT1;NF1	-0.328663	-0.419687	-0.378702
AKT1;PARP1	0.239148	0.261167	0.226476
AKT1;PBRM1	-0.179435	0.347171	0.0391804
AKT1;PDGFRA	0.113842	-0.201442	-0.297525
AKT1;PIK3CA	-0.450044	-0.614794	0.808787
AKT1;PIK3R1	0.250846	0.00331435	0.682367
AKT1;PRKDC	0.49224	-0.146289	0.701561
AKT1;PTEN	-0.815417	-0.0568877	0.333252
AKT1;RB1	-0.142211	0.434811	-0.00357392
AKT1;ROR1	-0.639019	0.398623	-0.0870491
AKT1;RPS6KB1	-0.601359	-0.22815	-0.185966
AKT1;RRM2	0.597704	0.878965	2.18802
AKT1;SETD2	0.167589	-0.38251	-0.571971
AKT1;SMARCA4	-0.219383	-0.118645	-0.14138
AKT1;SMARCB1	-0.215613	0.46297	0.528967
AKT1;SMO	0.0501196	0.516374	0.107752
AKT1;SRC	-0.816152	0.144621	0.27305
AKT1;TOP1	-0.355882	-0.270618	-0.169421
AKT1;TP53	-0.208963	1.0087	0.0601878
AKT1;TSC1	0.596928	-0.706433	0.432209
AKT1;TYMS	-0.37776	0.143205	0.895388
AKT1;VHL	-0.68971	0.61262	0.713185
AKT1;WEE1	0.0333604	-0.4038	-0.863506
AKT1;KIT	-0.403742	-0.178284	-0.899857
AKT1;RUNX1	-0.395871	0.255755	0.577036
AKT1;SMAD4	0.0509075	-0.409214	0.668801
AKT1;VEGFA	-0.503278	-0.439445	0.586125
ALK;APC	-0.190705	-0.43701	0.119922
ALK;ARID1A	-0.37731	-0.0726026	0.0814875
ALK;ARID2	-0.381922	-0.249386	0.887578
ALK;ATM	0.0741965	0.342179	0.0343415
ALK;BRAF	-0.761317	0.121274	-0.488738
ALK;BRCA1	-0.2656	0.75653	-0.33846
ALK;BRCA2	-0.516327	0.584328	0.25653
ALK;BRD4	-0.625546	0.252531	-0.319492
ALK;BTK	-0.471839	0.266815	0.0619539
ALK;CASP8	-0.577763	-0.352882	0.797734
ALK;CDH1	-0.815041	0.306467	-0.783491
ALK;CDK4	-0.714352	0.866268	0.172048
ALK;CDK9	0.631465	0.819272	-0.458761
ALK;CDKN1B	-0.128877	-0.317797	0.656047
ALK;CDKN2A	-0.578565	-0.216889	1.25879
ALK;CHEK1	1.14389	-0.252719	0.448276
ALK;CHEK2	-0.341287	0.410034	0.25599
ALK;DHFR	-0.50647	-0.388994	-0.573488
ALK;EGFR	-0.159179	-0.264262	1.63957
ALK;FGFR2	-0.433653	0.618569	0.348422
ALK;FGFR3	-0.356644	0.348266	-0.621754
ALK;FLT3	-0.449334	-0.534265	-0.471679
ALK;FNTA	0.568039	0.473145	0.0176137
ALK;GATA3	-0.587068	0.0836155	-0.427439
ALK;HDAC2	-0.355349	0.146024	0.463173
ALK;HDAC6	-0.102579	0.677391	-0.578143
ALK;HSP90AA1	-0.0159009	0.228368	-0.55888
ALK;IGF1R	0.356293	0.709362	-0.576998
ALK;JAK2	-0.0360248	-0.405243	-0.347179
ALK;KDM5C	-0.520785	0.79049	0.0202412
ALK;KIT	-0.965975	-0.14443	-0.0475679
ALK;KMT2D	-0.251379	-0.310715	0.753234
ALK;MAP2K1	-0.335091	-0.58992	-0.0832459
ALK;MAP3K1	0.215391	0.290026	-0.251096
ALK;MET	-1.06144	-0.30984	-0.440567
ALK;MLH1	-0.642158	-0.255729	0.343305
ALK;MSH6	-0.137508	-0.0944398	0.127777
ALK;NF1	-0.372454	-0.075592	-1.44131
ALK;PARP1	-0.260429	0.406772	-0.908059
ALK;PBRM1	-0.00878141	1.05916	0.563148
ALK;PDGFRA	-0.718319	0.193416	0.936259
ALK;PIK3CA	-0.11652	0.229568	-0.0601898
ALK;PRKDC	1.26055	0.61264	0.436767
ALK;PTEN	-0.357311	0.056701	-0.319342
ALK;ROR1	-0.637541	0.0944901	-0.41038
ALK;RPS6KB1	-0.0734239	-0.10694	-0.86977
ALK;RRM2	0.169061	0.998328	-0.749237
ALK;RUNX1	-0.413327	0.385696	0.754734
ALK;SETD2	-0.443227	0.383664	0.446971
ALK;SMAD4	-0.0642425	0.197504	1.14111
ALK;SMARCA4	-0.145122	-0.0823918	0.341892
ALK;SMARCB1	0.223581	-0.386906	-0.501186
ALK;SMO	-0.692544	0.254812	-0.0353433
ALK;SRC	-0.851176	0.488687	0.182475
ALK;TOP1	0.0276297	0.412779	0.325379
ALK;TP53	-0.487385	-0.946501	-0.00284151
ALK;TSC1	0.691922	-0.5708	0.960137
ALK;TYMS	-0.276298	0.198305	0.656178
ALK;VEGFA	-0.338189	-0.40896	-0.264426
ALK;VHL	-0.335109	0.0688115	0.231776
ALK;WEE1	-0.13105	-0.296253	-0.706943
ALK;BCL2	-0.228064	-0.0128388	0.342288
ALK;CDK6	-0.478062	-0.0621655	0.0794967
ALK;ERBB2	-0.732148	0.700812	0.1193
ALK;HDAC1	-0.258357	0.453165	0.206902
ALK;KDM6A	-0.412707	0.55079	0.0853871
ALK;MTOR	0.151314	0.447541	-0.307016
ALK;PIK3R1	0.162641	0.0187041	-0.742228
APC;ARID1A	-0.504657	-0.524818	0.438019
APC;ATM	-0.406162	0.0417257	0.208103
APC;BCL2	-0.707361	0.134034	-0.402383
APC;BRAF	-0.786051	0.139594	0.280389
APC;BRCA1	-0.76908	0.37258	-0.0451627
APC;BRCA2	-0.823556	0.151532	0.712053
APC;BTK	-0.101467	-0.199463	0.452526
APC;CASP8	-1.07517	-0.191951	0.157239
APC;CDH1	-0.470495	0.276605	0.665161
APC;CDK4	-0.259361	-0.384866	0.16328
APC;CDK6	-0.922011	-0.3451	-0.0290628
APC;CDK9	0.239906	0.723429	-0.136542
APC;CHEK1	1.03312	0.0426386	0.136011
APC;CHEK2	-0.0348977	0.51317	0.0013299
APC;DHFR	-0.517301	-0.361654	0.259846
APC;EGFR	-0.796062	-0.326722	-0.552867
APC;ERBB2	-1.26948	-0.517388	-0.268368
APC;FGFR2	-1.10225	0.0293228	1.5427
APC;FGFR3	-0.366652	-0.37627	-0.00811241
APC;FLT3	-0.171211	-0.587515	0.0310219
APC;FNTA	0.374886	-0.246817	0.442771
APC;GATA3	-0.0203166	-0.403287	0.458571
APC;HDAC6	-0.0173399	0.53594	0.841513
APC;HSP90AA1	-1.09048	0.14388	1.55554
APC;IGF1R	-0.75143	0.322155	-0.842035
APC;JAK2	-0.680474	0.535069	0.131589
APC;KDM5C	-0.104939	-0.178956	1.44841
APC;KDM6A	-0.839272	-0.194831	1.01347
APC;KIT	-0.62789	-0.644717	0.0799755
APC;KMT2D	-0.298634	0.336796	0.0691633
APC;MAP2K1	-1.03321	-0.299181	0.581783
APC;MAP3K1	-0.381584	0.29065	0.510415
APC;MET	-1.15001	0.402554	0.201553
APC;MLH1	-0.0515895	-0.33645	-0.108541
APC;MSH6	-0.654719	-0.553311	1.12018
APC;MTOR	-0.419328	0.307638	0.27211
APC;NF1	-1.2745	-0.517287	-0.52131
APC;PARP1	0.685609	-0.0176223	0.937412
APC;PBRM1	-0.0311893	-0.000734922	0.381831
APC;PDGFRA	-0.209691	0.379661	-0.74373
APC;PIK3CA	-0.102731	-0.527825	1.26944
APC;PIK3R1	0.300362	-0.0619467	0.523087
APC;PRKDC	-0.242497	0.543329	0.137583
APC;PTEN	-0.377342	0.000224001	1.15804
APC;RB1	0.0130728	-0.447148	0.475757
APC;ROR1	-0.204869	-0.575228	0.180291
APC;RPS6KB1	0.0627534	0.404235	-0.00516112
APC;RRM2	-1.27513	0.0769396	0.933261
APC;RUNX1	-0.238621	-0.463603	-0.957746
APC;SETD2	0.130185	0.412143	0.31539
APC;SMAD4	-0.441651	-0.310888	0.250006
APC;SMARCB1	0.141518	-0.0918846	0.0959705
APC;SMO	-0.0164225	-0.154678	-0.269592
APC;TOP1	-0.452535	-0.115579	0.555477
APC;TP53	-0.213479	-0.0580566	0.981191
APC;TSC1	-0.200116	-0.840489	0.176361
APC;TYMS	-1.07092	0.288296	-0.655628
APC;VEGFA	-0.388511	0.0995373	0.461024
APC;VHL	-1.06638	0.710697	1.24506
APC;ARID2	-0.672233	0.405317	0.996179
APC;BRD4	-0.2649	0.0055694	0.0562382
APC;CDKN1B	-0.387833	-0.579252	0.416174
APC;CDKN2A	-0.665346	-0.32119	0.16367
APC;HDAC1	-0.717869	0.229713	1.94915
APC;HDAC2	-1.21429	0.68528	0.446135
APC;SMARCA4	-0.184381	-0.1895	0.308744
APC;SRC	0.248854	-0.357538	-0.413649
APC;WEE1	-0.379937	-0.283294	-0.681866
ARID1A;ARID2	-0.615927	-0.557697	0.402761
ARID1A;ATM	-0.0733955	-0.634451	0.32594
ARID1A;BCL2	-0.595794	-0.00686193	0.351675
ARID1A;BRAF	-0.397843	0.0437349	0.811755
ARID1A;BRCA1	0.718916	-0.386674	-0.0289959
ARID1A;BRCA2	-0.217456	0.187019	0.0163471
ARID1A;BRD4	-0.758344	-0.584397	0.323637
ARID1A;CASP8	0.225133	0.221421	-0.807239
ARID1A;CDH1	-1.01489	0.242099	1.04393
ARID1A;CDK4	-0.619302	0.174047	-0.24847
ARID1A;CDK6	-0.424422	-0.442471	0.551983
ARID1A;CDK9	0.146613	0.425569	-0.556437
ARID1A;CDKN1B	-0.0449471	0.0138226	-0.113595
ARID1A;CDKN2A	-0.577126	0.0294362	-0.0387191
ARID1A;CHEK1	0.703542	0.140108	-0.381513
ARID1A;CHEK2	-0.354664	-0.340259	0.192191
ARID1A;DHFR	-0.170128	0.105473	-0.0677075
ARID1A;EGFR	-0.965421	0.0811943	-0.0666473
ARID1A;ERBB2	-0.170464	-0.0346756	0.365532
ARID1A;FGFR2	0.124213	-0.039119	0.481277
ARID1A;FGFR3	0.0857177	-0.335611	0.247975
ARID1A;FLT3	-0.00955403	0.0463297	-0.772621
ARID1A;GATA3	-0.706502	0.20606	0.283351
ARID1A;HDAC1	-0.107966	-0.118311	0.45831
ARID1A;HDAC2	-0.127908	0.249299	0.942569
ARID1A;HSP90AA1	0.0508508	-0.280269	0.148213
ARID1A;IGF1R	0.370594	1.12683	0.373247
ARID1A;JAK2	0.088982	0.377084	-0.470601
ARID1A;KDM5C	0.0409096	-0.0704167	0.0584781
ARID1A;KDM6A	-0.649919	-0.631654	0.49892
ARID1A;KIT	-0.479265	-0.359465	0.272074
ARID1A;KMT2D	-0.658932	0.39153	-0.758164
ARID1A;MAP2K1	-0.70143	-0.11046	-0.853821
ARID1A;MAP3K1	-0.00717397	-0.37548	0.657732
ARID1A;MET	-0.84739	0.295251	-0.720676
ARID1A;MLH1	-0.137002	-0.632604	-0.369659
ARID1A;MSH6	0.0395754	-0.176873	0.058132
ARID1A;MTOR	0.57643	-0.116987	0.724434
ARID1A;NF1	-0.441508	-0.00484371	-0.824009
ARID1A;PARP1	0.542926	0.045188	-0.0787085
ARID1A;PBRM1	-0.0410782	0.229247	-0.594137
ARID1A;PIK3CA	0.215613	-0.545925	0.114166
ARID1A;PIK3R1	0.266114	0.950562	-0.451632
ARID1A;PRKDC	-0.389285	0.901136	-0.278847
ARID1A;RB1	-0.622363	0.169057	0.733578
ARID1A;ROR1	-0.363609	0.155617	-1.1233
ARID1A;RPS6KB1	-0.279603	0.661311	-0.545884
ARID1A;RRM2	1.02449	0.418657	0.0267049
ARID1A;RUNX1	-0.399936	-0.173714	-0.513716
ARID1A;SETD2	-0.0826663	-0.34943	-0.885165
ARID1A;SMAD4	0.148122	0.210733	-0.302279
ARID1A;SMARCA4	-0.44051	-0.0558315	-0.35956
ARID1A;SMARCB1	0.514472	0.489262	-0.246116
ARID1A;SMO	-0.240945	0.0715158	0.87897
ARID1A;SRC	-0.686443	0.675376	0.383911
ARID1A;TP53	-0.74377	-0.632759	-0.294269
ARID1A;TSC1	0.314795	-0.701988	0.119117
ARID1A;TYMS	0.207148	0.0273107	0.756605
ARID1A;VEGFA	0.599567	0.441734	0.15288
ARID1A;VHL	-0.278796	0.620783	0.0921458
ARID1A;WEE1	-0.0383912	-0.585655	1.02538
ARID1A;BTK	0.0686876	-0.105726	-0.0537054
ARID1A;FNTA	0.466134	0.250726	-0.00976495
ARID1A;PDGFRA	0.103575	-0.813814	-0.744777
ARID1A;PTEN	0.0486524	-0.0788	-0.140312
ARID1A;TOP1	0.117109	0.0104999	-0.742337
ARID1A;HDAC6	-0.113007	-0.221424	0.229345
ARID2;ATM	0.0644505	-0.22908	-0.551724
ARID2;BCL2	-0.791286	0.175801	-0.45446
ARID2;BRAF	-0.0442387	-0.314583	0.0314542
ARID2;BRCA1	0.0496059	0.666445	0.0941307
ARID2;BRCA2	0.490587	-0.458202	0.857207
ARID2;BRD4	-0.119774	-0.313047	0.720271
ARID2;BTK	-0.0529204	-0.589343	0.861399
ARID2;CASP8	0.051422	-0.566363	0.622389
ARID2;CDH1	-0.946354	-0.0322705	0.597285
ARID2;CDK4	-0.441041	-0.281716	0.700505
ARID2;CDK6	0.0816175	-0.047299	-0.50734
ARID2;CDK9	0.787754	0.533744	-0.226671
ARID2;CDKN1B	0.562402	1.55705	-0.333151
ARID2;CDKN2A	0.467098	-0.167194	-0.510628
ARID2;CHEK1	1.37463	0.822128	1.22703
ARID2;CHEK2	1.03031	-0.0630836	-0.316306
ARID2;DHFR	-0.272211	-0.0518288	0.161862
ARID2;ERBB2	0.460087	0.345259	-0.607118
ARID2;FGFR2	-0.311044	0.489307	0.902846
ARID2;FGFR3	0.139336	-0.358681	-0.161503
ARID2;FLT3	-0.456125	-0.0838154	1.32257
ARID2;FNTA	0.433818	0.573035	0.0930256
ARID2;HDAC1	-0.128615	-0.0360509	0.494149
ARID2;HDAC2	-0.33101	0.0163257	-0.524633
ARID2;HDAC6	-0.537689	-0.30695	1.62131
ARID2;HSP90AA1	-0.338963	-0.300119	0.369729
ARID2;IGF1R	0.283193	0.124004	-0.890519
ARID2;JAK2	-0.0666295	-0.0562772	0.33201
ARID2;KDM5C	-0.651872	0.107614	0.569459
ARID2;KDM6A	0.0955509	0.118568	1.4633
ARID2;KIT	0.253802	-0.301763	0.0446095
ARID2;KMT2D	-0.0361706	0.342966	0.278754
ARID2;MAP2K1	0.0222698	-0.209169	0.0733888
ARID2;MET	-0.532286	0.0916667	0.50471
ARID2;MLH1	-0.0533336	0.432456	-0.371413
ARID2;MTOR	0.267539	0.103275	0.110022
ARID2;PARP1	0.0969243	0.261782	0.452369
ARID2;PBRM1	0.257089	-0.124415	1.40181
ARID2;PDGFRA	0.130093	-0.335903	-0.071001
ARID2;PIK3CA	0.610783	-0.526763	0.0284664
ARID2;PIK3R1	0.382664	0.903938	-0.297101
ARID2;PRKDC	0.896716	0.809426	0.172968
ARID2;PTEN	0.892434	-0.260998	-0.511844
ARID2;ROR1	0.231895	-0.160814	-0.626517
ARID2;RPS6KB1	-0.0450886	0.496672	0.466075
ARID2;RUNX1	0.198989	0.380776	0.373895
ARID2;SETD2	-0.0915602	-0.368865	-0.551372
ARID2;SMAD4	-0.0245976	-0.238267	-0.514824
ARID2;SMARCA4	0.4356	-0.16415	1.41129
ARID2;SMARCB1	0.206654	-0.387311	0.357088
ARID2;SMO	0.111163	-0.056112	-0.662378
ARID2;SRC	-0.329262	0.182948	-0.305882
ARID2;TOP1	-0.402217	0.311463	-0.153994
ARID2;TP53	-0.516347	-1.3215	0.0830603
ARID2;TSC1	1.76176	-0.854392	-0.664304
ARID2;TYMS	-0.289291	0.385668	-0.0564048
ARID2;VEGFA	0.475991	-0.625706	-0.192069
ARID2;VHL	-0.505509	-0.349123	0.374918
ARID2;WEE1	-0.331747	-0.320778	-0.049703
ARID2;EGFR	-1.02573	0.957137	-0.405586
ARID2;GATA3	-0.374574	-0.260095	0.102621
ARID2;MAP3K1	-0.0992059	-0.0676909	1.08743
ARID2;MSH6	-0.623849	-0.132542	1.45392
ARID2;NF1	0.141068	0.410412	-1.46217
ARID2;RB1	-0.412919	-0.25881	0.185223
ARID2;RRM2	0.655032	0.574231	1.18863
ATM;BCL2	-0.787547	-0.510554	0.575435
ATM;BRAF	-0.470245	0.253357	-0.353305
ATM;BRCA1	-0.797486	0.716185	-0.214476
ATM;BRCA2	0.217362	0.426907	-0.438356
ATM;BRD4	-0.533734	0.118567	-0.0728864
ATM;BTK	0.289515	-0.0688683	0.551786
ATM;CASP8	0.303429	-0.0818336	0.14583
ATM;CDH1	-0.354479	-0.130941	-0.479484
ATM;CDK4	0.0709065	0.331223	0.161577
ATM;CDK6	0.0605673	0.0570053	-0.238776
ATM;CDK9	1.14022	0.753432	-0.621658
ATM;CDKN1B	-0.453173	0.341423	0.0969869
ATM;CDKN2A	0.500282	-0.458213	-0.421941
ATM;CHEK1	0.829765	-0.42259	0.205583
ATM;CHEK2	0.307574	-0.365472	-0.635453
ATM;DHFR	0.43319	-0.209903	-0.204657
ATM;ERBB2	0.158262	0.184393	-0.207137
ATM;FGFR2	-0.245962	-0.285426	-0.225647
ATM;FGFR3	0.13117	0.146981	-0.573143
ATM;FLT3	-0.279551	-0.131092	-0.683094
ATM;FNTA	1.2511	-0.386831	0.329448
ATM;GATA3	-0.115851	-0.100084	0.319044
ATM;HDAC1	-0.0878399	0.221258	-0.749688
ATM;HDAC2	0.0972703	0.56658	-0.810892
ATM;HDAC6	-0.397043	0.277923	0.100009
ATM;HSP90AA1	-0.960124	-0.251808	0.445256
ATM;IGF1R	0.84096	1.0083	-0.033672
ATM;KDM6A	0.353218	-0.282875	-0.344314
ATM;KIT	0.278432	0.0848813	0.087027
ATM;KMT2D	0.503777	-0.125415	1.0624
ATM;MAP2K1	0.0855012	-0.728855	-0.388182
ATM;MAP3K1	0.200805	0.183007	-0.235568
ATM;MET	-0.649678	0.0747023	0.688639
ATM;MLH1	-0.404291	-0.0135375	0.380033
ATM;MSH6	0.619896	-0.0744998	-0.231492
ATM;MTOR	0.35174	-0.0975644	-0.286328
ATM;NF1	0.679578	-0.243352	-0.705855
ATM;PBRM1	0.880553	-0.0201397	-0.744434
ATM;PDGFRA	-0.535425	-0.773703	0.289632
ATM;PIK3CA	0.241706	0.190597	-0.679803
ATM;PIK3R1	0.346455	-0.368822	-0.0145249
ATM;PRKDC	0.561504	-0.177477	-0.46018
ATM;PTEN	0.148471	-0.430652	0.206894
ATM;RB1	-0.0709562	-0.400197	-0.56475
ATM;ROR1	0.211393	-0.288767	-0.268635
ATM;RPS6KB1	-0.697462	0.498398	-0.470674
ATM;RRM2	0.59814	0.909456	-0.676754
ATM;SETD2	1.33012	0.0555544	0.304995
ATM;SMAD4	0.154573	0.50168	-0.667369
ATM;SMARCA4	-0.0394833	0.590124	0.0589085
ATM;SMO	0.208347	0.058527	0.190989
ATM;SRC	-0.179212	0.294428	-0.419892
ATM;TP53	0.245054	-0.605823	0.291132
ATM;VEGFA	0.409377	-0.624864	0.128772
ATM;JAK2	0.587275	-0.595082	-0.238077
ATM;KDM5C	-0.0020095	-0.279473	-0.370265
ATM;PARP1	0.653389	-0.256737	-0.0936382
ATM;RUNX1	0.00590066	0.0345564	-0.881992
ATM;SMARCB1	0.649829	-0.22249	0.189723
ATM;TSC1	0.283967	-0.110784	-0.923691
ATM;TYMS	0.219181	0.0644842	-0.517032
ATM;VHL	0.228709	0.512694	-0.741206
ATM;WEE1	0.843917	-0.332614	0.581612
ATM;EGFR	-0.189062	0.622893	-0.561855
BCL2;BRCA1	-0.224246	0.565023	-0.175845
BCL2;BRCA2	0.285575	0.0262221	-0.5469
BCL2;BTK	-0.921815	-0.305471	0.311815
BCL2;CASP8	-0.744665	-0.0108183	0.0830429
BCL2;CDH1	-0.704807	0.235002	0.0157609
BCL2;CDK4	-0.847891	0.323503	0.324373
BCL2;CDK6	-0.116834	0.336119	-0.973336
BCL2;CDK9	0.752458	0.692793	0.188612
BCL2;CDKN1B	-0.0942296	-0.519358	0.259747
BCL2;CDKN2A	0.435593	0.0763192	0.29927
BCL2;CHEK1	0.543221	0.0209384	0.159867
BCL2;CHEK2	-0.464486	0.564671	-0.572445
BCL2;DHFR	-0.370141	-0.208271	0.295628
BCL2;ERBB2	-0.0719857	-0.417984	0.256312
BCL2;FGFR3	-0.549984	-0.428447	-0.0331306
BCL2;GATA3	-0.404319	-0.247791	0.468785
BCL2;HDAC1	-0.909732	-0.42838	0.379032
BCL2;HDAC2	0.0607093	0.178142	0.148846
BCL2;HDAC6	-0.994002	0.305412	-0.438856
BCL2;HSP90AA1	-0.147393	-0.352142	-0.742518
BCL2;IGF1R	-0.279893	0.577216	-1.11695
BCL2;JAK2	-0.535011	-0.0267888	-0.487781
BCL2;KDM5C	0.0720323	-0.401383	0.454387
BCL2;KDM6A	-0.311446	-0.298058	0.132641
BCL2;KIT	-0.23746	-0.404023	-0.524875
BCL2;KMT2D	-0.139839	0.224018	-0.60601
BCL2;MAP2K1	-0.838937	0.264906	0.580479
BCL2;MAP3K1	-0.430511	0.41212	0.814181
BCL2;MET	-0.199134	-0.0020686	1.21967
BCL2;MLH1	-0.78464	-0.13757	-0.478074
BCL2;MSH6	-0.796195	-0.578582	1.03323
BCL2;MTOR	-0.557581	-0.201681	0.182485
BCL2;NF1	-1.01381	-0.28501	0.137946
BCL2;PARP1	-0.089976	-0.323356	0.168185
BCL2;PDGFRA	-0.87013	-0.0972196	-0.32728
BCL2;PIK3CA	-0.527968	-0.265969	0.718763
BCL2;RB1	-0.442332	-0.36144	0.810487
BCL2;ROR1	-0.452323	-0.50527	-0.962668
BCL2;RPS6KB1	-0.440378	0.624905	-0.736336
BCL2;RRM2	-0.259969	0.191966	0.1455
BCL2;RUNX1	-0.407805	-0.0947251	-0.578875
BCL2;SETD2	-0.204937	-0.375458	0.990665
BCL2;SMAD4	-0.339643	-0.00937325	-0.26174
BCL2;SMARCA4	-0.678449	-0.587645	0.0304573
BCL2;SMARCB1	-0.534741	0.0856044	0.183696
BCL2;SMO	-0.0175412	-0.504829	0.151279
BCL2;SRC	-1.04677	-0.320707	0.358908
BCL2;TOP1	-0.540222	-0.393205	0.016472
BCL2;TP53	-0.486068	-1.66261	0.458612
BCL2;TSC1	0.629604	-0.823906	-0.988843
BCL2;TYMS	-0.203973	-0.606705	-0.348765
BCL2;VEGFA	0.46875	-0.509267	0.563104
BCL2;VHL	-0.739558	0.300132	0.541827
BCL2;WEE1	-0.879172	0.258862	-0.0333628
BCL2;BRAF	-0.820444	0.0750387	-0.0896785
BCL2;BRD4	-0.26672	-0.0541602	0.43538
BCL2;EGFR	-0.957529	0.545359	-0.259573
BCL2;FLT3	0.151102	-0.399302	0.487403
BCL2;FNTA	0.210633	0.63906	0.823195
BCL2;PBRM1	0.219185	-0.413701	-0.223655
BCL2;PIK3R1	-0.571472	-0.490869	-0.00746674
BCL2;PRKDC	-0.868366	-0.0631639	0.999116
BCL2;PTEN	-0.946123	0.196779	-0.606579
BCL2;FGFR2	-0.400867	-0.429659	0.729921
BRAF;BRD4	-0.097561	0.203123	-0.351336
BRAF;BTK	-0.663777	0.198274	0.614503
BRAF;CASP8	-0.800259	-0.0673013	-0.0406817
BRAF;CDH1	0.0562691	-0.261071	0.5764
BRAF;CDK4	-0.362193	-0.314437	1.19894
BRAF;CDK6	-0.664927	-0.703218	-0.0424456
BRAF;CDK9	-0.279964	0.572094	1.06776
BRAF;CDKN1B	-0.850903	0.226696	-0.169978
BRAF;CDKN2A	-0.657496	-0.179567	0.952019
BRAF;CHEK2	-0.0921192	-0.312615	0.936364
BRAF;DHFR	-0.453567	-0.215703	0.465292
BRAF;ERBB2	-0.114957	-0.216256	-0.696618
BRAF;FGFR2	-0.236749	0.0724034	0.237068
BRAF;FNTA	-0.27175	0.587982	0.444289
BRAF;GATA3	-0.78234	0.0731217	1.1425
BRAF;HDAC1	-0.918922	0.0973231	-0.0291338
BRAF;HDAC2	-0.635234	0.460059	0.229475
BRAF;HDAC6	-0.636805	-0.604641	1.0442
BRAF;HSP90AA1	-0.58166	-0.395267	1.52338
BRAF;IGF1R	0.0458263	1.1685	-0.968398
BRAF;JAK2	-0.746768	0.298168	0.513384
BRAF;KDM5C	-0.84944	0.690177	0.522396
BRAF;KDM6A	0.0931462	-0.392676	0.704046
BRAF;KIT	-0.850378	-0.233463	-0.815531
BRAF;KMT2D	-0.348483	-0.525282	1.25547
BRAF;MAP3K1	0.104899	-0.0208029	0.168133
BRAF;MET	-0.702527	-0.289335	0.0541774
BRAF;MLH1	-0.13886	-0.396035	-0.55295
BRAF;MSH6	-0.476966	0.0540716	1.17003
BRAF;MTOR	-0.591756	-0.602512	-0.0624521
BRAF;NF1	0.0775308	-0.277926	-0.208178
BRAF;PARP1	-0.750233	0.250059	0.96608
BRAF;PBRM1	-0.827254	-0.0204196	0.635213
BRAF;PDGFRA	0.289088	-0.639844	-0.682611
BRAF;PIK3CA	-0.936504	0.12235	0.793751
BRAF;PRKDC	0.178946	0.540172	0.867711
BRAF;PTEN	0.404802	-0.154615	0.0783283
BRAF;RB1	-0.458049	0.400102	0.757246
BRAF;ROR1	-0.801551	0.378224	0.0715773
BRAF;RPS6KB1	-0.752963	0.631003	0.214405
BRAF;RRM2	-0.54207	0.671127	-0.0237032
BRAF;RUNX1	-0.300487	0.426906	-0.824519
BRAF;SMARCA4	-0.512352	0.049433	-0.224745
BRAF;SMARCB1	0.270568	-0.460426	-0.239771
BRAF;SMO	0.161928	0.0947383	0.0149028
BRAF;SRC	0.491044	0.278075	-0.355353
BRAF;TOP1	-0.643079	0.67729	0.0185374
BRAF;TP53	-0.530137	-0.638679	0.959407
BRAF;TSC1	0.141299	-0.0293216	-0.428149
BRAF;TYMS	-0.550574	-0.332789	-0.28502
BRAF;VEGFA	-0.464636	0.434041	0.323265
BRAF;WEE1	-0.536838	-0.0524421	0.221971
BRAF;BRCA1	-0.769735	0.555821	0.362284
BRAF;BRCA2	-0.848271	0.070468	0.977953
BRAF;CHEK1	-0.177244	0.252978	1.14962
BRAF;EGFR	-0.00497731	0.550711	-0.96589
BRAF;FGFR3	-0.506809	-0.347341	-0.00473336
BRAF;FLT3	-0.935149	0.0780973	0.617151
BRAF;MAP2K1	-0.954916	-0.142588	-0.305254
BRAF;PIK3R1	0.33666	0.535067	1.19464
BRAF;SETD2	-0.280298	0.440313	0.491922
BRAF;VHL	-0.85686	0.941241	-0.148168
BRAF;SMAD4	-0.558763	0.40896	0.292127
BRCA1;BRCA2	0.393885	0.122269	-0.454426
BRCA1;BRD4	0.0421643	0.34376	0.134504
BRCA1;CDH1	0.103857	-0.140957	0.0586454
BRCA1;CDK4	-0.396854	0.192571	0.251859
BRCA1;CDK6	0.234146	-0.559756	0.19621
BRCA1;CDKN1B	-0.126917	0.47793	-0.666118
BRCA1;CDKN2A	-0.874482	0.123465	0.164314
BRCA1;CHEK1	0.0485241	0.321624	0.0959181
BRCA1;CHEK2	0.0464217	-0.0164795	0.161471
BRCA1;DHFR	0.167494	0.518837	0.800631
BRCA1;EGFR	-0.170952	0.203481	-0.0246955
BRCA1;ERBB2	-0.0619986	0.557324	-0.856166
BRCA1;FGFR2	-0.453667	0.444412	0.213603
BRCA1;FGFR3	0.259113	0.822037	0.51912
BRCA1;FLT3	0.706483	0.305282	0.397155
BRCA1;FNTA	-0.63506	0.430061	-0.388264
BRCA1;GATA3	0.475517	-0.114186	-0.478473
BRCA1;HDAC1	-0.0379875	0.556097	0.428666
BRCA1;HDAC2	-0.227875	0.157691	-0.399235
BRCA1;HDAC6	-0.15825	0.672079	-0.265008
BRCA1;HSP90AA1	0.241201	0.112397	0.486064
BRCA1;IGF1R	-0.0811439	0.204541	-0.967854
BRCA1;JAK2	0.168501	-0.279456	-0.258027
BRCA1;KDM5C	0.144356	0.881925	1.03461
BRCA1;KDM6A	-0.141259	-0.0183941	0.21657
BRCA1;KIT	0.0328268	0.195049	-0.735292
BRCA1;MAP2K1	-0.0110912	-0.0611761	0.906605
BRCA1;MAP3K1	-0.881863	0.449889	0.478729
BRCA1;MET	-0.413254	0.259342	1.0391
BRCA1;MSH6	0.418619	1.16673	0.481972
BRCA1;MTOR	-0.771534	0.573755	1.16022
BRCA1;NF1	-0.621137	0.375868	-0.218117
BRCA1;PARP1	0.368766	0.650795	-0.243785
BRCA1;PBRM1	0.0112792	0.0684008	0.785544
BRCA1;PIK3CA	-0.111411	0.27457	0.186722
BRCA1;PIK3R1	0.257532	0.389609	-0.17708
BRCA1;PRKDC	-0.145641	0.867881	-0.313053
BRCA1;PTEN	-0.538624	0.819786	-0.686885
BRCA1;RB1	-1.03104	0.404287	0.718028
BRCA1;ROR1	-0.812818	-0.497831	0.0822474
BRCA1;RRM2	-0.353818	0.578859	1.55922
BRCA1;RUNX1	0.124913	-0.448462	1.23024
BRCA1;SETD2	-0.0855254	0.297203	0.491106
BRCA1;SMAD4	0.0361561	0.0327754	0.0273214
BRCA1;SMARCB1	-0.449096	0.405307	-0.197631
BRCA1;SMO	0.281641	0.709791	-0.387203
BRCA1;SRC	0.718518	0.336422	-0.450209
BRCA1;TOP1	-0.478993	0.130677	0.0629234
BRCA1;TP53	0.140761	-1.20182	-0.412119
BRCA1;TSC1	-0.321477	0.0965613	1.27692
BRCA1;TYMS	0.0695171	0.537192	0.530284
BRCA1;VEGFA	0.620657	0.781239	0.316348
BRCA1;VHL	0.0564272	-0.307561	-0.103828
BRCA1;WEE1	0.0324732	-0.0517651	-0.309882
BRCA1;BTK	-0.350069	0.179239	-0.157669
BRCA1;CASP8	0.469638	-0.381454	0.914923
BRCA1;CDK9	-0.0326273	0.498543	-0.307887
BRCA1;MLH1	-0.796892	-0.0206582	0.0690648
BRCA1;PDGFRA	0.711977	-0.101889	-0.540973
BRCA1;KMT2D	-0.687986	0.220503	0.750197
BRCA1;RPS6KB1	-0.299832	0.433619	0.426334
BRCA1;SMARCA4	-0.446279	0.10534	-0.34684
BRCA2;BRD4	-0.156673	0.621949	0.402826
BRCA2;BTK	-0.0105404	-0.104457	1.38188
BRCA2;CASP8	0.838995	0.0405292	0.443273
BRCA2;CDH1	-0.0660789	-0.321432	0.235702
BRCA2;CDK4	-0.584678	0.657556	0.464964
BRCA2;CDK6	-0.138269	-0.0717325	-0.708116
BRCA2;CDK9	0.34312	-0.0476309	-0.32729
BRCA2;CDKN1B	-0.434109	0.0974785	-0.350384
BRCA2;CDKN2A	-0.466938	0.421074	0.0846578
BRCA2;CHEK1	0.200506	-0.338959	0.221274
BRCA2;CHEK2	0.30429	-0.00557024	0.521394
BRCA2;DHFR	0.609256	0.0193245	0.323677
BRCA2;ERBB2	0.00344388	0.194905	-0.455723
BRCA2;FGFR2	-0.457203	-0.0347642	0.742304
BRCA2;FGFR3	0.560558	0.321599	0.456642
BRCA2;FLT3	0.236505	-0.397777	1.60775
BRCA2;FNTA	1.33996	-0.0833365	2.06748
BRCA2;GATA3	-0.0965376	0.0136165	1.34305
BRCA2;HDAC1	-0.135174	0.192301	0.536366
BRCA2;HDAC6	0.4449	0.698153	0.526587
BRCA2;HSP90AA1	-0.695686	0.44431	1.23516
BRCA2;JAK2	-0.655476	-0.191969	1.49441
BRCA2;KDM5C	-0.514131	0.276874	1.08174
BRCA2;KDM6A	0.0701367	0.0993845	0.888743
BRCA2;KMT2D	0.310452	0.667169	0.38059
BRCA2;MAP2K1	0.0587718	0.00461512	0.640682
BRCA2;MAP3K1	-0.651345	0.748114	-0.196252
BRCA2;MET	-0.144635	-0.436633	0.605105
BRCA2;MLH1	-0.42025	0.796534	-0.0950221
BRCA2;MSH6	0.201237	0.173613	-0.0907181
BRCA2;MTOR	-0.0416808	-0.366417	-0.027767
BRCA2;NF1	0.835832	0.379466	-0.384397
BRCA2;PARP1	0.710304	0.459097	0.79626
BRCA2;PBRM1	-0.0594815	0.45047	0.692948
BRCA2;PDGFRA	-0.473111	-0.482125	1.36513
BRCA2;PIK3R1	-0.037482	0.486568	0.80566
BRCA2;PRKDC	0.513689	0.11398	0.644278
BRCA2;PTEN	-0.0704007	-0.495818	-0.809089
BRCA2;RB1	-1.08787	0.685346	0.375419
BRCA2;ROR1	0.466118	-0.192123	-0.51984
BRCA2;RPS6KB1	-0.189278	0.186385	0.0525046
BRCA2;RRM2	-0.424428	0.273754	0.381236
BRCA2;SETD2	-0.124245	0.206763	0.327643
BRCA2;SMARCB1	1.11479	0.323088	-0.0555502
BRCA2;SMO	0.271418	0.244312	-0.245861
BRCA2;SRC	-0.00594025	-0.0365869	-0.466456
BRCA2;TOP1	0.0506043	0.888824	0.223538
BRCA2;TSC1	-0.0870138	-0.360785	0.438516
BRCA2;TYMS	-0.226848	0.276191	0.740791
BRCA2;VEGFA	0.218221	-0.353077	0.956021
BRCA2;VHL	-0.220289	0.336232	-0.805182
BRCA2;WEE1	-0.132156	-0.188128	-0.0391264
BRCA2;EGFR	-0.779985	0.26437	-0.644432
BRCA2;HDAC2	0.299635	0.527459	0.0534803
BRCA2;IGF1R	0.0576428	0.951438	-1.16751
BRCA2;KIT	0.00725943	0.0940242	-0.196652
BRCA2;PIK3CA	0.140233	0.445884	0.101103
BRCA2;RUNX1	0.652019	-0.279918	-0.5756
BRCA2;SMAD4	1.05084	-0.000539114	0.0414057
BRCA2;SMARCA4	-0.0406738	0.431824	0.832323
BRCA2;TP53	-0.409435	-1.06658	0.821538
BRD4;BTK	-0.530215	0.260195	1.14823
BRD4;CASP8	-0.694714	0.282691	-0.117313
BRD4;CDH1	-0.696953	-0.295996	0.815489
BRD4;CDK4	-0.161504	-0.101358	0.571892
BRD4;CDK9	0.0355084	0.564724	0.639179
BRD4;CDKN1B	-0.533785	-0.173031	0.56369
BRD4;CDKN2A	0.17699	-0.197794	-0.409178
BRD4;CHEK1	0.278119	-0.444371	0.540248
BRD4;CHEK2	0.410024	-0.0232329	0.277485
BRD4;DHFR	0.439084	0.165924	-0.0209224
BRD4;EGFR	-0.116693	-0.100904	-0.752792
BRD4;ERBB2	0.514552	-0.0704512	0.741937
BRD4;FGFR2	-0.0297328	-0.158702	0.0615582
BRD4;FGFR3	-0.316529	0.359549	0.547856
BRD4;FLT3	-0.128567	0.192196	0.408069
BRD4;GATA3	-0.448647	0.199846	0.470047
BRD4;HDAC1	0.128485	-0.0806104	1.15998
BRD4;HDAC2	-0.415029	0.67707	0.422
BRD4;HDAC6	-0.39639	0.388431	0.242977
BRD4;HSP90AA1	-0.0163783	0.245774	0.960097
BRD4;IGF1R	-0.401612	-0.18121	0.155002
BRD4;JAK2	-0.486487	0.173438	1.31637
BRD4;KDM5C	0.147693	0.152905	1.13898
BRD4;KDM6A	-0.123424	0.395725	1.26049
BRD4;KIT	-0.740418	-0.44162	-0.137262
BRD4;KMT2D	-0.706737	0.348128	1.03247
BRD4;MAP2K1	-0.353697	-0.146708	0.299873
BRD4;MAP3K1	-0.584453	0.712128	-0.446273
BRD4;MSH6	-0.39832	0.253947	1.33099
BRD4;MTOR	-0.335841	-0.488645	-0.229898
BRD4;NF1	-0.325387	-0.271311	-1.35524
BRD4;PARP1	-0.674042	0.0125619	1.06307
BRD4;PBRM1	0.00514083	-0.326829	0.91297
BRD4;PDGFRA	0.17109	0.275342	-0.20302
BRD4;PIK3CA	0.449898	0.203159	1.62528
BRD4;PIK3R1	0.0929477	-0.298169	0.620282
BRD4;PRKDC	-0.756852	0.664443	0.0625657
BRD4;PTEN	-0.0460001	-0.28386	0.322448
BRD4;RB1	-0.350282	0.172533	-0.202786
BRD4;ROR1	-0.81272	-0.00114237	0.276812
BRD4;RPS6KB1	-0.478337	-0.261043	0.510015
BRD4;RRM2	-0.582531	0.336109	0.38264
BRD4;SETD2	-0.732567	0.355021	0.665944
BRD4;SMAD4	-0.146928	-0.321484	0.278293
BRD4;SMARCA4	-0.333862	0.43218	-0.126173
BRD4;SMARCB1	-0.26104	-0.431005	0.197825
BRD4;SMO	-0.118658	0.516474	-0.315418
BRD4;SRC	-0.164987	0.133826	0.405994
BRD4;TOP1	-0.854466	-0.23776	1.34014
BRD4;TP53	-0.657223	-0.383138	-0.0693299
BRD4;TSC1	-0.0949315	-0.402577	-0.418278
BRD4;TYMS	0.038224	0.394324	0.481484
BRD4;VEGFA	0.274166	-0.483565	-0.20151
BRD4;VHL	-0.720462	0.421997	0.238926
BRD4;WEE1	-0.0993515	-0.227057	0.269347
BRD4;CDK6	-0.513577	0.181042	0.677048
BRD4;FNTA	0.0470762	0.402301	0.244921
BRD4;MET	-0.914563	0.393081	0.887214
BRD4;MLH1	-0.160083	-0.0909387	-0.105067
BRD4;RUNX1	0.238678	-0.286882	-0.635323
BTK;CASP8	-0.113274	-0.297602	0.544113
BTK;CDH1	-0.972803	0.279552	1.46315
BTK;CDK4	0.139803	-0.295481	0.599387
BTK;CDK6	-0.28561	-0.323942	0.0747574
BTK;CDK9	0.37711	0.283462	0.440211
BTK;CDKN1B	0.0551746	0.0399244	0.0541145
BTK;CHEK1	1.54619	-0.395828	0.43927
BTK;DHFR	-0.0757459	-0.18435	0.0207103
BTK;EGFR	-0.953177	-0.422195	0.0105695
BTK;ERBB2	-0.779435	-0.171978	0.175916
BTK;FLT3	-0.110721	-0.380368	1.20891
BTK;FNTA	0.594611	0.838558	0.567506
BTK;GATA3	-0.502481	0.139371	0.845121
BTK;HDAC1	-0.621187	0.146619	0.434181
BTK;HDAC2	0.339644	-0.590856	-0.370682
BTK;HDAC6	-0.290703	-0.256154	0.802486
BTK;HSP90AA1	-0.77731	-0.0819154	0.909228
BTK;IGF1R	-0.0960272	0.575419	0.405971
BTK;JAK2	-0.62878	0.210588	0.954949
BTK;KDM5C	-0.494225	-0.144653	1.09245
BTK;KDM6A	0.212287	-0.31299	1.14261
BTK;KIT	-0.929847	-0.559327	-0.0673949
BTK;KMT2D	-0.177491	-0.399853	0.675104
BTK;MAP2K1	-0.368389	-0.7659	0.600812
BTK;MAP3K1	-0.790479	0.376141	0.613156
BTK;MET	-0.0975731	-0.475652	0.910267
BTK;MLH1	-0.27075	-0.00875862	-0.0383179
BTK;MSH6	0.287083	-0.320642	0.829082
BTK;MTOR	-0.836623	0.294649	0.27618
BTK;PARP1	-0.177676	-0.1377	0.660219
BTK;PBRM1	0.632322	-0.271716	0.0622008
BTK;PDGFRA	-0.586415	0.342033	-0.00796442
BTK;PIK3CA	0.0387554	-0.295815	0.0556654
BTK;PIK3R1	0.65309	-0.0112317	-0.320871
BTK;PRKDC	0.571902	0.00634136	1.55013
BTK;PTEN	0.0576635	0.0701834	-0.265381
BTK;RB1	-0.356375	0.152499	-0.132409
BTK;ROR1	-0.703038	0.365264	0.450082
BTK;RPS6KB1	-0.744533	0.081863	0.264765
BTK;RRM2	-0.169827	0.0224857	0.899377
BTK;RUNX1	0.0302553	-0.407032	1.21357
BTK;SETD2	-0.0299331	-0.569471	0.581349
BTK;SMAD4	-0.412247	0.30207	-0.523341
BTK;SMARCA4	-0.051523	-0.541454	1.06974
BTK;SMARCB1	0.630165	0.447832	0.700839
BTK;SMO	0.416071	-0.590263	-0.40118
BTK;SRC	-0.426943	-0.552089	0.352278
BTK;TOP1	0.395408	0.0768759	0.0390859
BTK;TP53	-1.02421	-1.14794	0.335846
BTK;TSC1	0.505625	-0.664546	-0.0497969
BTK;TYMS	-0.214082	0.102608	-0.318966
BTK;VEGFA	0.425536	0.234843	-0.0670196
BTK;VHL	-0.221882	-0.229782	0.761141
BTK;WEE1	0.143517	-0.505663	-0.305853
BTK;CDKN2A	-0.57348	-0.451886	1.62585
BTK;CHEK2	-0.55776	0.328131	0.211366
BTK;FGFR2	-0.631274	-0.556207	0.269481
BTK;FGFR3	-0.440416	-0.251175	-0.0345348
BTK;NF1	0.558828	-0.422709	0.436177
CASP8;CDH1	0.351491	-0.264657	-0.117052
CASP8;CDK4	0.0418345	-0.517719	1.40385
CASP8;CDK6	-0.185478	-0.0823079	0.212692
CASP8;CDK9	0.474792	0.829164	0.174525
CASP8;CDKN1B	-0.578711	0.18938	-0.841163
CASP8;CDKN2A	-0.660661	-0.604791	0.566365
CASP8;CHEK1	0.775406	0.487681	0.154911
CASP8;CHEK2	0.198108	-0.456542	0.668532
CASP8;DHFR	-0.404309	-0.372597	0.286341
CASP8;EGFR	-0.756392	0.537306	0.317144
CASP8;FGFR3	-0.503129	-0.0599851	-0.256407
CASP8;FLT3	0.465768	0.276111	0.083459
CASP8;FNTA	0.793203	1.64062	-0.0445229
CASP8;GATA3	-0.925523	-0.539332	-0.11558
CASP8;HDAC1	-0.547934	0.0228661	0.736227
CASP8;HDAC2	-0.465378	-0.30922	-0.834723
CASP8;HDAC6	0.295885	-0.576809	0.264945
CASP8;HSP90AA1	-0.704471	0.129735	0.492566
CASP8;IGF1R	0.380715	0.0917539	-0.303064
CASP8;JAK2	-0.129371	-0.0838276	0.195166
CASP8;KDM5C	-0.31606	-0.235636	0.650156
CASP8;KDM6A	-0.366085	-0.290701	-0.0133045
CASP8;KIT	-0.516277	-0.345115	-0.464871
CASP8;KMT2D	0.310858	-0.44894	1.00218
CASP8;MAP2K1	-0.0533123	0.13452	0.0645206
CASP8;MET	-0.216138	0.012304	0.321815
CASP8;MLH1	-0.183466	-0.577942	0.79367
CASP8;NF1	0.342659	-0.589869	-1.85608
CASP8;PARP1	0.148165	-0.521754	-0.0953993
CASP8;PBRM1	0.187958	-0.146619	0.772529
CASP8;PIK3CA	0.309369	0.179282	-0.441739
CASP8;PRKDC	0.397214	0.29683	0.423091
CASP8;RB1	-0.392706	-0.472651	0.237093
CASP8;ROR1	-0.225141	-0.287415	0.704298
CASP8;RPS6KB1	-0.404219	0.21171	0.391141
CASP8;RRM2	0.120934	0.433263	0.499248
CASP8;RUNX1	-0.0107784	-0.0978152	0.15314
CASP8;SMAD4	-0.304795	0.302424	0.0459183
CASP8;SMARCA4	-0.179026	-0.263273	0.776904
CASP8;SMARCB1	0.70762	0.364681	0.224538
CASP8;SMO	-0.0270634	-0.010682	0.184977
CASP8;SRC	-0.210513	-0.231755	-0.293955
CASP8;TOP1	-0.750146	0.0659368	0.943238
CASP8;TP53	-0.635646	-1.07941	0.703404
CASP8;TSC1	-0.43666	-0.172637	-0.245282
CASP8;TYMS	0.392906	0.579018	-0.118351
CASP8;VEGFA	0.415312	-0.42078	0.914827
CASP8;FGFR2	-0.0340258	-0.0861824	0.489384
CASP8;MAP3K1	0.382904	-0.372543	0.0606489
CASP8;MSH6	-0.677511	-0.181589	0.363183
CASP8;MTOR	0.258887	0.214913	-0.426491
CASP8;PDGFRA	0.110394	-0.636989	0.352426
CASP8;PIK3R1	0.120681	0.441611	0.720433
CASP8;PTEN	-0.589172	-0.0869245	0.259994
CASP8;SETD2	-0.179751	-0.0145637	0.0460971
CASP8;VHL	-0.387261	0.637655	0.229838
CASP8;WEE1	-0.117107	-0.127225	0.253518
CASP8;ERBB2	-0.260865	0.274772	-0.747905
CDH1;CDK4	0.0562003	0.290873	0.234548
CDH1;CDK6	-0.375375	0.0512651	-0.546824
CDH1;CDK9	-0.206543	0.827179	1.53229
CDH1;CDKN1B	-0.653781	0.0233962	0.479252
CDH1;CDKN2A	-0.882733	0.0631213	0.10105
CDH1;CHEK1	0.405011	0.138459	0.063776
CDH1;CHEK2	-0.600126	0.356363	-0.370165
CDH1;DHFR	0.262162	-0.411933	0.918766
CDH1;EGFR	-0.494317	-0.542005	1.37445
CDH1;ERBB2	-0.929553	0.365216	0.289265
CDH1;FGFR2	-0.877853	-0.471708	0.516635
CDH1;FGFR3	0.467908	-0.383362	-0.107178
CDH1;FLT3	-0.73412	0.0223445	0.902805
CDH1;GATA3	-0.627254	-0.0294514	1.29553
CDH1;HDAC2	-0.36066	0.250137	-0.372745
CDH1;HDAC6	-0.551496	-0.431535	0.514846
CDH1;HSP90AA1	-0.296394	0.115089	0.0022941
CDH1;IGF1R	0.0466199	0.287421	-0.911045
CDH1;JAK2	0.0696798	0.267469	-0.160073
CDH1;KDM5C	-0.444666	0.0844462	0.692368
CDH1;KIT	-0.221415	-0.263834	-0.398022
CDH1;KMT2D	-0.666242	-0.128934	0.38476
CDH1;MAP2K1	0.0696463	-0.100001	0.780722
CDH1;MAP3K1	-0.55774	0.232424	0.268451
CDH1;MET	-0.920701	-0.118188	1.29606
CDH1;MLH1	-0.138843	0.171933	0.82435
CDH1;MSH6	-0.641215	0.487164	0.7777
CDH1;MTOR	-0.882831	-0.457073	0.541362
CDH1;NF1	-0.103378	-0.0728563	0.802996
CDH1;PARP1	0.247672	0.222669	0.889091
CDH1;PBRM1	-0.635864	-0.111429	0.890017
CDH1;PDGFRA	-0.337427	-0.819002	-0.609722
CDH1;PIK3CA	-0.503027	-0.374105	0.744069
CDH1;PIK3R1	0.266703	-0.129158	0.221607
CDH1;PRKDC	0.939909	0.00395886	0.367555
CDH1;PTEN	-0.108496	-0.13571	0.039844
CDH1;RB1	-0.756833	0.126271	-0.103953
CDH1;RRM2	-0.0790322	0.60286	-0.404861
CDH1;RUNX1	-0.0600532	0.662051	-0.0966183
CDH1;SETD2	-0.371563	-0.273917	0.222569
CDH1;SMAD4	-0.389583	-0.376686	0.450572
CDH1;SMARCA4	-0.100259	0.638458	0.130903
CDH1;SMARCB1	0.317555	-0.0469376	0.0936725
CDH1;SMO	-0.38902	0.041819	0.665186
CDH1;SRC	-0.180886	-0.0120629	0.500718
CDH1;TOP1	-0.977617	0.104672	0.0241137
CDH1;TP53	-0.38228	-0.324528	-0.206349
CDH1;TSC1	0.516233	-0.378133	-0.280288
CDH1;TYMS	0.0119219	-0.450445	0.0936056
CDH1;VEGFA	0.317871	0.367869	-0.386788
CDH1;VHL	-0.182656	0.62053	-0.648298
CDH1;WEE1	-0.171284	-0.381693	-0.837045
CDH1;FNTA	-0.0860345	1.13267	-0.0527218
CDH1;HDAC1	0.183048	0.154952	0.403031
CDH1;KDM6A	-0.690489	-0.441138	0.88968
CDH1;ROR1	-0.472563	0.201843	-0.533548
CDH1;RPS6KB1	-0.908315	0.331665	1.00468
CDK4;CDK9	0.988205	1.01007	1.8304
CDK4;CDKN1B	0.583265	1.4482	0.650919
CDK4;CDKN2A	-0.870548	0.84227	0.107441
CDK4;CHEK1	0.247626	-0.233462	0.255587
CDK4;CHEK2	-0.335938	0.774563	0.596958
CDK4;DHFR	0.299454	0.684928	0.0328955
CDK4;EGFR	-1.20703	0.1151	0.0291447
CDK4;ERBB2	-0.442786	0.832271	-0.498787
CDK4;FGFR2	-0.47268	0.493026	0.931919
CDK4;FGFR3	0.341309	-0.306599	0.679775
CDK4;FLT3	-0.129235	-0.00487063	0.32759
CDK4;FNTA	0.87035	0.910506	0.0946734
CDK4;GATA3	0.601571	0.124614	1.10421
CDK4;HDAC1	0.135537	-0.162676	0.236204
CDK4;HDAC2	-0.77284	0.44213	-0.0659041
CDK4;HSP90AA1	-0.909064	-0.275455	1.09827
CDK4;IGF1R	0.147425	0.690312	-0.185525
CDK4;JAK2	0.470101	0.20782	-0.13784
CDK4;KIT	-0.429621	0.135623	0.235597
CDK4;KMT2D	0.222987	-0.179796	-0.117758
CDK4;MAP2K1	0.500647	0.910824	-0.369887
CDK4;MAP3K1	0.45402	-0.108267	1.17101
CDK4;MLH1	0.077654	-0.132033	-0.324998
CDK4;MSH6	-0.0725091	-0.00290454	0.83716
CDK4;NF1	-0.753978	0.110512	-0.16011
CDK4;PARP1	0.386363	0.736219	-0.291006
CDK4;PBRM1	-0.0415584	0.403467	0.0379321
CDK4;PIK3R1	-0.113464	-0.0110815	0.222401
CDK4;PRKDC	-0.105746	0.661111	0.383726
CDK4;ROR1	-0.665182	-0.427493	0.303145
CDK4;RPS6KB1	0.136254	0.633073	0.612427
CDK4;RRM2	1.04549	0.832749	1.15397
CDK4;RUNX1	-0.466384	0.457131	0.338972
CDK4;SETD2	-0.129009	0.725493	-0.385573
CDK4;SMARCA4	0.328764	0.0360682	1.39194
CDK4;SMARCB1	0.502412	-0.338902	1.34169
CDK4;SRC	0.733182	0.211405	0.058665
CDK4;TOP1	0.0688426	0.742551	-0.0398482
CDK4;TSC1	0.101486	-0.364187	0.207901
CDK4;TYMS	-0.637058	0.262048	0.845422
CDK4;VEGFA	-0.199123	-0.429419	0.863628
CDK4;WEE1	0.14233	0.359844	0.0938203
CDK4;CDK6	-0.173852	-0.227438	-0.524362
CDK4;HDAC6	-0.41528	0.128935	0.377519
CDK4;KDM5C	-0.211402	-0.122408	0.482988
CDK4;MET	-0.526539	0.0946475	0.78142
CDK4;MTOR	0.132829	-0.262736	-0.435053
CDK4;PDGFRA	0.47749	0.142818	-0.761102
CDK4;PIK3CA	-0.684154	-0.117939	0.722126
CDK4;PTEN	-0.788302	0.23417	-0.587637
CDK4;RB1	0.0900256	-0.679202	0.401573
CDK4;SMO	-0.781596	-0.236491	0.66166
CDK4;TP53	-0.0445831	-1.14952	-0.0651763
CDK4;KDM6A	-0.337176	-0.176639	0.296299
CDK4;SMAD4	-0.646054	0.678195	-0.44624
CDK4;VHL	-0.848255	0.76326	1.00626
CDK6;CDK9	0.65502	0.0914342	-0.798898
CDK6;CDKN1B	-0.261397	0.140993	0.996262
CDK6;CDKN2A	-0.163109	-0.0279509	-0.834012
CDK6;CHEK1	0.436928	-0.167412	-0.284185
CDK6;CHEK2	-0.113484	0.593161	-0.722177
CDK6;DHFR	-0.292485	-0.58995	-0.0697593
CDK6;EGFR	-1.12975	0.163781	-0.0551211
CDK6;ERBB2	-0.60022	-0.24131	0.397818
CDK6;FGFR2	-0.412081	-0.465991	0.345731
CDK6;FGFR3	0.212846	0.572725	-0.0714097
CDK6;FLT3	-0.516143	-0.35422	0.166972
CDK6;FNTA	0.376398	0.674465	-0.11585
CDK6;GATA3	0.125671	-0.119936	-0.351579
CDK6;HDAC1	-0.267874	-0.618919	-0.220269
CDK6;HDAC2	-0.0519569	-0.339244	0.400119
CDK6;HDAC6	-0.127452	-0.331012	-0.218804
CDK6;HSP90AA1	-0.52119	0.0367917	-0.132824
CDK6;IGF1R	0.396941	0.102897	-1.27229
CDK6;KDM5C	-0.015543	-0.362341	-0.707682
CDK6;KDM6A	0.129425	-0.115922	-0.374113
CDK6;KIT	-0.0923694	-0.598347	1.00604
CDK6;KMT2D	-0.423021	-0.569481	-0.137424
CDK6;MAP2K1	-0.524872	-0.29905	-0.00752648
CDK6;MAP3K1	0.112257	0.278432	0.307315
CDK6;MET	-0.207255	-0.547584	-0.374477
CDK6;MLH1	-0.754867	0.322989	-0.407391
CDK6;MSH6	-0.34473	0.199573	-0.538425
CDK6;MTOR	-0.753825	-0.165449	-0.585856
CDK6;NF1	0.149129	-0.450307	-1.39902
CDK6;PARP1	0.398577	-0.356598	-0.647266
CDK6;PBRM1	-0.430611	-0.308943	0.706176
CDK6;PDGFRA	-0.0070512	-0.687628	-0.965635
CDK6;PIK3CA	-0.34007	0.227034	0.203976
CDK6;PIK3R1	-0.390887	-0.586391	-0.109734
CDK6;PRKDC	-0.275731	-0.0277181	-0.582673
CDK6;PTEN	0.101901	-0.220997	1.00336
CDK6;RB1	-0.422819	-0.755317	-0.12917
CDK6;ROR1	-0.822427	0.0279011	-0.436558
CDK6;RPS6KB1	-0.465851	0.198881	-0.970647
CDK6;RRM2	0.480449	-0.239453	0.0187798
CDK6;RUNX1	-0.555178	0.481742	0.0830001
CDK6;SETD2	-0.264016	-0.502632	0.700976
CDK6;SMAD4	0.304159	-0.638848	0.119701
CDK6;SMARCA4	0.0969352	-0.252604	-0.878555
CDK6;SMARCB1	0.682622	0.171911	-0.935212
CDK6;SRC	-0.0562362	0.277717	-0.915623
CDK6;TOP1	-0.202756	-0.209844	-0.707974
CDK6;TSC1	0.0937656	-0.378312	0.469345
CDK6;VEGFA	-0.0521103	-0.683524	0.579957
CDK6;VHL	-0.218418	0.19633	-0.728534
CDK6;WEE1	-0.423949	-0.0586789	0.388489
CDK6;SMO	-0.777881	-0.316661	0.874626
CDK6;TP53	-0.404538	-1.1566	-0.528125
CDK6;TYMS	-0.159876	-0.324053	-0.479541
CDK6;JAK2	-0.206862	-0.0190213	-0.185087
CDK9;CDKN1B	1.12997	0.635421	-0.387491
CDK9;CDKN2A	0.7777	0.342806	-0.0905878
CDK9;CHEK2	0.706249	0.179975	0.736693
CDK9;DHFR	0.986057	0.791628	0.319149
CDK9;FGFR2	1.47046	1.44877	1.37764
CDK9;FGFR3	0.42382	0.733415	-0.229246
CDK9;FLT3	1.51878	0.210188	0.273425
CDK9;FNTA	1.34619	-0.111009	1.12195
CDK9;GATA3	0.469087	0.618885	0.0353742
CDK9;HDAC1	0.158983	0.239896	-0.302364
CDK9;HDAC2	0.636	1.00315	0.770887
CDK9;HDAC6	0.63829	0.836779	0.905944
CDK9;HSP90AA1	0.351903	0.548115	0.60948
CDK9;IGF1R	1.55058	1.19741	-0.962229
CDK9;JAK2	0.429803	0.655819	1.1278
CDK9;KDM5C	-0.0384477	0.624783	0.264026
CDK9;KMT2D	0.461032	0.553191	0.791129
CDK9;MAP2K1	0.682468	0.290376	-0.512729
CDK9;MAP3K1	1.00635	0.487649	0.349807
CDK9;MLH1	0.62391	0.768859	0.498578
CDK9;MSH6	1.20453	1.128	1.02585
CDK9;MTOR	-0.413704	0.432738	0.166147
CDK9;PARP1	1.02014	1.12024	1.36126
CDK9;PBRM1	1.23205	0.389151	0.223953
CDK9;PDGFRA	0.865483	0.284495	-0.345378
CDK9;PIK3CA	1.51626	1.10412	1.43929
CDK9;PIK3R1	1.03172	0.727758	0.629302
CDK9;PRKDC	0.520408	0.861502	0.195775
CDK9;PTEN	0.774107	0.118076	-0.461276
CDK9;RB1	0.0707761	0.283589	-0.358018
CDK9;ROR1	0.666436	1.39152	-0.930728
CDK9;RPS6KB1	0.586603	0.624151	0.0603671
CDK9;RRM2	1.75416	0.688916	-0.377431
CDK9;RUNX1	0.817616	0.704412	-0.290871
CDK9;SETD2	1.01201	1.50145	-0.458583
CDK9;SMAD4	0.617262	0.58456	1.00354
CDK9;SMARCB1	0.863211	0.437631	0.437211
CDK9;SMO	0.633962	0.74177	-0.378774
CDK9;SRC	0.841359	1.15101	0.0423587
CDK9;TOP1	-0.308157	-0.316619	1.19482
CDK9;TP53	-0.218978	0.618301	-0.391923
CDK9;TSC1	1.23979	0.2704	-0.0531734
CDK9;TYMS	0.600014	0.446992	0.00888077
CDK9;VEGFA	0.726228	0.597148	-0.350859
CDK9;VHL	0.872661	0.758187	-0.0625927
CDK9;WEE1	1.54166	0.864441	-0.295518
CDK9;CHEK1	1.2454	0.398379	0.313634
CDK9;EGFR	-0.27253	0.420994	-0.701186
CDK9;ERBB2	0.546933	0.943218	-0.297171
CDK9;KDM6A	2.01302	0.621827	-0.200174
CDK9;KIT	0.438726	0.37096	0.265827
CDK9;MET	0.419389	0.859343	0.50585
CDK9;NF1	0.810941	0.795258	-0.337542
CDK9;SMARCA4	1.45535	1.38719	1.35989
CDKN1B;CDKN2A	-0.328772	0.373516	0.249665
CDKN1B;CHEK1	1.45115	-0.416368	0.415922
CDKN1B;CHEK2	-0.214355	-0.619461	0.223796
CDKN1B;DHFR	0.727784	0.358264	-0.456603
CDKN1B;EGFR	-1.12886	-0.464689	0.988328
CDKN1B;ERBB2	-0.340272	0.0841722	0.00227482
CDKN1B;FGFR2	-0.51019	0.0674196	-0.744452
CDKN1B;FLT3	-0.045111	-0.619117	-0.115017
CDKN1B;FNTA	0.62688	0.44877	-0.514334
CDKN1B;GATA3	-0.476922	0.302418	-0.464172
CDKN1B;HDAC1	-0.637546	-0.271893	-0.32799
CDKN1B;HDAC2	-0.572387	0.519433	0.0529876
CDKN1B;HSP90AA1	-0.966761	0.0955331	0.954162
CDKN1B;IGF1R	0.316741	0.41531	0.671396
CDKN1B;JAK2	-0.74227	0.495697	0.0295372
CDKN1B;KDM5C	-0.0264836	-0.277378	0.119866
CDKN1B;KDM6A	-0.398062	0.294641	0.586316
CDKN1B;KIT	0.349195	0.288875	0.189467
CDKN1B;KMT2D	-0.599228	0.198733	0.0817265
CDKN1B;MAP2K1	-0.498833	-0.197602	0.196434
CDKN1B;MAP3K1	0.0709564	0.471118	0.202225
CDKN1B;MLH1	-0.770882	0.196313	-0.54354
CDKN1B;MSH6	0.0953932	0.476926	-0.758451
CDKN1B;NF1	0.453397	0.193686	-0.583393
CDKN1B;PARP1	-0.484473	0.820713	-0.163002
CDKN1B;PBRM1	0.631524	0.000107755	0.353718
CDKN1B;PDGFRA	-0.297556	0.490078	0.0385096
CDKN1B;PIK3CA	0.117851	0.281194	0.0568169
CDKN1B;PIK3R1	0.252114	0.156081	0.162107
CDKN1B;PTEN	-0.321811	0.678739	-0.347077
CDKN1B;RB1	-0.779052	-0.093417	0.718332
CDKN1B;ROR1	-0.121517	-0.39773	0.719313
CDKN1B;RPS6KB1	-0.776815	0.322004	-0.836618
CDKN1B;RRM2	0.454414	-0.363774	0.62063
CDKN1B;RUNX1	-0.397887	0.0436311	-0.952522
CDKN1B;SETD2	-0.296131	0.107296	-0.107304
CDKN1B;SMARCA4	0.186396	0.0768254	0.278614
CDKN1B;SMARCB1	-0.299908	-0.389893	0.825175
CDKN1B;SMO	-0.281225	0.359746	0.846035
CDKN1B;SRC	0.906361	0.406172	-0.54524
CDKN1B;TOP1	-0.319897	0.327328	-0.515022
CDKN1B;TP53	-0.178506	-1.76247	0.261306
CDKN1B;TYMS	-0.147421	-0.1517	-0.16779
CDKN1B;VEGFA	0.0217841	-0.597336	0.95885
CDKN1B;VHL	-0.540414	0.524648	0.333956
CDKN1B;WEE1	0.196701	0.0495343	0.225909
CDKN1B;FGFR3	0.0986003	-0.37178	-0.64783
CDKN1B;HDAC6	-0.401413	1.02318	1.04586
CDKN1B;MET	-0.121495	-0.404668	0.487154
CDKN1B;MTOR	0.200439	0.761811	-0.575655
CDKN1B;PRKDC	1.26667	-0.217658	-0.703531
CDKN1B;SMAD4	-0.437095	0.211964	0.464071
CDKN1B;TSC1	0.187751	-0.771229	-0.571684
CDKN2A;DHFR	0.415825	-0.15847	0.516703
CDKN2A;EGFR	-0.799665	0.262287	-0.450824
CDKN2A;ERBB2	-0.532721	-0.307885	0.300169
CDKN2A;FGFR2	0.0399233	-0.502162	0.161231
CDKN2A;FGFR3	-0.151374	0.288872	0.140822
CDKN2A;FLT3	-0.225202	0.0590475	0.077825
CDKN2A;FNTA	1.25067	-0.527189	1.39058
CDKN2A;GATA3	-0.100312	-0.212239	-0.586527
CDKN2A;HDAC1	-0.0518345	0.3351	-0.0156531
CDKN2A;HDAC2	-0.569969	-0.0288649	0.00569405
CDKN2A;HDAC6	-0.71573	0.0983782	0.854585
CDKN2A;HSP90AA1	-0.471431	-0.374387	0.311686
CDKN2A;KDM5C	-0.111325	0.141473	-0.383884
CDKN2A;KDM6A	-0.609395	-0.215786	-0.499711
CDKN2A;KIT	0.18991	-0.344217	-0.685887
CDKN2A;KMT2D	-0.734413	-0.338759	0.623799
CDKN2A;MAP2K1	-0.605447	0.30874	-0.0349025
CDKN2A;MAP3K1	-0.131303	0.168896	-0.489061
CDKN2A;MET	0.00268192	-0.0779309	-0.298131
CDKN2A;MLH1	-0.642888	-0.0373974	0.964548
CDKN2A;MSH6	-0.485265	-0.0376605	0.47975
CDKN2A;NF1	0.123276	-0.14052	-0.602584
CDKN2A;PARP1	-0.288417	0.234845	0.494899
CDKN2A;PBRM1	-0.0343796	-0.537515	0.430817
CDKN2A;PDGFRA	-0.795007	-0.675158	0.214741
CDKN2A;PIK3CA	-0.257659	-0.412753	0.8287
CDKN2A;PRKDC	0.283424	0.297529	0.618493
CDKN2A;PTEN	0.503805	0.190222	-0.271438
CDKN2A;RB1	-0.289462	-0.747631	-0.462028
CDKN2A;ROR1	-0.379604	-0.201707	-1.02365
CDKN2A;RRM2	0.783523	0.302438	1.50689
CDKN2A;RUNX1	0.0156058	-0.543791	0.644214
CDKN2A;SETD2	0.256103	-0.111152	0.575369
CDKN2A;SMAD4	0.42068	0.239931	-0.497147
CDKN2A;SMARCA4	-0.740578	-0.234278	0.468093
CDKN2A;SMARCB1	0.0856808	0.336867	-0.0837833
CDKN2A;SMO	0.444276	0.0797803	-0.474731
CDKN2A;SRC	0.0253588	-0.158372	0.351939
CDKN2A;TOP1	-0.656812	0.497527	-0.126645
CDKN2A;TP53	-0.111659	-1.47064	-0.399522
CDKN2A;TSC1	-0.247328	0.133625	0.00854914
CDKN2A;TYMS	-0.386658	-0.265836	0.253127
CDKN2A;VEGFA	0.118148	-0.738969	-0.541222
CDKN2A;VHL	-0.0382536	0.267184	-0.736466
CDKN2A;WEE1	-0.716067	-0.288423	0.280625
CDKN2A;CHEK1	-0.648421	-0.264209	0.955276
CDKN2A;CHEK2	-0.412093	-0.145128	-0.15915
CDKN2A;IGF1R	0.431895	0.397103	-0.940422
CDKN2A;JAK2	-0.189402	0.20216	-0.079345
CDKN2A;MTOR	0.171728	0.326867	0.357539
CDKN2A;PIK3R1	-0.132565	0.731996	-0.411894
CDKN2A;RPS6KB1	-0.0738114	0.0296775	-0.308913
CHEK1;CHEK2	0.532899	0.397981	0.22819
CHEK1;DHFR	-0.0327107	-0.0600971	1.14734
CHEK1;EGFR	-0.418959	0.00546214	-0.436687
CHEK1;ERBB2	1.17459	-0.292513	-0.52744
CHEK1;FGFR2	0.357159	0.365784	-0.307646
CHEK1;FGFR3	0.755051	-0.405146	0.0402001
CHEK1;FLT3	1.12466	-0.321383	0.684126
CHEK1;FNTA	1.53793	-0.116479	0.196385
CHEK1;GATA3	-0.0127459	0.0145353	0.0160603
CHEK1;HDAC1	0.0660205	0.619627	0.612264
CHEK1;HDAC6	0.833513	-0.321996	1.15581
CHEK1;HSP90AA1	0.613662	0.269843	-0.213493
CHEK1;IGF1R	1.13807	0.662087	-1.31741
CHEK1;JAK2	-0.757851	-0.158738	0.9364
CHEK1;KDM5C	0.295274	-0.507863	0.706559
CHEK1;KDM6A	0.676036	-0.0145202	0.372465
CHEK1;KMT2D	1.82884	-0.140274	0.276927
CHEK1;MAP2K1	1.08077	0.435425	1.2226
CHEK1;MAP3K1	0.864453	-0.262072	0.181205
CHEK1;MET	-0.288152	-0.476172	1.39356
CHEK1;MLH1	0.579363	0.468874	-0.116785
CHEK1;MSH6	-0.650078	0.00180826	1.25784
CHEK1;MTOR	-0.0861677	0.169316	0.0856604
CHEK1;NF1	1.24161	0.214684	-1.09726
CHEK1;PARP1	0.615591	0.128179	0.534468
CHEK1;PBRM1	-0.137169	0.627249	1.75993
CHEK1;PDGFRA	-0.10501	-0.577008	0.211485
CHEK1;PIK3CA	0.843483	0.0279356	0.706135
CHEK1;PIK3R1	0.572212	0.124267	1.09224
CHEK1;PRKDC	1.8357	0.28459	0.166831
CHEK1;PTEN	0.531995	0.310345	-0.767879
CHEK1;RB1	0.481452	0.267543	0.433193
CHEK1;ROR1	0.0681887	0.166124	-0.272077
CHEK1;RPS6KB1	-0.128053	-0.310699	0.530052
CHEK1;RRM2	1.39005	0.345893	0.0159108
CHEK1;SETD2	1.0513	-0.0714797	-0.0115334
CHEK1;SMARCA4	0.743013	0.411977	0.592233
CHEK1;SMARCB1	0.992937	0.551584	0.0719397
CHEK1;SMO	0.693656	0.295128	0.425324
CHEK1;SRC	1.2992	0.175852	0.0109536
CHEK1;TOP1	0.10071	-0.51623	0.449182
CHEK1;TSC1	1.0724	0.0206896	-0.16287
CHEK1;TYMS	-0.138789	0.216736	-0.316411
CHEK1;VEGFA	1.19549	0.189255	0.31181
CHEK1;VHL	-0.196505	0.69875	0.166408
CHEK1;WEE1	1.15344	-0.418213	0.14388
CHEK1;KIT	1.23307	0.227969	0.481651
CHEK1;SMAD4	0.986523	-0.114902	0.0729598
CHEK1;TP53	0.379638	-0.550419	0.0752688
CHEK1;HDAC2	0.981959	-0.401377	-0.319027
CHEK1;RUNX1	1.00963	-0.309222	-0.133131
CHEK2;DHFR	-0.100528	-0.233384	0.967997
CHEK2;EGFR	0.1239	0.281741	-0.543198
CHEK2;ERBB2	0.643069	-0.0510155	-0.483898
CHEK2;FGFR2	0.168014	-0.547597	0.407812
CHEK2;FGFR3	-0.288765	-0.641785	-0.360518
CHEK2;FLT3	0.191659	-0.360901	1.53838
CHEK2;FNTA	0.124107	0.198204	0.729483
CHEK2;GATA3	-0.345646	-0.428254	0.581396
CHEK2;HDAC1	-0.0220639	0.146411	0.00770681
CHEK2;HSP90AA1	0.469454	0.44116	-0.0405592
CHEK2;IGF1R	0.200446	-0.110401	-0.165991
CHEK2;JAK2	0.527061	0.502073	1.15682
CHEK2;KDM5C	-0.227219	-0.366557	0.234954
CHEK2;KDM6A	-0.146511	0.180471	0.175869
CHEK2;KMT2D	-0.683322	-0.0114451	0.573744
CHEK2;MAP2K1	-0.0902916	0.101002	0.240578
CHEK2;MET	0.166112	-0.311765	0.479313
CHEK2;MLH1	0.430056	-0.126966	0.32117
CHEK2;MTOR	-0.305069	-0.350628	0.827509
CHEK2;NF1	-0.148493	0.470002	-1.48671
CHEK2;PARP1	0.130006	-0.675193	1.12566
CHEK2;PBRM1	-0.0611536	-0.521575	0.271258
CHEK2;PDGFRA	0.583899	1.01697	0.31215
CHEK2;PIK3R1	0.318868	0.0567077	0.0398366
CHEK2;PRKDC	1.08377	-0.13096	0.0181798
CHEK2;PTEN	-0.599388	0.0371803	0.901444
CHEK2;RB1	-0.411769	-0.748328	-0.252808
CHEK2;ROR1	0.364441	-0.284871	0.205243
CHEK2;RPS6KB1	0.513924	0.606505	-0.214979
CHEK2;RRM2	0.637208	0.25201	1.47353
CHEK2;RUNX1	0.106017	0.299191	-0.654418
CHEK2;SETD2	-0.0112117	0.354756	-0.00753208
CHEK2;SMAD4	0.0875514	0.348431	0.301339
CHEK2;SMARCA4	0.00231338	-0.299144	-0.174185
CHEK2;SMARCB1	1.07521	0.0743056	1.23439
CHEK2;SMO	-0.516411	-0.250984	0.427963
CHEK2;SRC	-0.246694	-0.16578	0.302531
CHEK2;TOP1	-0.175325	-0.153191	-0.168016
CHEK2;TSC1	0.209524	-0.704179	0.440797
CHEK2;TYMS	-0.346234	0.121251	-0.0632294
CHEK2;VHL	-0.19355	0.470758	0.450707
CHEK2;WEE1	-0.175719	-0.0347691	-0.14109
CHEK2;HDAC2	0.535295	1.34098	-0.464925
CHEK2;HDAC6	-0.266861	-0.384818	0.538301
CHEK2;KIT	-0.170683	-0.058293	-0.00498346
CHEK2;MAP3K1	0.118569	0.349317	0.166924
CHEK2;MSH6	-0.301146	0.104586	0.430535
CHEK2;TP53	-0.282865	-1.33902	0.292905
CHEK2;VEGFA	0.613938	-0.0948553	-0.397161
CHEK2;PIK3CA	-0.766803	-0.439387	1.01092
DHFR;EGFR	-0.975144	-0.0696709	0.0917797
DHFR;ERBB2	-0.11658	-0.368787	-0.0747273
DHFR;FGFR2	0.00191972	0.291706	0.658159
DHFR;FGFR3	-0.0475016	0.760152	0.542067
DHFR;FLT3	0.446861	-0.619028	1.40318
DHFR;FNTA	0.832126	0.546686	0.200881
DHFR;HDAC1	-0.318548	0.416397	1.3885
DHFR;HDAC2	-0.102882	1.36731	-0.458298
DHFR;HDAC6	0.464682	-0.0417796	0.815917
DHFR;HSP90AA1	-0.0846604	0.456803	1.331
DHFR;IGF1R	0.611537	0.692615	-1.06463
DHFR;KDM5C	0.0685182	0.591015	0.23866
DHFR;KDM6A	0.712248	-0.161832	0.740616
DHFR;KIT	-0.385372	0.259752	-0.914281
DHFR;KMT2D	0.172157	-0.0443759	-0.255753
DHFR;MAP3K1	-0.610501	-0.214751	0.219434
DHFR;MLH1	-0.0793619	0.282505	0.657992
DHFR;MSH6	-0.0872012	-0.131472	1.74305
DHFR;MTOR	-0.0457585	0.416857	0.00815693
DHFR;NF1	0.557968	-0.023304	-1.02793
DHFR;PARP1	0.337808	0.41567	1.11717
DHFR;PBRM1	0.136882	0.2817	0.986227
DHFR;PDGFRA	0.316813	0.381496	-0.360401
DHFR;PIK3CA	0.501274	0.439217	0.320588
DHFR;PIK3R1	0.289541	0.677116	-0.257051
DHFR;PRKDC	0.693561	-0.342122	0.549283
DHFR;PTEN	-0.453188	-0.14607	-0.423461
DHFR;RB1	-0.346632	-0.257992	0.694211
DHFR;ROR1	0.215939	0.216371	-0.191756
DHFR;RPS6KB1	0.786962	0.394993	0.165128
DHFR;RUNX1	-0.281038	-0.486698	-0.176533
DHFR;SETD2	-0.151895	-0.0608242	-0.0384735
DHFR;SMARCB1	0.476862	-0.138682	0.904493
DHFR;SMO	0.504609	-0.0294563	-0.0177626
DHFR;SRC	-0.429394	0.347157	-0.126936
DHFR;TOP1	-0.0447048	0.595756	0.719706
DHFR;TP53	0.0403354	-1.63655	0.0515035
DHFR;TSC1	0.00876608	-0.749762	-0.0533071
DHFR;VEGFA	0.20715	0.136572	0.0210554
DHFR;VHL	0.0521021	0.880443	-0.0628688
DHFR;WEE1	-0.543567	-0.251366	-0.276531
DHFR;GATA3	0.348805	0.26064	0.67881
DHFR;JAK2	0.111117	0.184861	0.623899
DHFR;MET	-0.14211	-0.102097	0.980829
DHFR;RRM2	0.864446	0.562782	0.146567
DHFR;SMAD4	0.368483	0.210564	0.049245
DHFR;SMARCA4	0.414916	-0.273365	1.01572
DHFR;TYMS	0.162508	0.333348	0.541026
DHFR;MAP2K1	0.475679	-0.590399	-0.294881
EGFR;ERBB2	-0.146135	0.105364	0.0353348
EGFR;FGFR2	-0.740175	0.197296	0.366641
EGFR;FLT3	-0.351207	-0.67388	-0.618485
EGFR;FNTA	0.75342	0.0317004	1.0315
EGFR;GATA3	-0.760914	-0.237611	-0.66459
EGFR;HDAC1	-0.667642	0.113799	0.202643
EGFR;HDAC6	-0.279681	-0.422497	0.308082
EGFR;HSP90AA1	-0.534644	-0.282081	0.982633
EGFR;IGF1R	0.118756	0.618869	1.00881
EGFR;JAK2	-0.420291	-0.29086	-1.02566
EGFR;KDM5C	-0.775908	-0.176662	0.454084
EGFR;KDM6A	-1.18288	-0.0425626	-0.253127
EGFR;KIT	-1.55409	1.1182	-0.0766854
EGFR;KMT2D	-1.59353	0.0699032	-0.361229
EGFR;MAP2K1	0.294199	0.438748	-0.322628
EGFR;MAP3K1	0.0716816	0.731777	0.0496424
EGFR;MET	-0.692528	-0.338606	1.02027
EGFR;MLH1	-0.800179	-0.358221	-0.20013
EGFR;MSH6	-1.03127	0.244676	-0.331961
EGFR;NF1	-1.35943	0.456739	-1.80139
EGFR;PARP1	-0.343578	-0.12301	1.46887
EGFR;PBRM1	-1.37495	-0.651545	-0.208768
EGFR;PDGFRA	-0.215185	1.02788	0.0603785
EGFR;PIK3CA	-0.204856	0.255143	-0.56868
EGFR;PIK3R1	-0.104598	-0.690448	0.16037
EGFR;RB1	-0.262309	0.926191	1.28142
EGFR;ROR1	-0.83241	-0.0304765	0.087532
EGFR;RPS6KB1	-0.678362	0.622219	0.169221
EGFR;RRM2	-0.401746	0.954187	-0.360396
EGFR;RUNX1	-0.656668	-0.449281	-0.562798
EGFR;SETD2	0.0709414	0.125228	0.25076
EGFR;SMAD4	-1.37655	0.860092	-0.104677
EGFR;SMARCA4	-0.655023	-0.0260196	-0.541808
EGFR;SMARCB1	0.19918	0.18852	0.602198
EGFR;SRC	0.0417385	-0.000810887	-0.275855
EGFR;TOP1	0.0399017	-0.648287	0.29926
EGFR;TP53	-1.01328	-1.40156	-0.137736
EGFR;TSC1	-0.921853	0.164981	0.0919619
EGFR;TYMS	-1.09083	0.379539	0.564888
EGFR;VEGFA	-0.243955	0.074937	-1.05875
EGFR;VHL	-0.525295	-0.636674	-0.373538
EGFR;WEE1	-0.684285	-0.560368	-0.76168
EGFR;FGFR3	-0.716191	0.067722	-0.713095
EGFR;HDAC2	-0.0843409	0.607142	1.34544
EGFR;MTOR	-0.748266	-0.650609	0.37968
EGFR;PTEN	-0.52529	-0.652285	0.449174
EGFR;SMO	-0.567735	0.366901	0.482344
ERBB2;FGFR2	-0.308675	-0.247826	0.109282
ERBB2;FGFR3	0.946763	0.262167	0.288702
ERBB2;FLT3	0.339888	-0.0157476	0.0674288
ERBB2;GATA3	-0.299713	0.568995	-0.139568
ERBB2;HDAC2	-0.493475	0.513027	-0.343827
ERBB2;HSP90AA1	-0.912778	0.729906	0.408562
ERBB2;IGF1R	0.816102	0.607993	-0.476261
ERBB2;JAK2	-0.0711178	0.105817	0.319438
ERBB2;KDM5C	-0.283886	-0.387887	0.170415
ERBB2;KDM6A	0.235334	0.0780206	-0.447301
ERBB2;KIT	-0.431309	-0.633019	0.904313
ERBB2;KMT2D	0.0622754	0.321413	0.101336
ERBB2;MAP2K1	-0.170979	-0.385832	-0.642531
ERBB2;MAP3K1	-0.467824	-0.379052	0.279124
ERBB2;MET	-0.433116	-0.404767	0.325412
ERBB2;MLH1	-1.09984	-0.0184771	0.519537
ERBB2;MSH6	-0.0604583	0.347469	-0.874116
ERBB2;MTOR	-0.174828	-0.374316	-0.0889999
ERBB2;NF1	-0.402093	-0.0910118	-0.599936
ERBB2;PARP1	0.502946	-0.0278386	-0.720324
ERBB2;PBRM1	-0.563121	0.573432	0.811734
ERBB2;PDGFRA	-0.202038	-0.114708	-0.450224
ERBB2;PIK3CA	0.105838	-0.172662	0.567465
ERBB2;PIK3R1	0.162964	0.312334	0.139881
ERBB2;PRKDC	0.0988414	0.624512	-0.63797
ERBB2;PTEN	-1.00084	0.325585	-0.0607135
ERBB2;RB1	-0.841919	-0.286543	0.227953
ERBB2;ROR1	-0.107103	-0.0451089	0.510331
ERBB2;RPS6KB1	-0.0174302	0.340437	0.773731
ERBB2;RUNX1	0.557927	-0.0986022	-0.736349
ERBB2;SETD2	0.14728	0.0147458	-0.284241
ERBB2;SMAD4	-0.114109	0.0825877	0.195583
ERBB2;SMARCB1	-0.300358	0.63772	0.499373
ERBB2;SMO	-0.490478	-0.467526	0.815068
ERBB2;SRC	-0.262004	0.880385	-0.339958
ERBB2;TP53	0.272941	-1.01929	1.23662
ERBB2;TSC1	-0.663058	-0.839614	0.583058
ERBB2;TYMS	-0.565356	0.199732	0.968866
ERBB2;VEGFA	1.62267	-0.145425	-0.733897
ERBB2;VHL	-0.789162	0.698321	0.168469
ERBB2;WEE1	0.0854773	-0.0907413	-0.732456
ERBB2;FNTA	0.0227291	0.427622	0.118333
ERBB2;HDAC1	-0.418374	-0.381895	0.649783
ERBB2;HDAC6	0.0163584	0.190444	0.633714
ERBB2;RRM2	-0.296963	0.778392	-0.0222904
ERBB2;SMARCA4	-0.21391	-0.0297705	0.177343
ERBB2;TOP1	0.130147	0.225185	-0.597387
FGFR2;FGFR3	-0.177038	-0.295362	0.198693
FGFR2;FLT3	0.0349256	-0.149836	0.771356
FGFR2;GATA3	-0.662811	-0.220789	0.448225
FGFR2;HDAC2	0.134791	0.233624	-0.26079
FGFR2;HDAC6	-0.252096	-0.236186	1.24719
FGFR2;HSP90AA1	0.0955444	0.030958	0.0626164
FGFR2;IGF1R	-0.357742	-0.183732	-0.393118
FGFR2;JAK2	0.245025	-0.120353	-0.10172
FGFR2;KDM5C	-0.058949	-0.125341	0.715752
FGFR2;KDM6A	-0.111479	-0.247924	0.990085
FGFR2;KIT	0.0197561	0.657282	-0.786808
FGFR2;MAP2K1	-0.485774	0.16784	0.117987
FGFR2;MET	-0.144035	0.36617	1.44557
FGFR2;MLH1	-0.729977	-0.276903	0.504862
FGFR2;MSH6	0.0310358	-0.0856099	0.442134
FGFR2;MTOR	-0.205457	0.267607	0.570729
FGFR2;NF1	-0.0601484	0.689939	-0.98228
FGFR2;PARP1	0.386952	0.46963	-0.160262
FGFR2;PDGFRA	-0.268056	-0.0812248	-0.623782
FGFR2;PIK3CA	-0.62838	0.248325	0.541577
FGFR2;PIK3R1	-0.745114	-0.0631413	1.09525
FGFR2;PRKDC	-0.0839167	0.720412	0.142407
FGFR2;PTEN	0.24423	-0.42227	-0.0931777
FGFR2;RB1	-1.10128	0.0147613	0.0193005
FGFR2;ROR1	-0.371263	-0.367552	0.075164
FGFR2;RPS6KB1	-0.0425995	-0.332175	0.573709
FGFR2;RRM2	-0.384666	0.104003	0.914917
FGFR2;SETD2	-0.113177	0.14813	0.0817757
FGFR2;SMAD4	-0.355136	0.326069	-0.343729
FGFR2;SMARCA4	0.236585	-0.162861	0.483938
FGFR2;SMARCB1	0.972894	-0.30934	-0.0686033
FGFR2;SMO	0.469242	-0.197834	-0.0317675
FGFR2;SRC	1.03846	0.520298	0.635162
FGFR2;TOP1	0.282738	-0.304162	1.07437
FGFR2;TP53	-0.121172	-1.18175	0.686846
FGFR2;TSC1	-0.694656	0.0527481	-0.83839
FGFR2;TYMS	-0.473763	0.0277935	-0.107166
FGFR2;VHL	0.0594064	-0.138055	0.659635
FGFR2;WEE1	0.986336	-0.125448	-0.150516
FGFR2;FNTA	0.57328	0.387109	0.00772022
FGFR2;KMT2D	-0.55468	-0.239252	1.08375
FGFR2;MAP3K1	-0.421226	0.514236	0.0987737
FGFR2;PBRM1	0.407353	-0.281686	0.441764
FGFR2;RUNX1	0.208063	-0.567071	0.331957
FGFR2;HDAC1	-0.0348809	0.267947	-0.292259
FGFR2;VEGFA	0.215629	-0.808531	0.668376
FGFR3;FLT3	0.223251	-0.127982	-0.219075
FGFR3;GATA3	-0.310577	0.420935	-0.0299614
FGFR3;HDAC1	0.268867	-0.392727	-0.395427
FGFR3;HDAC2	-0.420592	0.535253	-0.835646
FGFR3;HDAC6	-0.438521	0.211082	0.458309
FGFR3;HSP90AA1	-0.728855	-0.436415	0.98447
FGFR3;IGF1R	0.565056	-0.198119	-0.340837
FGFR3;KDM5C	-0.850916	0.449678	0.153924
FGFR3;KDM6A	-0.265501	0.184754	0.454914
FGFR3;KMT2D	-0.61795	-0.358635	0.220987
FGFR3;MAP3K1	-0.0569017	0.253912	0.579592
FGFR3;MET	-0.472963	-0.159326	-0.0645901
FGFR3;MLH1	-0.507543	-0.273463	-0.366038
FGFR3;MTOR	-0.46479	-0.0567517	0.675382
FGFR3;PARP1	-0.067723	-0.100389	0.443526
FGFR3;PBRM1	0.338991	-0.4393	0.674929
FGFR3;PDGFRA	-0.0375214	-0.443644	-0.699545
FGFR3;PIK3CA	0.557062	-0.297279	0.775574
FGFR3;PIK3R1	0.182483	0.164516	-0.436059
FGFR3;PRKDC	0.317267	-0.0149434	0.37624
FGFR3;PTEN	-0.994758	-0.0830828	0.351216
FGFR3;RB1	0.241527	-0.178019	0.194068
FGFR3;ROR1	-0.63445	-0.0430668	0.295099
FGFR3;RPS6KB1	-0.226716	-0.067619	0.424241
FGFR3;RRM2	0.480371	0.0776721	0.114661
FGFR3;RUNX1	0.295376	-0.528174	-0.656826
FGFR3;SETD2	-0.662764	-0.00319541	0.513652
FGFR3;SMAD4	-0.140028	-0.439702	0.00181115
FGFR3;SMARCA4	-0.141513	0.389126	-0.326618
FGFR3;SMO	0.268594	-0.26306	-0.227605
FGFR3;TOP1	-1.04678	0.317996	0.589498
FGFR3;TP53	-0.535898	-0.918357	0.41336
FGFR3;TYMS	-0.00983404	-0.370202	-0.109469
FGFR3;VEGFA	-0.254656	-0.246891	-0.24058
FGFR3;VHL	-0.0851316	0.664584	-0.125624
FGFR3;WEE1	0.128993	0.45469	0.375406
FGFR3;JAK2	0.157905	-0.240752	0.556272
FGFR3;KIT	-0.626572	-0.302276	0.252226
FGFR3;MAP2K1	-0.000627161	-0.437386	0.605805
FGFR3;MSH6	-0.830212	-0.1351	0.430787
FGFR3;NF1	0.127324	-0.304316	-0.960376
FGFR3;SRC	0.158899	0.266837	0.217197
FGFR3;TSC1	0.826535	0.233677	-0.601802
FGFR3;FNTA	1.07961	1.46909	-0.424791
FGFR3;SMARCB1	-0.153085	-0.0846515	1.03288
FLT3;FNTA	0.794405	-0.082842	-0.197774
FLT3;GATA3	-0.117065	-0.0281142	-0.095935
FLT3;HDAC1	-0.25205	0.0541753	0.167875
FLT3;HDAC6	-0.386026	-0.229629	1.28894
FLT3;HSP90AA1	-1.02463	-0.0406166	0.570681
FLT3;IGF1R	0.603395	0.35023	-1.27003
FLT3;KDM5C	-0.726203	-0.437608	1.32221
FLT3;KIT	-0.812353	0.279093	-0.32267
FLT3;KMT2D	-0.0748027	-0.488559	0.372321
FLT3;MAP2K1	-0.163502	0.00857666	-0.301036
FLT3;MAP3K1	-0.311296	0.428238	0.237602
FLT3;MET	-0.430082	0.711607	1.5084
FLT3;MLH1	-0.100236	0.169635	0.0377278
FLT3;MSH6	-0.297106	0.154129	0.0825994
FLT3;MTOR	0.0481401	-0.146554	1.19776
FLT3;NF1	0.0546508	0.22981	-1.91148
FLT3;PARP1	-0.0166514	-0.0063826	0.149489
FLT3;PDGFRA	1.07565	-0.479916	0.0866681
FLT3;PRKDC	0.0888489	0.346474	1.41243
FLT3;PTEN	-0.584023	0.168945	-0.0543704
FLT3;RB1	-0.287559	-0.0132551	0.449104
FLT3;ROR1	-0.688412	0.107541	0.165571
FLT3;RPS6KB1	-0.0498542	0.133067	0.0409752
FLT3;RRM2	0.537203	0.336634	0.543285
FLT3;RUNX1	-0.323181	0.423553	-0.983631
FLT3;SETD2	0.128768	0.14435	0.279575
FLT3;SMAD4	-0.398381	-0.0668689	0.176119
FLT3;SMARCA4	0.403931	0.706126	0.698523
FLT3;SMARCB1	0.368271	-0.540853	0.776322
FLT3;SMO	-0.538787	0.379345	-0.0874652
FLT3;SRC	0.404965	-0.0810686	0.760486
FLT3;TOP1	-0.567541	-0.0374055	-0.160187
FLT3;TP53	-0.403265	-1.27793	0.942043
FLT3;TSC1	0.353275	0.575491	-0.731975
FLT3;VEGFA	-0.135639	0.000767582	0.329456
FLT3;VHL	-0.447444	0.160538	-0.520225
FLT3;WEE1	0.335176	-0.592414	0.60383
FLT3;HDAC2	0.689957	0.899611	-0.142511
FLT3;JAK2	0.439667	-0.00713159	0.430009
FLT3;KDM6A	-0.0616699	-0.184314	0.43528
FLT3;PBRM1	-0.344108	0.269341	0.933564
FLT3;PIK3CA	0.539063	0.0654937	0.0152028
FLT3;PIK3R1	-0.387475	0.163629	0.247837
FLT3;TYMS	0.208786	-0.267979	-0.250449
FNTA;GATA3	0.434193	0.800237	0.828573
FNTA;HDAC1	-0.462524	0.811051	1.54767
FNTA;HDAC2	0.247337	0.840363	-0.777029
FNTA;HDAC6	0.817159	0.0223504	0.353922
FNTA;HSP90AA1	-0.175656	0.651343	1.17444
FNTA;IGF1R	0.908189	0.506636	-0.100584
FNTA;JAK2	0.422362	0.916122	-0.203293
FNTA;KDM5C	0.197382	0.549879	0.406994
FNTA;KDM6A	2.08823	1.51619	-0.0996915
FNTA;KIT	-0.69865	0.607023	-0.709858
FNTA;KMT2D	0.814923	0.35804	0.354573
FNTA;MAP2K1	0.290302	0.751703	-0.330899
FNTA;MAP3K1	0.762465	0.277239	0.581953
FNTA;MET	0.0480639	0.403343	0.810555
FNTA;MLH1	0.978705	0.31644	0.251626
FNTA;MSH6	-0.822218	-0.0535459	2.01011
FNTA;MTOR	0.132285	-0.140907	0.685668
FNTA;NF1	0.924228	0.355169	-1.85881
FNTA;PARP1	1.82401	0.507243	0.474158
FNTA;PDGFRA	0.610406	0.22993	-0.617832
FNTA;PIK3CA	0.831445	0.578576	0.317326
FNTA;PIK3R1	1.17755	0.482542	-0.107743
FNTA;PRKDC	1.68365	0.72493	-0.0439025
FNTA;PTEN	1.11043	0.584133	0.29297
FNTA;RPS6KB1	-0.47623	0.716764	1.00412
FNTA;RRM2	1.76279	0.44436	1.40903
FNTA;RUNX1	0.96774	0.689129	-0.900673
FNTA;SETD2	0.926761	0.380349	0.334176
FNTA;SMAD4	0.424238	0.607857	0.4978
FNTA;SMARCA4	-0.507847	-0.269261	1.01427
FNTA;SMARCB1	0.757185	0.347189	0.570563
FNTA;SRC	0.350536	0.71889	-0.258542
FNTA;TOP1	-0.0401813	0.612881	-0.389186
FNTA;TP53	0.674381	0.571693	0.112966
FNTA;TSC1	1.55001	0.652545	-0.893596
FNTA;TYMS	1.00327	0.197771	-0.0508168
FNTA;VEGFA	0.944775	0.138211	0.515736
FNTA;VHL	0.509773	0.377969	-0.72516
FNTA;WEE1	0.627227	-0.162533	-0.219798
FNTA;PBRM1	-0.192265	0.418567	0.946132
FNTA;RB1	-0.880029	0.132736	0.424002
FNTA;ROR1	0.207119	0.677478	-1.10518
FNTA;SMO	1.05098	1.17965	-0.748434
GATA3;HDAC1	0.00535937	0.0705678	0.946341
GATA3;HDAC2	-0.403743	0.662997	0.189451
GATA3;HDAC6	-0.431251	0.380716	0.453256
GATA3;HSP90AA1	-0.882196	0.678691	1.02704
GATA3;IGF1R	1.06879	0.826395	-0.813423
GATA3;JAK2	-0.185574	-0.137413	1.46546
GATA3;KDM5C	-0.626478	0.0343879	1.54517
GATA3;KDM6A	-0.249191	-0.110458	0.273405
GATA3;KIT	-0.573202	-0.0493243	1.38624
GATA3;KMT2D	-0.502663	-0.105869	0.835708
GATA3;MAP2K1	0.102102	-0.552574	0.652495
GATA3;MAP3K1	0.129957	-0.471573	0.0977526
GATA3;MET	-0.199869	-0.0690243	0.151143
GATA3;MLH1	0.116147	-0.590174	0.456909
GATA3;MSH6	-0.371908	-0.125705	1.3423
GATA3;MTOR	0.459527	0.0263443	-0.420506
GATA3;NF1	-0.254687	0.454201	-0.337456
GATA3;PARP1	-0.449294	0.0527821	0.458511
GATA3;PBRM1	0.326805	-0.32776	1.00764
GATA3;PDGFRA	-0.207915	0.164569	0.0383388
GATA3;PIK3CA	-0.3639	-0.276331	0.757555
GATA3;PIK3R1	-0.122453	1.10494	0.138996
GATA3;PRKDC	-0.161737	1.23679	1.11882
GATA3;RB1	-0.325535	-0.672695	0.235082
GATA3;RRM2	0.313525	1.04606	2.38538
GATA3;RUNX1	-0.585853	-0.365825	0.379329
GATA3;SMAD4	0.12374	-0.14819	0.190333
GATA3;SMARCA4	-0.125751	-0.0310304	1.02178
GATA3;SMARCB1	0.427125	-0.103451	-0.11666
GATA3;SRC	-0.874138	0.057408	0.882688
GATA3;TOP1	-0.209623	0.625194	-0.252569
GATA3;TP53	-0.574545	-1.32375	0.481992
GATA3;TSC1	-0.0222811	-0.0968807	0.816001
GATA3;TYMS	-0.128085	0.180266	-0.517851
GATA3;VEGFA	-0.170862	0.372526	0.447885
GATA3;VHL	-0.0527691	-0.0420046	-0.593755
GATA3;WEE1	-0.283184	-0.345798	-0.769641
GATA3;PTEN	-0.192773	-0.0631983	0.43511
GATA3;ROR1	-0.570315	0.283625	-0.210349
GATA3;RPS6KB1	-0.92133	0.32279	0.741987
GATA3;SETD2	-0.0312685	0.297789	0.68054
GATA3;SMO	-0.138537	-0.434362	-0.101149
HDAC1;HDAC2	0.448475	0.707262	-0.0275694
HDAC1;HDAC6	0.501544	0.421743	2.05711
HDAC1;HSP90AA1	-0.958779	-0.0586279	1.21639
HDAC1;IGF1R	0.537331	0.803188	-0.939757
HDAC1;JAK2	-0.483612	0.0862451	-0.0842252
HDAC1;KDM5C	-0.608404	-0.377837	0.828509
HDAC1;KDM6A	0.271378	-0.257223	1.18103
HDAC1;KIT	0.204535	-0.55738	-0.618422
HDAC1;KMT2D	-0.600387	0.153644	-0.298033
HDAC1;MAP2K1	-0.682162	-0.485314	0.570016
HDAC1;MLH1	-1.06153	-0.0194606	0.78887
HDAC1;MSH6	-0.542039	0.236562	1.01999
HDAC1;MTOR	0.0565429	-0.0920214	0.626199
HDAC1;PARP1	-0.542868	0.500965	0.698888
HDAC1;PBRM1	0.321007	-0.234884	1.10611
HDAC1;PDGFRA	0.473674	0.446779	-0.645772
HDAC1;PIK3CA	-0.722198	-0.313344	1.1709
HDAC1;PIK3R1	-0.24024	-0.118775	0.840431
HDAC1;PRKDC	0.0169185	1.18583	0.395899
HDAC1;PTEN	-0.642484	-0.510457	-0.520115
HDAC1;ROR1	-0.73375	-0.0737402	0.149019
HDAC1;RPS6KB1	0.515132	0.305837	0.252337
HDAC1;RRM2	0.0258857	-0.0656582	0.505544
HDAC1;RUNX1	0.145195	-0.160344	0.290426
HDAC1;SETD2	-0.242983	-0.295507	0.339806
HDAC1;SMAD4	0.0888183	-0.315966	-0.464206
HDAC1;SMARCA4	-0.128379	0.159438	-0.0565323
HDAC1;SMARCB1	-0.232649	0.117943	0.3686
HDAC1;SMO	-0.623318	0.392441	-0.538407
HDAC1;SRC	-0.125461	-0.552338	0.0373427
HDAC1;TP53	-0.796453	-1.01546	0.279607
HDAC1;TSC1	0.701228	-0.124702	0.0440456
HDAC1;TYMS	-0.389258	-0.119969	0.107423
HDAC1;VEGFA	-0.303974	-0.35529	0.0130301
HDAC1;VHL	0.161556	-0.372869	-0.154433
HDAC1;WEE1	-0.645869	0.167104	-0.080068
HDAC1;MAP3K1	-0.750214	0.0453742	0.170535
HDAC1;MET	-0.31976	0.644608	0.999963
HDAC1;NF1	0.242913	0.0138228	-0.637161
HDAC1;TOP1	0.0505604	-0.504445	0.100635
HDAC1;RB1	-0.725398	-0.514919	1.28066
HDAC2;HDAC6	-0.614568	0.871423	-0.0543384
HDAC2;IGF1R	0.285011	0.552291	0.627332
HDAC2;JAK2	0.730038	0.466852	-0.850046
HDAC2;KDM5C	-0.470574	0.796243	-0.395212
HDAC2;KIT	-0.734192	0.274261	-0.707203
HDAC2;KMT2D	-0.37323	0.48486	-0.68909
HDAC2;MAP2K1	-0.278282	0.868211	-0.717567
HDAC2;MET	-1.12589	0.188295	-0.085568
HDAC2;MLH1	-0.660953	0.727796	0.652402
HDAC2;MSH6	-0.255484	-0.050146	0.013682
HDAC2;MTOR	-0.783939	-0.319985	-0.583177
HDAC2;NF1	-0.613809	0.508827	-0.891797
HDAC2;PARP1	0.474631	0.624956	-0.595346
HDAC2;PDGFRA	-0.201798	-0.193008	0.547083
HDAC2;PIK3R1	0.304093	0.636193	-0.616712
HDAC2;PRKDC	0.246792	0.668902	-0.90953
HDAC2;PTEN	-0.243927	0.533116	-0.0345133
HDAC2;RB1	-0.498849	0.665194	-0.902159
HDAC2;RPS6KB1	0.362679	0.817247	-0.0694539
HDAC2;RRM2	0.0262921	0.412523	-0.286736
HDAC2;RUNX1	-0.319393	-0.184678	0.393283
HDAC2;SETD2	0.316533	-0.174071	0.468225
HDAC2;SMAD4	0.403784	0.471538	-0.611334
HDAC2;SMARCA4	0.0948754	0.515393	-0.635056
HDAC2;SMARCB1	1.03224	0.386499	-0.541506
HDAC2;SMO	0.369908	0.23197	-0.885205
HDAC2;SRC	0.226376	0.55246	-0.848533
HDAC2;TOP1	-1.01754	0.689651	-0.63018
HDAC2;TSC1	0.850396	0.135186	-0.831406
HDAC2;TYMS	-0.23153	0.397846	-0.239323
HDAC2;VEGFA	0.128903	-0.393063	-0.0707035
HDAC2;VHL	-0.422006	0.285951	0.0681755
HDAC2;HSP90AA1	-0.224454	0.349725	-0.424443
HDAC2;KDM6A	-0.568588	-0.0221568	0.0795412
HDAC2;MAP3K1	-0.779156	0.400749	0.36439
HDAC2;PBRM1	-0.528446	0.682852	0.705769
HDAC2;PIK3CA	0.0482655	0.319739	0.382621
HDAC2;TP53	-0.0966184	-0.0210026	-0.373706
HDAC2;WEE1	-0.00867103	-0.353766	-0.12561
HDAC2;ROR1	-0.693759	-0.473668	0.0675611
HDAC6;HSP90AA1	-0.171352	0.0885537	0.882386
HDAC6;IGF1R	0.527996	0.567557	-0.586481
HDAC6;JAK2	-0.599679	0.0403059	1.17447
HDAC6;KDM5C	-0.101501	-0.340004	0.535226
HDAC6;KDM6A	0.50123	0.149863	0.139924
HDAC6;KMT2D	-0.252276	0.105732	-0.0551531
HDAC6;MAP2K1	-0.630487	0.348413	0.860702
HDAC6;MAP3K1	0.306085	-0.432344	0.059465
HDAC6;MLH1	-0.640616	-0.448951	0.547622
HDAC6;MSH6	-0.117903	-0.0893386	0.569878
HDAC6;MTOR	-0.262014	-0.254938	-0.361227
HDAC6;PARP1	-0.421186	0.648858	1.25286
HDAC6;PBRM1	0.290145	-0.290188	0.528427
HDAC6;PDGFRA	-0.341778	-0.129564	-0.525227
HDAC6;PIK3CA	0.0939063	0.429352	0.340311
HDAC6;PIK3R1	-0.171145	-0.373728	0.588417
HDAC6;PRKDC	0.0564137	-0.155848	1.25735
HDAC6;PTEN	0.25777	-0.368095	0.0765352
HDAC6;ROR1	-0.782828	-0.0224907	0.366911
HDAC6;RPS6KB1	-0.871758	0.607175	0.350166
HDAC6;RRM2	-0.115234	0.189755	-0.0334565
HDAC6;RUNX1	-0.258875	-0.132327	0.279494
HDAC6;SETD2	1.09105	0.849239	-0.140015
HDAC6;SMAD4	-0.162648	0.12536	-0.150374
HDAC6;SMARCA4	-0.311137	0.453872	1.02401
HDAC6;SMARCB1	0.966934	-0.345147	0.357774
HDAC6;SRC	-0.925616	0.835147	-0.500105
HDAC6;TOP1	-0.543431	-0.0247666	0.26609
HDAC6;TP53	-0.245846	-0.940044	0.257345
HDAC6;TSC1	0.561365	0.758327	-0.762615
HDAC6;TYMS	0.140491	0.572142	-0.348452
HDAC6;VEGFA	-0.497871	0.12988	0.0663253
HDAC6;VHL	-0.0203728	0.507031	-0.75966
HDAC6;WEE1	0.300656	0.143943	0.359782
HDAC6;KIT	-0.650429	0.3235	0.342626
HDAC6;MET	-0.316424	0.396525	0.187658
HDAC6;NF1	-0.237575	0.458277	-0.458977
HDAC6;RB1	-1.00637	0.620581	0.146982
HDAC6;SMO	-0.053511	0.173061	-0.553847
HSP90AA1;IGF1R	-0.434197	0.761961	0.0922664
HSP90AA1;JAK2	-0.223223	0.188263	0.610589
HSP90AA1;KDM5C	-0.644055	0.00434732	0.0476999
HSP90AA1;KDM6A	-0.518601	0.0683328	0.806846
HSP90AA1;KIT	0.46409	-0.037201	-0.0175496
HSP90AA1;KMT2D	0.0552786	0.220521	1.28529
HSP90AA1;MAP2K1	-1.01442	-0.358763	0.950132
HSP90AA1;MAP3K1	0.0349375	-0.105306	-0.0295321
HSP90AA1;MET	-0.673641	-0.254972	1.55436
HSP90AA1;MLH1	-0.0110783	-0.148585	0.567488
HSP90AA1;MSH6	-0.891302	-0.44441	1.42598
HSP90AA1;MTOR	0.0725175	-0.513623	0.29426
HSP90AA1;NF1	-0.870898	-0.135648	-0.612983
HSP90AA1;PARP1	-0.426764	0.584495	1.25051
HSP90AA1;PBRM1	-0.82359	-0.133758	0.321167
HSP90AA1;PIK3CA	-0.462618	-0.235324	0.890589
HSP90AA1;PIK3R1	0.139904	0.313555	0.980108
HSP90AA1;PRKDC	-0.596163	1.20251	-0.128654
HSP90AA1;PTEN	-0.458939	0.514066	0.42561
HSP90AA1;RB1	-1.00226	0.139237	-0.0714013
HSP90AA1;ROR1	-0.153251	-0.473664	-0.315822
HSP90AA1;RPS6KB1	-0.786518	0.206662	0.41536
HSP90AA1;RRM2	-0.424188	0.704138	0.533066
HSP90AA1;SETD2	-0.864145	0.336034	0.176641
HSP90AA1;SMAD4	-0.381068	0.556734	0.0901402
HSP90AA1;SMARCB1	0.0965851	0.386401	0.859021
HSP90AA1;SMO	-0.746599	0.533608	0.618662
HSP90AA1;SRC	-0.410754	0.0972769	0.538169
HSP90AA1;TOP1	-0.17005	0.70751	-0.141035
HSP90AA1;TP53	-0.435388	-1.12155	1.64907
HSP90AA1;TSC1	-0.0746279	-0.0877488	-0.966099
HSP90AA1;TYMS	-0.392483	0.393117	0.572163
HSP90AA1;VEGFA	0.634785	-0.0899137	1.23507
HSP90AA1;WEE1	-0.910294	-0.146413	0.561536
HSP90AA1;PDGFRA	0.0195893	-0.641366	0.0554166
HSP90AA1;RUNX1	-0.212416	-0.150999	-0.0623509
HSP90AA1;SMARCA4	-0.813697	0.150973	0.757051
HSP90AA1;VHL	-1.00215	0.393503	0.99914
IGF1R;JAK2	0.210939	0.148797	-0.23306
IGF1R;KDM5C	0.217683	-0.38167	0.414587
IGF1R;KDM6A	0.585294	0.118095	0.0254464
IGF1R;KIT	-0.5792	0.505005	-0.688237
IGF1R;KMT2D	-0.290024	0.613624	-0.553799
IGF1R;MAP2K1	0.450729	0.21512	-0.702955
IGF1R;MLH1	0.0253043	0.219268	-0.51712
IGF1R;MSH6	-0.460521	0.0990784	-0.377379
IGF1R;PARP1	0.704288	0.902819	-0.989912
IGF1R;PBRM1	0.27644	0.816819	-0.205041
IGF1R;PDGFRA	0.786093	-0.0638212	-0.160023
IGF1R;PIK3CA	0.721802	-0.0246235	-0.268631
IGF1R;PIK3R1	0.197825	0.233475	-0.556006
IGF1R;PRKDC	0.816998	1.08454	-0.788334
IGF1R;PTEN	-0.0777433	0.689257	-0.279427
IGF1R;RB1	-0.867854	0.286872	0.286528
IGF1R;ROR1	0.286856	1.41634	-0.0459004
IGF1R;RPS6KB1	0.148579	0.337545	-0.546346
IGF1R;RRM2	1.09887	0.682571	-1.0713
IGF1R;SETD2	1.04401	0.232133	-0.225707
IGF1R;SMAD4	0.636137	0.111926	-0.801425
IGF1R;SMARCB1	0.896975	-0.06657	-0.055083
IGF1R;SMO	0.477439	0.31105	-0.867363
IGF1R;SRC	0.428708	0.979212	-0.0889294
IGF1R;TOP1	-0.575216	0.885379	-0.336403
IGF1R;TP53	0.27124	0.15912	-1.04055
IGF1R;TSC1	0.403987	0.63521	-0.917884
IGF1R;TYMS	0.277655	0.744136	-0.281329
IGF1R;VEGFA	0.514201	0.265671	-0.843121
IGF1R;VHL	1.23743	-0.410781	-0.503676
IGF1R;WEE1	0.61653	-0.179109	-0.0315118
IGF1R;MAP3K1	0.286882	-0.0574828	-0.48629
IGF1R;MET	0.559317	0.570852	0.408901
IGF1R;MTOR	-0.0370113	-0.174705	-1.10188
IGF1R;NF1	0.309953	0.251669	-1.82617
IGF1R;RUNX1	0.858645	0.263418	-0.690067
IGF1R;SMARCA4	0.00964321	0.404792	-0.304027
JAK2;KDM5C	-0.33655	-0.273424	0.607036
JAK2;KDM6A	-0.263717	0.354687	0.922844
JAK2;KIT	-0.243457	0.881336	-0.739709
JAK2;KMT2D	-0.14232	0.303562	-0.117164
JAK2;MAP2K1	-0.0783043	0.237545	0.15137
JAK2;MAP3K1	0.248997	0.209291	0.250389
JAK2;MET	-0.152885	0.247875	0.277642
JAK2;MLH1	-0.614906	0.229074	0.23631
JAK2;MSH6	0.391016	-0.183437	1.29176
JAK2;MTOR	-0.551499	0.142983	0.0396549
JAK2;NF1	-0.617628	-0.12599	-0.578821
JAK2;PARP1	0.181073	0.448528	-0.201029
JAK2;PBRM1	-0.605451	0.249251	0.0971798
JAK2;PDGFRA	0.107949	0.668478	-0.448543
JAK2;PIK3CA	0.287218	-0.343888	0.477427
JAK2;PIK3R1	0.193368	0.300665	-0.323714
JAK2;PRKDC	0.176364	0.304357	0.231835
JAK2;PTEN	1.17662	0.228051	-0.352078
JAK2;RB1	-0.627137	0.643872	-0.442061
JAK2;ROR1	-0.511915	0.607594	-0.811528
JAK2;RPS6KB1	0.192823	-0.657928	-0.278158
JAK2;RRM2	0.413409	0.444253	0.48614
JAK2;RUNX1	0.0644589	-0.412137	-0.949535
JAK2;SETD2	0.467796	-0.08266	-0.33771
JAK2;SMAD4	0.492873	-0.407896	1.50877
JAK2;SMARCB1	-0.0371436	-0.205273	-0.151133
JAK2;SMO	-0.0574119	0.38408	-0.684282
JAK2;TP53	0.0689393	-0.587395	-0.0745336
JAK2;TSC1	0.699929	0.237408	-0.338724
JAK2;TYMS	-0.203747	-0.15883	-0.679812
JAK2;VEGFA	-0.231335	-0.521359	0.533784
JAK2;VHL	0.0306799	0.109661	0.158174
JAK2;SMARCA4	-0.143022	-0.413988	-0.0387509
JAK2;SRC	-0.210049	0.652339	-0.289449
JAK2;TOP1	-0.640913	0.125724	-0.166172
JAK2;WEE1	-0.446966	-0.0137268	-0.729677
KDM5C;KDM6A	0.065756	0.0900842	1.37891
KDM5C;KIT	-0.0737191	0.338829	0.00101562
KDM5C;MAP2K1	-0.151339	0.0533226	1.30508
[truncated: 630 more rows]

## Sheet: Shen-Mali.sensitive_lethality
GEMINI score for sensitive lethal interactions (default parameters were used, except for "prior_shape = 5"). Sensitive lethal interactions are defined as gene pairs in which the total effect is less than either of the individual gene effects. NA indicates a gene pair in which at least one gene displays a positive control phenotype.
	X293T	A549	Hela
ABL1;ADA	-0.37776	0.188254	NA
ABL1;ALK	-0.157173	-0.771551	NA
ABL1;ARID1A	-0.099748	-0.156637	NA
ABL1;ARID2	-0.690318	-0.0734818	0.0954962
ABL1;ATM	0.361875	-0.492127	NA
ABL1;BCL2	-0.824181	0.401046	0.537871
ABL1;BRAF	-0.0761846	-0.141988	0.68967
ABL1;BRCA1	NA	-0.425635	-1.23591
ABL1;BRCA2	NA	0.221481	-0.785447
ABL1;BRD4	NA	-1.13731	1.37149
ABL1;BTK	-1.00185	0.0850707	-1.61211
ABL1;CASP8	-0.138273	-0.589474	0.865409
ABL1;CDH1	0.078794	-0.928454	-1.08635
ABL1;CDK4	0.162667	-1.16452	-1.6042
ABL1;CDK6	-0.573705	NA	NA
ABL1;CDK9	0.777965	1.11186	-0.181989
ABL1;CDKN1B	0.205764	NA	NA
ABL1;CDKN2A	-0.675044	-0.21158	-0.17329
ABL1;CHEK1	1.48038	NA	0.303653
ABL1;CHEK2	-0.290932	-0.32021	-1.62104
ABL1;EGFR	-0.965837	0.507391	NA
ABL1;ERBB2	-0.389692	-0.132776	NA
ABL1;FGFR2	-0.667601	-0.345045	1.18596
ABL1;FGFR3	0.0617561	-0.416454	-0.278971
ABL1;FLT3	-0.647674	0.022205	0.867689
ABL1;FNTA	0.1698	-0.402481	0.750541
ABL1;GATA3	-0.3631	-0.63242	1.2144
ABL1;HDAC2	0.174523	0.397663	NA
ABL1;HDAC6	0.0329537	-0.38071	-1.18981
ABL1;HSP90AA1	-0.942109	0.603683	0.710553
ABL1;IGF1R	0.961614	0.776354	NA
ABL1;KDM5C	NA	-0.603476	0.544554
ABL1;KDM6A	-0.69833	-0.123166	0.428298
ABL1;KIT	-0.102012	0.675645	NA
ABL1;KMT2D	-0.142643	-0.235202	0.831625
ABL1;MAP2K1	-0.387073	0.0625661	0.502864
ABL1;MAP3K1	-0.690503	-0.630395	1.31642
ABL1;MET	0.572945	-0.239965	-1.60006
ABL1;MLH1	0.390498	0.199422	-0.444247
ABL1;MSH6	0.383069	-0.921742	0.999273
ABL1;NF1	-0.0989918	-0.196331	0.00509198
ABL1;PARP1	-0.526333	-0.284154	1.09032
ABL1;PBRM1	0.641402	0.0486735	-0.00401211
ABL1;PDGFRA	-0.00598015	-0.343431	NA
ABL1;PIK3CA	0.299789	-0.427471	0.251768
ABL1;PIK3R1	0.115637	0.207608	0.154186
ABL1;PRKDC	0.547055	0.119993	-0.820179
ABL1;PTEN	0.317255	-0.184229	-1.07909
ABL1;RB1	-0.798132	-0.719608	-2.12563
ABL1;ROR1	-0.0379238	-0.943754	NA
ABL1;RPS6KB1	-0.477742	0.210329	0.237051
ABL1;RRM2	0.232721	0.891924	-0.456061
ABL1;RUNX1	-0.336014	-0.987628	-0.333024
ABL1;SETD2	-0.112086	0.554587	-1.59073
ABL1;SMARCA4	0.429997	0.106791	-0.627773
ABL1;SMARCB1	1.24428	-0.542717	0.468714
ABL1;SMO	-0.477182	0.340381	NA
ABL1;SRC	-0.410377	-0.211911	-0.327343
ABL1;TOP1	NA	0.112211	-0.107355
ABL1;TP53	-0.18967	-1.73828	0.354231
ABL1;TSC1	0.720695	-0.33634	0.552254
ABL1;TYMS	0.836491	-0.949021	NA
ABL1;VEGFA	0.276747	-0.416086	-0.0181964
ABL1;VHL	-0.64973	NA	NA
ABL1;WEE1	0.456939	NA	NA
ABL1;AKT1	-0.0711799	0.567923	1.02503
ABL1;APC	-0.791987	-0.304975	-1.0009
ABL1;DHFR	0.374241	-0.607682	-0.280667
ABL1;HDAC1	0.108967	0.367438	-1.01676
ABL1;MTOR	NA	NA	1.28227
ABL1;SMAD4	0.475222	-0.209111	0.951041
ABL1;JAK2	0.0189306	0.35435	0.104255
ADA;AKT1	-1.3154	-0.521151	NA
ADA;ALK	-0.28124	0.112315	NA
ADA;ARID1A	-0.145131	0.394428	NA
ADA;ATM	-0.200113	0.26817	NA
ADA;BRAF	-1.11312	0.516906	NA
ADA;BRCA1	NA	-0.200811	NA
ADA;BRCA2	NA	-0.170179	NA
ADA;BRD4	NA	-0.52565	NA
ADA;BTK	-1.43065	0.58218	NA
ADA;CASP8	-0.576816	-0.761484	NA
ADA;CDH1	0.0576904	0.205035	NA
ADA;CDK4	-0.541399	-0.220194	NA
ADA;CDK6	-0.943706	NA	NA
ADA;CDK9	0.504549	0.590063	NA
ADA;CDKN1B	-0.651543	NA	NA
ADA;CDKN2A	-0.377508	-0.412582	NA
ADA;CHEK1	1.06052	NA	NA
ADA;CHEK2	-0.435055	1.03953	NA
ADA;DHFR	0.214261	-0.387664	NA
ADA;EGFR	-0.589178	-0.0890169	NA
ADA;ERBB2	-0.632595	-0.240129	NA
ADA;FGFR2	-0.739451	0.335777	NA
ADA;FGFR3	-0.614322	-0.10291	NA
ADA;FLT3	0.0239131	0.0944949	NA
ADA;HDAC1	-0.791331	0.13195	NA
ADA;HDAC2	0.431402	-2.00259	NA
ADA;HSP90AA1	-0.272202	-0.140227	NA
ADA;JAK2	-0.313155	-0.0314995	NA
ADA;KDM5C	NA	-0.460591	NA
ADA;KDM6A	-0.581439	-0.0916966	NA
ADA;KIT	-0.304637	-0.451535	NA
ADA;KMT2D	-0.449633	0.2913	NA
ADA;MAP2K1	0.40586	-0.412371	NA
ADA;MAP3K1	-0.75863	0.356094	NA
ADA;MET	-0.863575	0.262281	NA
ADA;MLH1	-0.323946	0.506214	NA
ADA;MSH6	-0.78158	-0.321278	NA
ADA;MTOR	NA	NA	NA
ADA;NF1	-1.03921	-0.937445	NA
ADA;PARP1	-0.639437	0.0522384	NA
ADA;PIK3CA	-0.0910828	-0.712915	NA
ADA;PIK3R1	0.740894	-0.358042	NA
ADA;PRKDC	0.313074	0.89294	NA
ADA;PTEN	-1.03568	-0.390506	NA
ADA;RB1	-0.664104	-0.652155	NA
ADA;ROR1	-0.365202	-0.484552	NA
ADA;RRM2	-0.301768	0.43023	NA
ADA;RUNX1	-1.12455	-0.148469	NA
ADA;SETD2	-0.213357	0.654264	NA
ADA;SMAD4	0.176751	-0.645844	NA
ADA;SMARCA4	0.0794602	-0.0649523	NA
ADA;SMARCB1	-0.168137	-0.231336	NA
ADA;SMO	-0.577658	-0.220071	NA
ADA;SRC	0.0800665	0.466168	NA
ADA;TOP1	NA	0.356096	NA
ADA;TP53	-0.377161	-1.6058	NA
ADA;TYMS	-0.585677	-0.693285	NA
ADA;VEGFA	0.0282602	-0.196976	NA
ADA;VHL	-0.786939	NA	NA
ADA;WEE1	-0.178907	NA	NA
ADA;APC	0.603057	-0.682085	NA
ADA;ARID2	0.134551	0.369853	NA
ADA;BCL2	-0.647577	-0.0389411	NA
ADA;FNTA	0.251057	1.15352	NA
ADA;GATA3	-0.65491	-0.277153	NA
ADA;HDAC6	-0.176795	-0.925267	NA
ADA;IGF1R	0.708289	0.581402	NA
ADA;PBRM1	-0.0680678	-0.70079	NA
ADA;PDGFRA	0.398977	0.227454	NA
ADA;TSC1	0.887914	-0.192937	NA
ADA;RPS6KB1	0.186506	0.807727	NA
AKT1;ALK	-1.09448	-0.0803129	NA
AKT1;APC	-0.492242	-0.457603	1.23569
AKT1;ARID1A	-0.0744384	-0.127912	NA
AKT1;ARID2	-0.175435	-0.94313	0.460736
AKT1;ATM	-0.462658	-0.0571063	NA
AKT1;BCL2	-0.5435	-0.171947	0.271199
AKT1;BRAF	-0.415739	0.063749	0.291593
AKT1;BRCA1	NA	-0.426806	0.255656
AKT1;BRCA2	NA	-0.387211	0.26781
AKT1;BRD4	NA	0.181458	0.362722
AKT1;BTK	-0.544206	-0.0310684	-0.325207
AKT1;CASP8	-0.00704702	-1.18302	0.903552
AKT1;CDH1	-0.670155	-0.0792681	0.137947
AKT1;CDK4	-0.0222504	-0.263162	-1.56503
AKT1;CDK6	-0.203288	NA	NA
AKT1;CDK9	0.995958	1.21504	0.54239
AKT1;CDKN1B	0.290898	NA	NA
AKT1;CDKN2A	-0.355166	0.160453	0.939658
AKT1;CHEK1	0.697989	NA	-1.07993
AKT1;CHEK2	-0.452041	0.347841	0.928514
AKT1;DHFR	0.314906	0.341866	-0.138287
AKT1;EGFR	-0.418902	0.694321	NA
AKT1;ERBB2	-0.690958	-0.0282117	NA
AKT1;FGFR2	-0.510298	0.617975	1.25209
AKT1;FGFR3	-0.619992	0.193894	-1.58761
AKT1;FLT3	-0.205897	0.515998	0.529217
AKT1;FNTA	0.86656	0.173532	0.276225
AKT1;GATA3	-0.964785	-0.189982	0.201333
AKT1;HDAC1	-0.197347	-0.655462	0.907286
AKT1;HDAC2	-0.58705	-0.218993	NA
AKT1;HDAC6	-0.115756	-0.0730847	0.892105
AKT1;HSP90AA1	-1.05009	-0.169724	0.189052
AKT1;IGF1R	0.225912	-0.0471665	NA
AKT1;JAK2	0.218273	-0.172396	-0.436451
AKT1;KDM5C	NA	-0.254973	-0.0131271
AKT1;KDM6A	-0.325933	-0.504798	0.777381
AKT1;KMT2D	-0.00940519	0.20394	-1.1667
AKT1;MAP2K1	-0.073385	-0.414244	0.487658
AKT1;MAP3K1	-0.471006	0.0583329	0.49371
AKT1;MET	-0.687486	0.313014	0.449371
AKT1;MLH1	-0.731738	0.612007	-0.218789
AKT1;MSH6	-0.280119	-0.660486	-0.0505563
AKT1;MTOR	NA	NA	-0.082822
AKT1;NF1	-0.328663	-0.419687	-0.378702
AKT1;PARP1	0.239148	0.261167	0.226476
AKT1;PBRM1	-0.179435	0.347171	-0.867467
AKT1;PDGFRA	0.113842	-0.201442	NA
AKT1;PIK3CA	-0.450044	-0.690875	0.808787
AKT1;PIK3R1	0.250846	0.00331435	0.682367
AKT1;PRKDC	0.49224	-0.146289	0.701561
AKT1;PTEN	-1.2122	-0.0568877	-2.04101
AKT1;RB1	-0.142211	0.434811	-0.00357392
AKT1;ROR1	-0.639019	0.398623	NA
AKT1;RPS6KB1	-0.601359	-0.22815	-0.642321
AKT1;RRM2	0.597704	0.878965	2.18802
AKT1;SETD2	0.167589	-0.38251	-0.471054
AKT1;SMARCA4	-0.219383	-0.118645	-0.14138
AKT1;SMARCB1	-0.215613	0.46297	-1.35725
AKT1;SMO	0.0501196	0.516374	NA
AKT1;SRC	-0.816152	0.144621	0.421848
AKT1;TOP1	NA	-1.03505	-0.74969
AKT1;TP53	-0.208963	1.0087	0.0601878
AKT1;TSC1	0.596928	-0.706433	0.432209
AKT1;TYMS	-0.37776	0.143205	NA
AKT1;VHL	-0.68971	NA	NA
AKT1;WEE1	0.0333604	NA	NA
AKT1;KIT	-0.403742	-0.178284	NA
AKT1;RUNX1	-0.395871	0.255755	0.577036
AKT1;SMAD4	0.0509075	-0.409214	0.787043
AKT1;VEGFA	-0.503278	-0.439445	0.586125
ALK;APC	-0.190705	-0.826467	NA
ALK;ARID1A	-0.37731	-0.0726026	NA
ALK;ARID2	-0.381922	-0.867858	NA
ALK;ATM	0.0741965	0.342179	NA
ALK;BRAF	-0.761317	0.121274	NA
ALK;BRCA1	NA	0.80731	NA
ALK;BRCA2	NA	0.584328	NA
ALK;BRD4	NA	-0.666191	NA
ALK;BTK	-0.64451	0.266815	NA
ALK;CASP8	-0.577763	-0.352882	NA
ALK;CDH1	-0.815041	0.306467	NA
ALK;CDK4	-1.05036	0.866268	NA
ALK;CDK9	0.631465	0.819272	NA
ALK;CDKN1B	-0.128877	NA	NA
ALK;CDKN2A	-0.578565	-0.860406	NA
ALK;CHEK1	1.14389	NA	NA
ALK;CHEK2	-0.341287	0.410034	NA
ALK;DHFR	-0.609878	-0.492341	NA
ALK;EGFR	-0.159179	-0.264262	NA
ALK;FGFR2	-0.433653	0.618569	NA
ALK;FGFR3	-0.356644	0.348266	NA
ALK;FLT3	-0.449334	-0.709488	NA
ALK;FNTA	0.568039	0.473145	NA
ALK;GATA3	-0.587068	-0.362757	NA
ALK;HDAC2	-0.937557	0.146024	NA
ALK;HDAC6	-0.102579	0.677391	NA
ALK;HSP90AA1	-0.0159009	0.228368	NA
ALK;IGF1R	0.356293	0.709362	NA
ALK;JAK2	-1.68776	-0.405243	NA
ALK;KDM5C	NA	0.79049	NA
ALK;KIT	-0.965975	-0.14443	NA
ALK;KMT2D	-0.989017	-0.334201	NA
ALK;MAP2K1	-0.335091	-0.58992	NA
ALK;MAP3K1	0.215391	0.290026	NA
ALK;MET	-1.06144	-0.628487	NA
ALK;MLH1	-0.642158	-0.97987	NA
ALK;MSH6	-0.137508	-0.0944398	NA
ALK;NF1	-0.372454	-0.075592	NA
ALK;PARP1	-0.260429	0.406772	NA
ALK;PBRM1	-0.00878141	1.05916	NA
ALK;PDGFRA	-0.718319	0.193416	NA
ALK;PIK3CA	-0.11652	0.369307	NA
ALK;PRKDC	1.26055	0.61264	NA
ALK;PTEN	-0.357311	0.056701	NA
ALK;ROR1	-0.637541	0.0944901	NA
ALK;RPS6KB1	-0.0734239	-0.10694	NA
ALK;RRM2	0.169061	0.998328	NA
ALK;RUNX1	-0.74729	0.385696	NA
ALK;SETD2	-0.443227	0.383664	NA
ALK;SMAD4	-0.0642425	0.197504	NA
ALK;SMARCA4	-0.145122	-0.0823918	NA
ALK;SMARCB1	0.223581	-0.644452	NA
ALK;SMO	-0.692544	0.254812	NA
ALK;SRC	-0.851176	0.488687	NA
ALK;TOP1	NA	-0.794666	NA
ALK;TP53	-0.487385	-0.946501	NA
ALK;TSC1	0.691922	-1.1503	NA
ALK;TYMS	-0.276298	-0.477446	NA
ALK;VEGFA	-0.338189	-0.40896	NA
ALK;VHL	-0.80967	NA	NA
ALK;WEE1	-0.13105	NA	NA
ALK;BCL2	-0.228064	-1.22584	NA
ALK;CDK6	-0.478062	NA	NA
ALK;ERBB2	-0.732148	-0.979954	NA
ALK;HDAC1	-0.258357	0.453165	NA
ALK;KDM6A	-0.412707	0.55079	NA
ALK;MTOR	NA	NA	NA
ALK;PIK3R1	0.162641	0.0187041	NA
APC;ARID1A	-0.504657	-0.758833	NA
APC;ATM	-0.406162	0.0417257	NA
APC;BCL2	-0.707361	0.134034	-0.402383
APC;BRAF	-0.786051	0.139594	-0.592487
APC;BRCA1	NA	0.37258	-0.526259
APC;BRCA2	NA	0.151532	0.712053
APC;BTK	-0.101467	-0.199463	-0.556129
APC;CASP8	-1.07517	-0.191951	-0.785678
APC;CDH1	-0.470495	0.276605	1.06054
APC;CDK4	-0.259361	-0.384866	0.16328
APC;CDK6	-1.64157	NA	NA
APC;CDK9	0.239906	0.723429	0.291934
APC;CHEK1	1.03312	NA	0.430516
APC;CHEK2	-0.0348977	0.51317	0.37839
APC;DHFR	-0.517301	-0.361654	-0.445177
APC;EGFR	-0.796062	-0.326722	NA
APC;ERBB2	-1.29409	-0.517388	NA
APC;FGFR2	-1.10225	0.0293228	1.5427
APC;FGFR3	-0.366652	-0.37627	0.396802
APC;FLT3	-0.171211	-0.587515	0.0310219
APC;FNTA	0.374886	-0.246817	0.635489
APC;GATA3	-0.0203166	-0.403287	-0.703775
APC;HDAC6	-0.0173399	0.53594	-1.03595
APC;HSP90AA1	-1.09048	0.14388	-1.79606
APC;IGF1R	-0.75143	0.322155	NA
APC;JAK2	-0.680474	0.535069	0.131589
APC;KDM5C	NA	-1.08452	1.44841
APC;KDM6A	-0.839272	-0.194831	1.01347
APC;KIT	-0.62789	-0.711248	NA
APC;KMT2D	-0.298634	0.336796	0.358508
APC;MAP2K1	-1.03321	-0.299181	1.04631
APC;MAP3K1	-0.381584	0.29065	0.510415
APC;MET	-1.15001	0.402554	-0.326468
APC;MLH1	-0.0515895	-0.33645	-0.108541
APC;MSH6	-1.90886	-0.553311	1.12018
APC;MTOR	NA	NA	0.697844
APC;NF1	-1.2745	-0.74619	-0.52131
APC;PARP1	0.685609	-0.0176223	-1.30631
APC;PBRM1	-0.0311893	-0.000734922	-0.669797
APC;PDGFRA	-0.209691	0.379661	NA
APC;PIK3CA	-0.102731	-0.527825	1.26944
APC;PIK3R1	0.300362	-0.0619467	0.523087
APC;PRKDC	-0.242497	0.543329	0.137583
APC;PTEN	-0.377342	-1.2637	-2.8658
APC;RB1	0.0130728	-1.08562	0.475757
APC;ROR1	-0.204869	-0.575228	NA
APC;RPS6KB1	0.0627534	0.404235	0.235408
APC;RRM2	-1.27513	0.0769396	0.933261
APC;RUNX1	-0.238621	-0.799873	-0.957746
APC;SETD2	0.130185	0.412143	-0.996073
APC;SMAD4	-0.441651	-0.310888	-0.834192
APC;SMARCB1	0.141518	-0.0918846	0.423661
APC;SMO	-0.0164225	-0.154678	NA
APC;TOP1	NA	-0.115579	1.00864
APC;TP53	-0.213479	-0.0580566	-1.11132
APC;TSC1	-0.200116	-0.880607	0.176361
APC;TYMS	-1.07092	0.288296	NA
APC;VEGFA	-0.388511	0.0995373	0.566808
APC;VHL	-1.06638	NA	NA
APC;ARID2	-0.672233	0.405317	0.996179
APC;BRD4	NA	0.0055694	-0.483063
APC;CDKN1B	-0.387833	NA	NA
APC;CDKN2A	-0.665346	-0.942287	0.16367
APC;HDAC1	-0.717869	0.229713	1.94915
APC;HDAC2	-1.21429	0.68528	NA
APC;SMARCA4	-0.184381	-0.1895	-0.412348
APC;SRC	0.248854	-0.357538	-0.201095
APC;WEE1	-0.379937	NA	NA
ARID1A;ARID2	-0.615927	-0.725953	NA
ARID1A;ATM	-0.0733955	-0.6492	NA
ARID1A;BCL2	-0.595794	-0.00686193	NA
ARID1A;BRAF	-1.5344	0.0437349	NA
ARID1A;BRCA1	NA	-0.896976	NA
ARID1A;BRCA2	NA	0.187019	NA
ARID1A;BRD4	NA	-0.699253	NA
ARID1A;CASP8	0.225133	0.221421	NA
ARID1A;CDH1	-1.01489	0.242099	NA
ARID1A;CDK4	-0.619302	0.174047	NA
ARID1A;CDK6	-0.424422	NA	NA
ARID1A;CDK9	0.146613	0.425569	NA
ARID1A;CDKN1B	-0.0449471	NA	NA
ARID1A;CDKN2A	-0.577126	0.0294362	NA
ARID1A;CHEK1	0.703542	NA	NA
ARID1A;CHEK2	-0.354664	-0.340259	NA
ARID1A;DHFR	-1.32584	0.105473	NA
ARID1A;EGFR	-0.965421	0.0811943	NA
ARID1A;ERBB2	-0.170464	-0.0346756	NA
ARID1A;FGFR2	0.124213	-0.039119	NA
ARID1A;FGFR3	0.0857177	-0.335611	NA
ARID1A;FLT3	-0.00955403	0.0463297	NA
ARID1A;GATA3	-1.2994	0.20606	NA
ARID1A;HDAC1	-0.107966	-0.118311	NA
ARID1A;HDAC2	-0.127908	0.249299	NA
ARID1A;HSP90AA1	0.0508508	-0.280269	NA
ARID1A;IGF1R	0.370594	1.12683	NA
ARID1A;JAK2	0.088982	0.377084	NA
ARID1A;KDM5C	NA	-0.0704167	NA
ARID1A;KDM6A	-0.649919	-0.631654	NA
ARID1A;KIT	-0.479265	-0.359465	NA
ARID1A;KMT2D	-0.837035	0.39153	NA
ARID1A;MAP2K1	-0.70143	-0.11046	NA
ARID1A;MAP3K1	-0.00717397	-0.37548	NA
ARID1A;MET	-0.84739	0.295251	NA
ARID1A;MLH1	-0.137002	-0.632604	NA
ARID1A;MSH6	0.0395754	-0.176873	NA
ARID1A;MTOR	NA	NA	NA
ARID1A;NF1	-0.441508	-1.27881	NA
ARID1A;PARP1	0.542926	0.045188	NA
ARID1A;PBRM1	-0.0410782	0.229247	NA
ARID1A;PIK3CA	0.215613	-0.545925	NA
ARID1A;PIK3R1	0.266114	0.950562	NA
ARID1A;PRKDC	-0.389285	0.901136	NA
ARID1A;RB1	-0.622363	0.169057	NA
ARID1A;ROR1	-0.363609	0.155617	NA
ARID1A;RPS6KB1	-0.279603	0.661311	NA
ARID1A;RRM2	1.02449	0.418657	NA
ARID1A;RUNX1	-0.399936	-0.173714	NA
ARID1A;SETD2	-0.0826663	-0.34943	NA
ARID1A;SMAD4	0.148122	0.210733	NA
ARID1A;SMARCA4	-0.44051	-0.0558315	NA
ARID1A;SMARCB1	0.514472	0.489262	NA
ARID1A;SMO	-0.240945	0.0715158	NA
ARID1A;SRC	-0.686443	0.675376	NA
ARID1A;TP53	-0.74377	-0.632759	NA
ARID1A;TSC1	0.314795	-0.701988	NA
ARID1A;TYMS	0.207148	-1.31096	NA
ARID1A;VEGFA	0.599567	0.441734	NA
ARID1A;VHL	-0.278796	NA	NA
ARID1A;WEE1	-1.45758	NA	NA
ARID1A;BTK	0.0686876	-0.105726	NA
ARID1A;FNTA	0.466134	0.250726	NA
ARID1A;PDGFRA	0.103575	-0.813814	NA
ARID1A;PTEN	0.0486524	-0.0788	NA
ARID1A;TOP1	NA	0.0104999	NA
ARID1A;HDAC6	-0.113007	-0.221424	NA
ARID2;ATM	0.0644505	-0.22908	NA
ARID2;BCL2	-0.791286	0.175801	-1.23798
ARID2;BRAF	-0.0442387	-0.314583	-0.501167
ARID2;BRCA1	NA	0.666445	0.404334
ARID2;BRCA2	NA	-0.458202	-1.27604
ARID2;BRD4	NA	-0.313047	-1.30471
ARID2;BTK	-0.0529204	-0.676146	-1.28023
ARID2;CASP8	0.051422	-0.662771	0.989609
ARID2;CDH1	-1.11678	-1.08497	0.835049
ARID2;CDK4	-0.441041	-0.835527	0.700505
ARID2;CDK6	0.0816175	NA	NA
ARID2;CDK9	0.787754	0.533744	0.0441894
ARID2;CDKN1B	0.562402	NA	NA
ARID2;CDKN2A	0.467098	-0.167194	-0.510628
ARID2;CHEK1	1.37463	NA	1.36392
ARID2;CHEK2	1.03031	-0.0630836	-0.321974
ARID2;DHFR	-0.272211	-0.0518288	-0.580697
ARID2;ERBB2	0.460087	0.345259	NA
ARID2;FGFR2	-0.311044	0.489307	-1.58449
ARID2;FGFR3	0.139336	-0.358681	0.0857954
ARID2;FLT3	-0.456125	-0.0838154	1.32257
ARID2;FNTA	0.433818	0.573035	-0.546962
ARID2;HDAC1	-0.128615	-1.08119	0.494149
ARID2;HDAC2	-0.33101	0.0163257	NA
ARID2;HDAC6	-0.73401	-0.810293	1.62131
ARID2;HSP90AA1	-0.338963	-0.300119	0.369729
ARID2;IGF1R	0.283193	0.124004	NA
ARID2;JAK2	-0.0666295	-0.0562772	0.33201
ARID2;KDM5C	NA	0.107614	0.569459
ARID2;KDM6A	0.0955509	0.118568	-1.88213
ARID2;KIT	0.253802	-0.301763	NA
ARID2;KMT2D	-0.0361706	0.342966	-0.829318
ARID2;MAP2K1	0.0222698	-0.209169	-0.799135
ARID2;MET	-0.532286	0.0916667	0.50471
ARID2;MLH1	-0.0533336	0.432456	-1.04249
ARID2;MTOR	NA	NA	0.37814
ARID2;PARP1	0.0969243	0.261782	0.452369
ARID2;PBRM1	0.257089	-0.124415	-1.84739
ARID2;PDGFRA	0.130093	-0.335903	NA
ARID2;PIK3CA	0.610783	-0.526763	0.0284664
ARID2;PIK3R1	0.382664	0.903938	-0.588494
ARID2;PRKDC	0.896716	0.809426	0.172968
ARID2;PTEN	0.892434	-0.260998	-1.19591
ARID2;ROR1	0.231895	-0.160814	NA
ARID2;RPS6KB1	-0.0450886	0.496672	-0.967863
ARID2;RUNX1	0.198989	0.380776	0.373895
ARID2;SETD2	-0.0915602	-0.368865	-0.286928
ARID2;SMAD4	-0.0245976	-0.238267	-0.226979
ARID2;SMARCA4	0.4356	-0.953093	1.41129
ARID2;SMARCB1	0.206654	-0.729932	0.527162
ARID2;SMO	0.111163	-0.056112	NA
ARID2;SRC	-0.329262	0.182948	-0.466477
ARID2;TOP1	NA	0.311463	-0.560391
ARID2;TP53	-0.516347	-1.3215	0.0830603
ARID2;TSC1	1.76176	-0.854392	-1.63637
ARID2;TYMS	-0.982408	0.385668	NA
ARID2;VEGFA	0.475991	-0.625706	-0.192069
ARID2;VHL	-0.505509	NA	NA
ARID2;WEE1	-0.331747	NA	NA
ARID2;EGFR	-1.02573	0.957137	NA
ARID2;GATA3	-0.374574	-0.260095	-0.521455
ARID2;MAP3K1	-0.0992059	-0.0676909	1.08743
ARID2;MSH6	-1.12601	-0.984701	-1.87275
ARID2;NF1	0.141068	0.410412	-1.46217
ARID2;RB1	-0.412919	-0.25881	-1.1706
ARID2;RRM2	0.655032	0.574231	1.18863
ATM;BCL2	-0.787547	-0.72812	NA
ATM;BRAF	-1.462	0.253357	NA
ATM;BRCA1	NA	0.716185	NA
ATM;BRCA2	NA	0.426907	NA
ATM;BRD4	NA	-0.659132	NA
ATM;BTK	0.289515	-0.0688683	NA
ATM;CASP8	0.303429	-0.0818336	NA
ATM;CDH1	-0.354479	-0.130941	NA
ATM;CDK4	0.0709065	0.331223	NA
ATM;CDK6	-1.36619	NA	NA
ATM;CDK9	1.33242	0.753432	NA
ATM;CDKN1B	-0.453173	NA	NA
ATM;CDKN2A	0.500282	-0.619083	NA
ATM;CHEK1	1.2014	NA	NA
ATM;CHEK2	0.307574	-0.365472	NA
ATM;DHFR	0.43319	-0.209903	NA
ATM;ERBB2	0.158262	0.184393	NA
ATM;FGFR2	-0.245962	-0.285426	NA
ATM;FGFR3	0.13117	0.146981	NA
ATM;FLT3	-0.279551	-1.11266	NA
ATM;FNTA	1.2511	-0.443158	NA
ATM;GATA3	-0.115851	-0.100084	NA
ATM;HDAC1	-0.0878399	0.221258	NA
ATM;HDAC2	0.0972703	0.56658	NA
ATM;HDAC6	-0.397043	-0.810874	NA
ATM;HSP90AA1	-0.960124	-0.251808	NA
ATM;IGF1R	1.17761	1.0083	NA
ATM;KDM6A	0.353218	-0.649035	NA
ATM;KIT	0.278432	0.0848813	NA
ATM;KMT2D	0.503777	-0.519502	NA
ATM;MAP2K1	0.0855012	-0.728855	NA
ATM;MAP3K1	0.200805	0.183007	NA
ATM;MET	-0.649678	-1.01303	NA
ATM;MLH1	-0.404291	-1.22206	NA
ATM;MSH6	0.619896	-0.0744998	NA
ATM;MTOR	NA	NA	NA
ATM;NF1	0.885256	-0.243352	NA
ATM;PBRM1	0.880553	-0.0201397	NA
ATM;PDGFRA	-0.535425	-0.773703	NA
ATM;PIK3CA	0.406377	-0.736382	NA
ATM;PIK3R1	0.346455	-0.368822	NA
ATM;PRKDC	0.561504	-0.355475	NA
ATM;PTEN	0.148471	-0.430652	NA
ATM;RB1	-0.0709562	-0.400197	NA
ATM;ROR1	0.211393	-0.721966	NA
ATM;RPS6KB1	-0.697462	0.498398	NA
ATM;RRM2	0.59814	0.909456	NA
ATM;SETD2	1.33012	0.0555544	NA
ATM;SMAD4	-1.08712	0.50168	NA
ATM;SMARCA4	-0.177392	0.590124	NA
ATM;SMO	0.208347	0.058527	NA
ATM;SRC	-0.179212	0.294428	NA
ATM;TP53	0.245054	-0.605823	NA
ATM;VEGFA	0.409377	-0.624864	NA
ATM;JAK2	0.587275	-0.595082	NA
ATM;KDM5C	NA	-0.279473	NA
ATM;PARP1	0.653389	-0.256737	NA
ATM;RUNX1	0.00590066	0.0345564	NA
ATM;SMARCB1	0.649829	-0.22249	NA
ATM;TSC1	0.283967	-0.110784	NA
ATM;TYMS	0.219181	-0.597436	NA
ATM;VHL	0.228709	NA	NA
ATM;WEE1	1.02342	NA	NA
ATM;EGFR	-0.189062	0.622893	NA
BCL2;BRCA1	NA	0.565023	-0.175845
BCL2;BRCA2	NA	0.0262221	-0.5469
BCL2;BTK	-0.921815	-0.305471	-2.00426
BCL2;CASP8	-0.744665	-0.0108183	-1.77549
BCL2;CDH1	-0.704807	0.235002	0.0157609
BCL2;CDK4	-1.24917	0.323503	0.324373
BCL2;CDK6	-0.116834	NA	NA
BCL2;CDK9	0.752458	0.692793	0.188612
BCL2;CDKN1B	-0.0942296	NA	NA
BCL2;CDKN2A	0.435593	0.0763192	0.29927
BCL2;CHEK1	0.543221	NA	0.159867
BCL2;CHEK2	-0.464486	0.564671	-0.572445
BCL2;DHFR	-0.370141	-1.0304	0.295628
BCL2;ERBB2	-0.0719857	-0.417984	NA
BCL2;FGFR3	-0.549984	-0.428447	-0.0331306
BCL2;GATA3	-0.404319	-0.990884	0.468785
BCL2;HDAC1	-1.18733	-0.42838	0.379032
BCL2;HDAC2	0.0607093	0.178142	NA
BCL2;HDAC6	-0.994002	0.305412	-0.438856
BCL2;HSP90AA1	-0.147393	-0.886532	-0.742518
BCL2;IGF1R	-0.279893	0.577216	NA
BCL2;JAK2	-0.535011	-0.0267888	-0.487781
BCL2;KDM5C	NA	-0.401383	0.454387
BCL2;KDM6A	-0.311446	-0.298058	0.132641
BCL2;KIT	-0.23746	-0.404023	NA
BCL2;KMT2D	-0.139839	0.224018	-1.08643
BCL2;MAP2K1	-0.838937	0.264906	0.580479
BCL2;MAP3K1	-0.430511	0.41212	0.814181
BCL2;MET	-0.199134	-0.0020686	1.21967
BCL2;MLH1	-0.78464	-0.13757	-0.478074
BCL2;MSH6	-0.796195	-0.660092	1.03323
BCL2;MTOR	NA	NA	0.182485
BCL2;NF1	-1.08325	-0.28501	0.137946
BCL2;PARP1	-0.089976	-0.323356	0.168185
BCL2;PDGFRA	-0.87013	-0.0972196	NA
BCL2;PIK3CA	-0.527968	-0.265969	0.718763
BCL2;RB1	-0.442332	-0.36144	0.810487
BCL2;ROR1	-0.452323	-0.50527	NA
BCL2;RPS6KB1	-0.440378	0.624905	-0.736336
BCL2;RRM2	-0.259969	0.191966	0.1455
BCL2;RUNX1	-0.407805	-0.0947251	-1.49529
BCL2;SETD2	-1.89213	-0.375458	0.990665
BCL2;SMAD4	-0.339643	-0.00937325	-1.4307
BCL2;SMARCA4	-0.678449	-0.65103	-1.7229
BCL2;SMARCB1	-0.534741	0.0856044	0.183696
BCL2;SMO	-0.0175412	-0.504829	NA
BCL2;SRC	-1.05029	-0.917967	0.358908
BCL2;TOP1	NA	-0.845469	0.016472
BCL2;TP53	-0.486068	-1.97674	0.458612
BCL2;TSC1	0.629604	-0.823906	-0.988843
BCL2;TYMS	-0.203973	-0.606705	NA
BCL2;VEGFA	0.46875	-0.509267	0.563104
BCL2;VHL	-0.739558	NA	NA
BCL2;WEE1	-0.879172	NA	NA
BCL2;BRAF	-1.27662	0.0750387	-0.0896785
BCL2;BRD4	NA	-0.0541602	0.43538
BCL2;EGFR	-0.957529	0.545359	NA
BCL2;FLT3	0.151102	-0.399302	0.487403
BCL2;FNTA	0.210633	0.63906	0.823195
BCL2;PBRM1	0.219185	-0.413701	-1.46879
BCL2;PIK3R1	-0.571472	-0.490869	-0.00746674
BCL2;PRKDC	-0.868366	-0.0631639	0.999116
BCL2;PTEN	-1.15094	0.196779	-0.606579
BCL2;FGFR2	-0.400867	-0.809015	0.729921
BRAF;BRD4	NA	0.203123	0.236608
BRAF;BTK	-0.663777	0.198274	-0.898947
BRAF;CASP8	-1.13198	-0.0673013	0.796251
BRAF;CDH1	0.0562691	-0.261071	1.28388
BRAF;CDK4	-0.362193	-0.314437	-2.04489
BRAF;CDK6	-0.664927	NA	NA
BRAF;CDK9	-0.279964	0.572094	-1.28774
BRAF;CDKN1B	-0.850903	NA	NA
BRAF;CDKN2A	-0.657496	-0.179567	-2.14831
BRAF;CHEK2	-0.0921192	-0.312615	1.62552
BRAF;DHFR	-0.453567	-0.215703	-0.818254
BRAF;ERBB2	-0.114957	-0.216256	NA
BRAF;FGFR2	-0.236749	0.0724034	0.237068
BRAF;FNTA	-0.27175	0.587982	0.949103
BRAF;GATA3	-0.78234	0.0731217	-1.5254
BRAF;HDAC1	-1.01332	0.0973231	0.100576
BRAF;HDAC2	-0.635234	0.460059	NA
BRAF;HDAC6	-1.29544	-0.604641	-1.16186
BRAF;HSP90AA1	-1.48243	-0.395267	1.66342
BRAF;IGF1R	0.0458263	1.1685	NA
BRAF;JAK2	-0.746768	0.298168	-1.02903
BRAF;KDM5C	NA	0.690177	-0.885711
BRAF;KDM6A	0.0931462	-1.01559	0.772868
BRAF;KIT	-0.850378	-0.233463	NA
BRAF;KMT2D	-0.348483	-0.882988	-1.33633
BRAF;MAP3K1	0.104899	-0.0208029	-1.36924
BRAF;MET	-0.702527	-0.289335	0.252015
BRAF;MLH1	-0.13886	-0.396035	-0.55295
BRAF;MSH6	-0.476966	0.0540716	1.30198
BRAF;MTOR	NA	NA	-0.154788
BRAF;NF1	0.0775308	-0.277926	-0.208178
BRAF;PARP1	-0.750233	0.250059	-1.41082
BRAF;PBRM1	-1.10499	-0.0204196	-0.659345
BRAF;PDGFRA	0.289088	-0.639844	NA
BRAF;PIK3CA	-0.995738	0.12235	-1.13922
BRAF;PRKDC	0.178946	0.540172	0.935083
BRAF;PTEN	0.404802	-0.154615	-1.78608
BRAF;RB1	-0.458049	0.400102	-1.74262
BRAF;ROR1	-0.801551	0.378224	NA
BRAF;RPS6KB1	-0.752963	0.631003	-0.246481
BRAF;RRM2	-0.54207	0.671127	-0.633896
BRAF;RUNX1	-0.300487	0.426906	-0.824519
BRAF;SMARCA4	-0.512352	0.049433	-0.0531459
BRAF;SMARCB1	0.270568	-0.460426	0.120575
BRAF;SMO	0.161928	0.0947383	NA
BRAF;SRC	0.491044	0.278075	0.467885
BRAF;TOP1	NA	0.67729	-0.263209
BRAF;TP53	-0.530137	-0.638679	-1.14138
BRAF;TSC1	0.141299	-0.0293216	-0.428149
BRAF;TYMS	-0.550574	-0.332789	NA
BRAF;VEGFA	-0.464636	0.434041	0.741147
BRAF;WEE1	-0.536838	NA	NA
BRAF;BRCA1	NA	0.555821	-0.621609
BRAF;BRCA2	NA	0.070468	1.17308
BRAF;CHEK1	-0.177244	NA	1.75622
BRAF;EGFR	-0.00497731	0.550711	NA
BRAF;FGFR3	-0.506809	-0.347341	0.712278
BRAF;FLT3	-0.935149	0.0780973	-1.04748
BRAF;MAP2K1	-0.977325	-0.142588	0.471371
BRAF;PIK3R1	0.33666	0.535067	1.19464
BRAF;SETD2	-0.280298	0.440313	-0.860508
BRAF;VHL	-1.07538	NA	NA
BRAF;SMAD4	-1.37348	0.40896	-0.564217
BRCA1;BRCA2	NA	-0.301892	2.46543e-05
BRCA1;BRD4	NA	-0.427499	-0.279101
BRCA1;CDH1	NA	-0.140957	1.02545
BRCA1;CDK4	NA	0.192571	-1.19446
BRCA1;CDK6	NA	NA	NA
BRCA1;CDKN1B	NA	NA	NA
BRCA1;CDKN2A	NA	0.123465	-1.3606
BRCA1;CHEK1	NA	NA	0.961845
BRCA1;CHEK2	NA	-0.0164795	-0.252229
BRCA1;DHFR	NA	0.518837	-1.41292
BRCA1;EGFR	NA	0.203481	NA
BRCA1;ERBB2	NA	0.797973	NA
BRCA1;FGFR2	NA	0.444412	-1.07405
BRCA1;FGFR3	NA	0.822037	-0.582024
BRCA1;FLT3	NA	0.305282	-1.08681
BRCA1;FNTA	NA	0.430061	0.375875
BRCA1;GATA3	NA	0.0198094	-0.163749
BRCA1;HDAC1	NA	0.556097	-1.07887
BRCA1;HDAC2	NA	0.158966	NA
BRCA1;HDAC6	NA	0.672079	0.397251
BRCA1;HSP90AA1	NA	0.323274	0.885425
BRCA1;IGF1R	NA	0.204541	NA
BRCA1;JAK2	NA	-0.279456	-0.516939
BRCA1;KDM5C	NA	0.881925	1.45121
BRCA1;KDM6A	NA	-0.0183941	-0.927664
BRCA1;KIT	NA	0.195049	NA
BRCA1;MAP2K1	NA	-0.0611761	-0.909896
BRCA1;MAP3K1	NA	0.449889	0.478729
BRCA1;MET	NA	0.259342	1.49626
BRCA1;MSH6	NA	1.16673	0.873244
BRCA1;MTOR	NA	NA	-1.2023
BRCA1;NF1	NA	0.379035	-0.218117
BRCA1;PARP1	NA	0.9013	-0.460282
BRCA1;PBRM1	NA	0.0684008	-1.069
BRCA1;PIK3CA	NA	0.74423	0.621164
BRCA1;PIK3R1	NA	0.389609	-0.785337
BRCA1;PRKDC	NA	0.867881	0.0136431
BRCA1;PTEN	NA	0.819786	-0.686885
BRCA1;RB1	NA	0.404287	0.744962
BRCA1;ROR1	NA	-0.497831	NA
BRCA1;RRM2	NA	0.578859	-2.40764
BRCA1;RUNX1	NA	-0.692649	1.23024
BRCA1;SETD2	NA	0.297203	-0.600368
BRCA1;SMAD4	NA	0.0327754	1.07933
BRCA1;SMARCB1	NA	0.405307	0.701481
BRCA1;SMO	NA	0.709791	NA
BRCA1;SRC	NA	-0.887657	0.406887
BRCA1;TOP1	NA	-0.182644	1.08751
BRCA1;TP53	NA	-1.20182	0.185826
BRCA1;TSC1	NA	0.0965613	1.27692
BRCA1;TYMS	NA	0.645859	NA
BRCA1;VEGFA	NA	0.781239	0.993555
BRCA1;VHL	NA	NA	NA
BRCA1;WEE1	NA	NA	NA
BRCA1;BTK	NA	-1.44473	0.337803
BRCA1;CASP8	NA	-0.381454	2.01118
BRCA1;CDK9	NA	0.498543	0.268545
BRCA1;MLH1	NA	-0.0206582	0.0690648
BRCA1;PDGFRA	NA	-0.101889	NA
BRCA1;KMT2D	NA	-0.865419	-0.92867
BRCA1;RPS6KB1	NA	0.433619	-0.653583
BRCA1;SMARCA4	NA	0.10534	0.155185
BRCA2;BRD4	NA	-0.885311	-0.843019
BRCA2;BTK	NA	-0.104457	1.38188
BRCA2;CASP8	NA	0.0405292	0.954741
BRCA2;CDH1	NA	-0.321432	0.617714
BRCA2;CDK4	NA	0.657556	0.464964
BRCA2;CDK6	NA	NA	NA
BRCA2;CDK9	NA	-0.704081	0.0878188
BRCA2;CDKN1B	NA	NA	NA
BRCA2;CDKN2A	NA	0.421074	0.0846578
BRCA2;CHEK1	NA	NA	0.502412
BRCA2;CHEK2	NA	-0.00557024	-1.01543
BRCA2;DHFR	NA	0.0193245	0.323677
BRCA2;ERBB2	NA	-0.234475	NA
BRCA2;FGFR2	NA	-0.786994	0.742304
BRCA2;FGFR3	NA	0.321599	-0.978527
BRCA2;FLT3	NA	-0.397777	1.60775
BRCA2;FNTA	NA	-0.0833365	-2.37717
BRCA2;GATA3	NA	0.0136165	1.34305
BRCA2;HDAC1	NA	0.192301	-0.797536
BRCA2;HDAC6	NA	0.698153	0.604056
BRCA2;HSP90AA1	NA	0.475564	1.23516
BRCA2;JAK2	NA	-1.18067	1.49441
BRCA2;KDM5C	NA	0.276874	1.08174
BRCA2;KDM6A	NA	0.0993845	0.888743
BRCA2;KMT2D	NA	0.667169	0.656568
BRCA2;MAP2K1	NA	0.00461512	-1.22218
BRCA2;MAP3K1	NA	0.748114	-0.196252
BRCA2;MET	NA	-0.501694	0.605105
BRCA2;MLH1	NA	0.796534	-0.0950221
BRCA2;MSH6	NA	0.173613	-0.165978
BRCA2;MTOR	NA	NA	-0.514938
BRCA2;NF1	NA	0.379466	-0.384397
BRCA2;PARP1	NA	0.529979	0.79626
BRCA2;PBRM1	NA	0.45047	-0.994281
BRCA2;PDGFRA	NA	-0.482125	NA
BRCA2;PIK3R1	NA	0.486568	0.80566
BRCA2;PRKDC	NA	0.11398	0.644278
BRCA2;PTEN	NA	-0.495818	-0.809089
BRCA2;RB1	NA	0.685346	-1.36079
BRCA2;ROR1	NA	-0.192123	NA
BRCA2;RPS6KB1	NA	0.186385	-0.410045
BRCA2;RRM2	NA	0.273754	0.381236
BRCA2;SETD2	NA	0.206763	-1.02169
BRCA2;SMARCB1	NA	0.323088	0.258773
BRCA2;SMO	NA	0.244312	NA
BRCA2;SRC	NA	-0.514649	-0.161656
BRCA2;TOP1	NA	1.14187	0.663336
BRCA2;TSC1	NA	-0.360785	0.438516
BRCA2;TYMS	NA	0.276191	NA
BRCA2;VEGFA	NA	-0.353077	1.04844
BRCA2;VHL	NA	NA	NA
BRCA2;WEE1	NA	NA	NA
BRCA2;EGFR	NA	0.26437	NA
BRCA2;HDAC2	NA	-0.905611	NA
BRCA2;IGF1R	NA	0.951438	NA
BRCA2;KIT	NA	0.0940242	NA
BRCA2;PIK3CA	NA	-0.714466	-0.271459
BRCA2;RUNX1	NA	-0.279918	-0.5756
BRCA2;SMAD4	NA	-0.000539114	0.508621
BRCA2;SMARCA4	NA	0.431824	-0.962662
BRCA2;TP53	NA	-2.57277	-0.965031
BRD4;BTK	NA	0.260195	1.4991
BRD4;CASP8	NA	0.282691	-0.0843016
BRD4;CDH1	NA	-0.706453	-0.887647
BRD4;CDK4	NA	-0.101358	-1.41785
BRD4;CDK9	NA	0.564724	-0.744434
BRD4;CDKN1B	NA	NA	NA
BRD4;CDKN2A	NA	-0.197794	-0.409178
BRD4;CHEK1	NA	NA	1.26158
BRD4;CHEK2	NA	-0.0232329	-0.331324
BRD4;DHFR	NA	0.165924	0.261435
BRD4;EGFR	NA	-0.100904	NA
BRD4;ERBB2	NA	0.253937	NA
BRD4;FGFR2	NA	-0.663056	-0.777404
BRD4;FGFR3	NA	0.359549	1.3796
BRD4;FLT3	NA	-1.43595	-0.953123
BRD4;GATA3	NA	-0.530291	-0.967672
BRD4;HDAC1	NA	-1.02591	1.40442
BRD4;HDAC2	NA	0.762084	NA
BRD4;HDAC6	NA	-0.861492	-0.475362
BRD4;HSP90AA1	NA	0.54039	-1.45538
BRD4;IGF1R	NA	-0.0981304	NA
BRD4;JAK2	NA	0.173438	-1.94674
BRD4;KDM5C	NA	0.152905	1.41098
BRD4;KDM6A	NA	0.395725	-1.82698
BRD4;KIT	NA	-0.914346	NA
BRD4;KMT2D	NA	-0.993045	1.74864
BRD4;MAP2K1	NA	-0.146708	1.19123
BRD4;MAP3K1	NA	0.712128	-0.446273
BRD4;MSH6	NA	-1.26947	1.57766
BRD4;MTOR	NA	NA	0.622661
BRD4;NF1	NA	-0.184405	-1.35524
BRD4;PARP1	NA	0.346807	1.25365
BRD4;PBRM1	NA	-0.564306	-1.05183
BRD4;PDGFRA	NA	0.275342	NA
BRD4;PIK3CA	NA	-0.208378	-2.08548
BRD4;PIK3R1	NA	-0.608874	-1.50588
BRD4;PRKDC	NA	0.732136	-0.630513
BRD4;PTEN	NA	-0.28386	-2.0302
BRD4;RB1	NA	0.172533	-0.202786
BRD4;ROR1	NA	-0.00114237	NA
BRD4;RPS6KB1	NA	-0.251648	-0.592667
BRD4;RRM2	NA	0.336109	-1.08646
BRD4;SETD2	NA	0.36166	-0.919803
BRD4;SMAD4	NA	-0.321484	-0.435655
BRD4;SMARCA4	NA	0.43218	0.231256
BRD4;SMARCB1	NA	-0.600353	-0.202294
BRD4;SMO	NA	0.516474	NA
BRD4;SRC	NA	0.133826	-0.593913
BRD4;TOP1	NA	0.205987	-1.47008
BRD4;TP53	NA	-0.383138	-0.227369
BRD4;TSC1	NA	-0.402577	-0.418278
BRD4;TYMS	NA	0.58673	NA
BRD4;VEGFA	NA	-0.483565	0.3311
BRD4;VHL	NA	NA	NA
BRD4;WEE1	NA	NA	NA
BRD4;CDK6	NA	NA	NA
BRD4;FNTA	NA	0.402301	-0.375425
BRD4;MET	NA	0.393081	-1.3247
BRD4;MLH1	NA	-0.0909387	-0.105067
BRD4;RUNX1	NA	-0.286882	-1.43884
BTK;CASP8	-0.113274	-0.297602	-1.1449
BTK;CDH1	-1.09033	0.279552	1.88619
BTK;CDK4	0.139803	-0.295481	0.599387
BTK;CDK6	-0.28561	NA	NA
BTK;CDK9	0.37711	0.283462	0.89634
BTK;CDKN1B	-1.02327	NA	NA
BTK;CHEK1	1.56221	NA	0.761428
BTK;DHFR	-1.02565	-0.18435	0.0207103
BTK;EGFR	-0.953177	-0.422195	NA
BTK;ERBB2	-0.779435	-0.171978	NA
BTK;FLT3	-1.01389	-0.380368	1.20891
BTK;FNTA	0.594611	0.838558	-0.836174
BTK;GATA3	-0.502481	0.139371	-1.09032
BTK;HDAC1	-0.621187	0.146619	0.434181
BTK;HDAC2	0.339644	-0.590856	NA
BTK;HDAC6	-0.55026	-0.256154	0.920975
BTK;HSP90AA1	-0.77731	-0.0819154	-1.14975
BTK;IGF1R	-0.0960272	0.575419	NA
BTK;JAK2	-0.62878	0.210588	0.954949
BTK;KDM5C	NA	-0.144653	1.09245
BTK;KDM6A	0.212287	-0.31299	1.14261
BTK;KIT	-0.929847	-0.559327	NA
BTK;KMT2D	-0.177491	-0.399853	0.992102
BTK;MAP2K1	-0.368389	-0.7659	-1.14129
BTK;MAP3K1	-0.790479	0.376141	0.613156
BTK;MET	-0.0975731	-0.475652	-1.03518
BTK;MLH1	-0.27075	-0.00875862	-1.37559
BTK;MSH6	0.287083	-0.320642	0.829082
BTK;MTOR	NA	NA	0.729567
BTK;PARP1	-0.177676	-0.1377	-1.02911
BTK;PBRM1	0.632322	-0.271716	-0.322513
BTK;PDGFRA	-0.586415	0.342033	NA
BTK;PIK3CA	0.0387554	-0.969674	0.0556654
BTK;PIK3R1	0.65309	-0.0112317	-0.320871
BTK;PRKDC	0.571902	0.00634136	1.55013
BTK;PTEN	0.0576635	0.0701834	-1.44237
BTK;RB1	-0.356375	0.152499	-0.852964
BTK;ROR1	-1.22632	0.365264	NA
BTK;RPS6KB1	-0.744533	0.081863	0.532988
BTK;RRM2	-0.169827	0.0224857	0.899377
BTK;RUNX1	0.0302553	-0.858456	1.21357
BTK;SETD2	-0.0299331	-0.569471	-1.23438
BTK;SMAD4	-0.520302	0.30207	-0.0331924
BTK;SMARCA4	-0.051523	-0.541454	1.06974
BTK;SMARCB1	0.630165	0.447832	-1.10448
BTK;SMO	0.416071	-0.675226	NA
BTK;SRC	-0.426943	-0.552089	-0.939369
BTK;TOP1	NA	0.0768759	0.519905
BTK;TP53	-1.24377	-1.14794	-0.438319
BTK;TSC1	0.505625	-0.664546	-0.0497969
BTK;TYMS	-0.214082	0.102608	NA
BTK;VEGFA	0.425536	0.234843	-0.114715
BTK;VHL	-0.221882	NA	NA
BTK;WEE1	0.143517	NA	NA
BTK;CDKN2A	-0.57348	-0.813603	-2.82214
BTK;CHEK2	-0.55776	0.328131	0.61608
BTK;FGFR2	-0.957321	-0.556207	0.269481
BTK;FGFR3	-0.932785	-0.251175	0.398033
BTK;NF1	0.558828	-0.422709	0.436177
CASP8;CDH1	0.351491	-0.264657	0.906766
CASP8;CDK4	0.0418345	-0.711415	1.55751
CASP8;CDK6	-0.185478	NA	NA
CASP8;CDK9	0.474792	0.829164	1.23144
CASP8;CDKN1B	-0.578711	NA	NA
CASP8;CDKN2A	-0.660661	-0.624343	-1.76265
CASP8;CHEK1	0.775406	NA	-0.385242
CASP8;CHEK2	0.198108	-0.977046	1.67403
CASP8;DHFR	-0.404309	-0.372597	0.770313
CASP8;EGFR	-0.756392	0.537306	NA
CASP8;FGFR3	-0.503129	-0.0599851	0.776947
CASP8;FLT3	0.465768	0.276111	-0.830128
CASP8;FNTA	0.793203	1.64062	-0.287595
CASP8;GATA3	-0.925523	-0.539332	-0.583659
CASP8;HDAC1	-0.547934	0.0228661	1.18228
CASP8;HDAC2	-0.465378	-0.919914	NA
CASP8;HDAC6	0.295885	-0.576809	0.98422
CASP8;HSP90AA1	-0.704471	0.129735	-1.18946
CASP8;IGF1R	0.380715	0.0917539	NA
CASP8;JAK2	-0.129371	-0.0838276	0.516457
CASP8;KDM5C	NA	-0.235636	1.12377
CASP8;KDM6A	-0.366085	-0.290701	-0.754806
CASP8;KIT	-0.516277	-0.345115	NA
CASP8;KMT2D	0.310858	-0.780194	-1.23767
CASP8;MAP2K1	-0.0533123	0.13452	-0.124829
CASP8;MET	-0.216138	0.012304	0.835995
CASP8;MLH1	-0.183466	-0.657657	0.79367
CASP8;NF1	-1.57344	-0.589869	-1.85608
CASP8;PARP1	0.148165	-0.521754	0.296792
CASP8;PBRM1	0.187958	-1.08251	-1.113
CASP8;PIK3CA	0.309369	0.179282	-0.220076
CASP8;PRKDC	0.397214	0.29683	0.806805
CASP8;RB1	-0.392706	-0.472651	0.321044
CASP8;ROR1	-0.225141	-0.287415	NA
CASP8;RPS6KB1	-0.404219	0.21171	-0.675407
CASP8;RRM2	0.120934	0.433263	-1.40468
CASP8;RUNX1	-0.0107784	-0.0978152	0.15314
CASP8;SMAD4	-0.304795	0.302424	-0.0901706
CASP8;SMARCA4	-0.179026	-0.263273	-1.37114
CASP8;SMARCB1	0.70762	0.364681	-0.421683
CASP8;SMO	-0.0270634	-0.010682	NA
CASP8;SRC	-0.210513	-0.997379	0.845625
CASP8;TOP1	NA	-1.29507	-1.01491
CASP8;TP53	-0.635646	-1.07941	-1.20172
CASP8;TSC1	-0.43666	-0.172637	-0.245282
CASP8;TYMS	0.392906	0.579018	NA
CASP8;VEGFA	0.415312	-0.42078	1.64905
CASP8;FGFR2	-0.0340258	-0.0861824	-1.40684
CASP8;MAP3K1	0.382904	-0.372543	0.0606489
CASP8;MSH6	-1.07235	-0.181589	-1.06817
CASP8;MTOR	NA	NA	0.32739
CASP8;PDGFRA	0.110394	-0.636989	NA
CASP8;PIK3R1	0.120681	0.441611	0.854273
CASP8;PTEN	-0.589172	-0.0869245	-1.96775
CASP8;SETD2	-0.179751	-0.0145637	1.25162
CASP8;VHL	-0.387261	NA	NA
CASP8;WEE1	-0.117107	NA	NA
CASP8;ERBB2	-0.260865	0.274772	NA
CDH1;CDK4	0.0562003	0.290873	0.258752
CDH1;CDK6	-0.375375	NA	NA
CDH1;CDK9	-0.206543	0.827179	2.45975
CDH1;CDKN1B	-0.653781	NA	NA
CDH1;CDKN2A	-0.882733	0.0631213	-1.29734
CDH1;CHEK1	0.405011	NA	0.857264
CDH1;CHEK2	-0.600126	0.356363	0.505878
CDH1;DHFR	0.262162	-0.411933	1.27328
CDH1;EGFR	-0.494317	-0.890723	NA
CDH1;ERBB2	-0.929553	0.365216	NA
CDH1;FGFR2	-0.877853	-0.471708	0.622993
CDH1;FGFR3	0.467908	-0.619086	0.0976435
CDH1;FLT3	-0.73412	0.0223445	-1.52002
CDH1;GATA3	-0.627254	-0.0294514	1.62011
CDH1;HDAC2	-0.36066	0.250137	NA
CDH1;HDAC6	-0.551496	-0.431535	1.10466
CDH1;HSP90AA1	-0.296394	0.115089	0.329216
CDH1;IGF1R	0.0466199	0.287421	NA
CDH1;JAK2	0.0696798	0.267469	-0.542454
CDH1;KDM5C	NA	0.0844462	-1.24257
CDH1;KIT	-0.221415	-0.263834	NA
CDH1;KMT2D	-0.666242	-0.128934	1.17309
CDH1;MAP2K1	0.0696463	-0.100001	1.74423
CDH1;MAP3K1	-0.55774	0.232424	0.268451
CDH1;MET	-1.38307	-0.118188	1.68078
CDH1;MLH1	-0.138843	0.171933	0.82435
CDH1;MSH6	-1.42192	0.487164	-1.35323
CDH1;MTOR	NA	NA	-0.571716
CDH1;NF1	-0.103378	-0.0728563	0.802996
CDH1;PARP1	0.247672	0.222669	1.15183
CDH1;PBRM1	-0.635864	-0.111429	-1.10103
CDH1;PDGFRA	-0.337427	-0.830301	NA
CDH1;PIK3CA	-0.503027	-0.628343	1.10607
CDH1;PIK3R1	0.266703	-0.129158	0.225991
CDH1;PRKDC	0.939909	0.00395886	0.621812
CDH1;PTEN	-0.108496	-0.13571	0.039844
CDH1;RB1	-0.756833	0.126271	-0.103953
CDH1;RRM2	-0.0790322	0.60286	-0.371119
CDH1;RUNX1	-0.0600532	0.662051	-1.97754
CDH1;SETD2	-0.371563	-0.728532	-0.40427
CDH1;SMAD4	-0.389583	-0.376686	1.43014
CDH1;SMARCA4	-0.100259	0.638458	0.560489
CDH1;SMARCB1	0.317555	-0.0469376	-0.161362
CDH1;SMO	-0.38902	0.041819	NA
CDH1;SRC	-0.180886	-0.0120629	1.51084
CDH1;TOP1	NA	0.104672	0.976262
CDH1;TP53	-0.38228	-0.324528	-0.162508
CDH1;TSC1	0.516233	-0.378133	-0.280288
CDH1;TYMS	0.0119219	-0.552003	NA
CDH1;VEGFA	0.317871	0.367869	0.21798
CDH1;VHL	-0.182656	NA	NA
CDH1;WEE1	-0.171284	NA	NA
CDH1;FNTA	-0.0860345	1.13267	0.638978
CDH1;HDAC1	0.183048	0.154952	-0.980797
CDH1;KDM6A	-0.690489	-0.441138	1.14539
CDH1;ROR1	-0.472563	-1.21258	NA
CDH1;RPS6KB1	-0.908315	0.331665	-1.15949
CDK4;CDK9	0.988205	1.01007	1.8877
CDK4;CDKN1B	0.583265	NA	NA
CDK4;CDKN2A	-0.89416	0.84227	0.107441
CDK4;CHEK1	0.247626	NA	-1.10154
CDK4;CHEK2	-0.335938	0.774563	-1.4488
CDK4;DHFR	0.299454	0.684928	0.0328955
CDK4;EGFR	-1.20703	0.1151	NA
CDK4;ERBB2	-0.442786	0.832271	NA
CDK4;FGFR2	-1.29203	0.493026	0.931919
CDK4;FGFR3	0.341309	-0.573981	0.713513
CDK4;FLT3	-0.129235	-0.00487063	-1.17355
CDK4;FNTA	0.87035	0.910506	-0.940629
CDK4;GATA3	0.601571	0.124614	1.10421
CDK4;HDAC1	0.135537	-0.162676	0.236204
CDK4;HDAC2	-0.77284	0.44213	NA
CDK4;HSP90AA1	-0.909064	-0.275455	1.09827
CDK4;IGF1R	0.147425	0.690312	NA
CDK4;JAK2	0.470101	0.20782	-0.13784
CDK4;KIT	-0.429621	0.135623	NA
CDK4;KMT2D	0.222987	-0.498032	-0.728198
CDK4;MAP2K1	0.500647	0.910824	-0.276535
CDK4;MAP3K1	0.45402	-0.108267	1.17101
CDK4;MLH1	0.077654	-0.132033	-1.08891
CDK4;MSH6	-0.0725091	-0.00290454	0.83716
CDK4;NF1	-1.01073	0.110512	-0.16011
CDK4;PARP1	0.386363	0.736219	-0.291006
CDK4;PBRM1	-1.72315	0.403467	-0.883888
CDK4;PIK3R1	-0.113464	-0.0110815	-1.108
CDK4;PRKDC	-0.105746	0.661111	0.383726
CDK4;ROR1	-0.665182	-0.58324	NA
CDK4;RPS6KB1	0.136254	0.633073	0.612427
CDK4;RRM2	1.04549	0.832749	1.15397
CDK4;RUNX1	-0.466384	0.457131	0.338972
CDK4;SETD2	-0.129009	0.725493	-0.666287
CDK4;SMARCA4	0.328764	0.0360682	1.39194
CDK4;SMARCB1	0.502412	-0.692456	1.34169
CDK4;SRC	0.733182	0.211405	-1.04458
CDK4;TOP1	NA	0.742551	0.0421413
CDK4;TSC1	0.101486	-0.364187	0.207901
CDK4;TYMS	-0.637058	0.262048	NA
CDK4;VEGFA	-0.199123	-0.429419	0.863628
CDK4;WEE1	0.14233	NA	NA
CDK4;CDK6	-0.173852	NA	NA
CDK4;HDAC6	-1.34943	-0.806763	0.377519
CDK4;KDM5C	NA	-0.860417	0.482988
CDK4;MET	-0.526539	0.0946475	0.78142
CDK4;MTOR	NA	NA	-0.465461
CDK4;PDGFRA	0.47749	0.142818	NA
CDK4;PIK3CA	-1.08055	-0.117939	0.722126
CDK4;PTEN	-1.23932	0.23417	-0.587637
CDK4;RB1	0.0900256	-0.853567	-1.38695
CDK4;SMO	-0.983112	-0.236491	NA
CDK4;TP53	-0.0445831	-1.14952	-0.0651763
CDK4;KDM6A	-0.337176	-0.176639	0.296299
CDK4;SMAD4	-1.11865	0.678195	-0.509122
CDK4;VHL	-0.848255	NA	NA
CDK6;CDK9	0.65502	NA	NA
CDK6;CDKN1B	-1.04422	NA	NA
CDK6;CDKN2A	-0.163109	NA	NA
CDK6;CHEK1	0.436928	NA	NA
CDK6;CHEK2	-0.113484	NA	NA
CDK6;DHFR	-0.292485	NA	NA
CDK6;EGFR	-1.12975	NA	NA
CDK6;ERBB2	-0.60022	NA	NA
CDK6;FGFR2	-0.412081	NA	NA
CDK6;FGFR3	0.212846	NA	NA
CDK6;FLT3	-0.516143	NA	NA
CDK6;FNTA	0.376398	NA	NA
CDK6;GATA3	0.125671	NA	NA
CDK6;HDAC1	-0.267874	NA	NA
CDK6;HDAC2	-0.0519569	NA	NA
CDK6;HDAC6	-0.127452	NA	NA
CDK6;HSP90AA1	-0.52119	NA	NA
CDK6;IGF1R	0.396941	NA	NA
CDK6;KDM5C	NA	NA	NA
CDK6;KDM6A	0.129425	NA	NA
CDK6;KIT	-0.0923694	NA	NA
CDK6;KMT2D	-0.423021	NA	NA
CDK6;MAP2K1	-0.524872	NA	NA
CDK6;MAP3K1	-1.81913	NA	NA
CDK6;MET	-0.207255	NA	NA
CDK6;MLH1	-0.754867	NA	NA
CDK6;MSH6	-0.34473	NA	NA
CDK6;MTOR	NA	NA	NA
CDK6;NF1	0.149129	NA	NA
CDK6;PARP1	0.398577	NA	NA
CDK6;PBRM1	-0.430611	NA	NA
CDK6;PDGFRA	-0.0070512	NA	NA
CDK6;PIK3CA	-0.34007	NA	NA
CDK6;PIK3R1	-0.390887	NA	NA
CDK6;PRKDC	-0.275731	NA	NA
CDK6;PTEN	0.101901	NA	NA
CDK6;RB1	-0.422819	NA	NA
CDK6;ROR1	-0.822427	NA	NA
CDK6;RPS6KB1	-0.465851	NA	NA
CDK6;RRM2	0.480449	NA	NA
CDK6;RUNX1	-0.750443	NA	NA
CDK6;SETD2	-1.0416	NA	NA
CDK6;SMAD4	0.304159	NA	NA
CDK6;SMARCA4	0.0969352	NA	NA
CDK6;SMARCB1	0.682622	NA	NA
CDK6;SRC	-0.0562362	NA	NA
CDK6;TOP1	NA	NA	NA
CDK6;TSC1	0.0937656	NA	NA
CDK6;VEGFA	-0.0521103	NA	NA
CDK6;VHL	-0.218418	NA	NA
CDK6;WEE1	-0.423949	NA	NA
CDK6;SMO	-0.777881	NA	NA
CDK6;TP53	-0.404538	NA	NA
CDK6;TYMS	-0.159876	NA	NA
CDK6;JAK2	-0.206862	NA	NA
CDK9;CDKN1B	1.12997	NA	NA
CDK9;CDKN2A	0.7777	0.342806	-1.1057
CDK9;CHEK2	0.706249	0.179975	-0.788108
CDK9;DHFR	0.986057	0.791628	-0.892093
CDK9;FGFR2	1.47046	1.44877	1.51709
CDK9;FGFR3	0.42382	0.733415	0.205684
CDK9;FLT3	1.51878	0.210188	0.583672
CDK9;FNTA	1.34619	-0.111009	-1.35771
CDK9;GATA3	0.469087	0.618885	0.39305
CDK9;HDAC1	0.158983	0.239896	0.0473288
CDK9;HDAC2	0.636	1.00315	NA
CDK9;HDAC6	0.63829	0.836779	1.52886
CDK9;HSP90AA1	0.351903	0.548115	0.969499
CDK9;IGF1R	1.89281	1.19741	NA
CDK9;JAK2	0.429803	0.655819	1.35273
CDK9;KDM5C	NA	0.624783	0.641285
CDK9;KMT2D	0.461032	0.553191	1.61255
CDK9;MAP2K1	0.682468	0.290376	0.476677
CDK9;MAP3K1	1.00635	0.487649	0.349807
CDK9;MLH1	0.62391	0.768859	0.498578
CDK9;MSH6	1.20453	1.128	1.37778
CDK9;MTOR	NA	NA	-0.16889
CDK9;PARP1	1.02014	1.12024	1.65709
CDK9;PBRM1	1.23416	0.389151	0.940395
CDK9;PDGFRA	0.865483	0.284495	NA
CDK9;PIK3CA	1.68652	1.10412	1.83439
CDK9;PIK3R1	1.03172	0.727758	0.666782
CDK9;PRKDC	0.520408	0.861502	-0.868977
CDK9;PTEN	0.774107	-1.18855	-1.24648
CDK9;RB1	0.0707761	0.283589	-0.358018
CDK9;ROR1	0.666436	1.39152	NA
CDK9;RPS6KB1	0.586603	0.624151	0.833016
CDK9;RRM2	1.75416	0.688916	-0.431646
CDK9;RUNX1	0.817616	0.704412	-0.290871
CDK9;SETD2	1.01201	1.50145	0.650577
CDK9;SMAD4	0.617262	0.58456	-1.05564
CDK9;SMARCB1	0.863211	0.437631	1.29698
CDK9;SMO	0.633962	0.74177	NA
CDK9;SRC	0.841359	1.15101	1.08558
CDK9;TOP1	NA	-0.435092	-1.21951
CDK9;TP53	-0.218978	0.618301	-0.0100309
CDK9;TSC1	1.23979	0.2704	-0.0531734
CDK9;TYMS	0.600014	0.446992	NA
CDK9;VEGFA	0.726228	0.597148	0.287006
CDK9;VHL	0.872661	NA	NA
CDK9;WEE1	1.72675	NA	NA
CDK9;CHEK1	1.62262	NA	1.14022
CDK9;EGFR	-0.27253	0.420994	NA
CDK9;ERBB2	0.546933	0.943218	NA
CDK9;KDM6A	2.01302	0.621827	0.0886303
CDK9;KIT	0.438726	0.37096	NA
CDK9;MET	0.419389	0.859343	0.923671
CDK9;NF1	1.0222	0.795258	-0.337542
CDK9;SMARCA4	1.45535	1.38719	1.82258
CDKN1B;CDKN2A	-0.328772	NA	NA
CDKN1B;CHEK1	1.45115	NA	NA
CDKN1B;CHEK2	-0.214355	NA	NA
CDKN1B;DHFR	0.727784	NA	NA
CDKN1B;EGFR	-1.12886	NA	NA
CDKN1B;ERBB2	-0.340272	NA	NA
CDKN1B;FGFR2	-0.51019	NA	NA
CDKN1B;FLT3	-0.045111	NA	NA
CDKN1B;FNTA	0.62688	NA	NA
CDKN1B;GATA3	-0.476922	NA	NA
CDKN1B;HDAC1	-0.637546	NA	NA
CDKN1B;HDAC2	-0.720519	NA	NA
CDKN1B;HSP90AA1	-0.966761	NA	NA
CDKN1B;IGF1R	0.316741	NA	NA
CDKN1B;JAK2	-0.981512	NA	NA
CDKN1B;KDM5C	NA	NA	NA
CDKN1B;KDM6A	-0.862376	NA	NA
CDKN1B;KIT	0.349195	NA	NA
CDKN1B;KMT2D	-0.641168	NA	NA
CDKN1B;MAP2K1	-1.19941	NA	NA
CDKN1B;MAP3K1	0.0709564	NA	NA
CDKN1B;MLH1	-0.770882	NA	NA
CDKN1B;MSH6	0.0953932	NA	NA
CDKN1B;NF1	0.453397	NA	NA
CDKN1B;PARP1	-0.484473	NA	NA
CDKN1B;PBRM1	0.631524	NA	NA
CDKN1B;PDGFRA	-0.297556	NA	NA
CDKN1B;PIK3CA	0.117851	NA	NA
CDKN1B;PIK3R1	0.252114	NA	NA
CDKN1B;PTEN	-0.321811	NA	NA
CDKN1B;RB1	-0.779052	NA	NA
CDKN1B;ROR1	-0.121517	NA	NA
CDKN1B;RPS6KB1	-0.776815	NA	NA
CDKN1B;RRM2	0.454414	NA	NA
CDKN1B;RUNX1	-0.762731	NA	NA
CDKN1B;SETD2	-0.671964	NA	NA
CDKN1B;SMARCA4	0.186396	NA	NA
CDKN1B;SMARCB1	-0.299908	NA	NA
CDKN1B;SMO	-0.281225	NA	NA
CDKN1B;SRC	0.906361	NA	NA
CDKN1B;TOP1	NA	NA	NA
CDKN1B;TP53	-0.178506	NA	NA
CDKN1B;TYMS	-0.147421	NA	NA
CDKN1B;VEGFA	0.0217841	NA	NA
CDKN1B;VHL	-0.540414	NA	NA
CDKN1B;WEE1	0.196701	NA	NA
CDKN1B;FGFR3	0.0986003	NA	NA
CDKN1B;HDAC6	-0.401413	NA	NA
CDKN1B;MET	-0.121495	NA	NA
CDKN1B;MTOR	NA	NA	NA
CDKN1B;PRKDC	1.26667	NA	NA
CDKN1B;SMAD4	-0.531	NA	NA
CDKN1B;TSC1	0.187751	NA	NA
CDKN2A;DHFR	0.415825	-0.15847	-1.71299
CDKN2A;EGFR	-0.799665	0.262287	NA
CDKN2A;ERBB2	-0.532721	-0.307885	NA
CDKN2A;FGFR2	0.0399233	-0.575134	-1.35752
CDKN2A;FGFR3	-0.151374	0.288872	0.140822
CDKN2A;FLT3	-0.225202	0.0590475	-1.27411
CDKN2A;FNTA	1.25067	-0.527189	-2.58686
CDKN2A;GATA3	-0.100312	-0.212239	-0.586527
CDKN2A;HDAC1	-0.0518345	0.3351	-1.18063
CDKN2A;HDAC2	-0.569969	-0.0288649	NA
CDKN2A;HDAC6	-0.888555	0.0983782	0.854585
CDKN2A;HSP90AA1	-0.471431	-0.702909	-1.50797
CDKN2A;KDM5C	NA	0.141473	-0.812402
CDKN2A;KDM6A	-0.609395	-0.86151	-0.499711
CDKN2A;KIT	0.18991	-0.344217	NA
CDKN2A;KMT2D	-0.869873	-0.338759	-1.82009
CDKN2A;MAP2K1	-1.0928	0.30874	-1.16138
CDKN2A;MAP3K1	-0.131303	0.168896	-0.712043
CDKN2A;MET	0.00268192	-0.0779309	-0.898155
CDKN2A;MLH1	-0.642888	-0.0373974	0.964548
CDKN2A;MSH6	-0.485265	-0.0376605	-1.67604
CDKN2A;NF1	0.123276	-0.14052	-0.602584
CDKN2A;PARP1	-0.288417	0.234845	0.494899
CDKN2A;PBRM1	-0.0343796	-0.537515	0.430817
CDKN2A;PDGFRA	-0.809279	-0.974145	NA
CDKN2A;PIK3CA	-0.257659	-0.664542	0.8287
CDKN2A;PRKDC	0.283424	0.297529	0.618493
CDKN2A;PTEN	0.503805	-1.26752	-1.43632
CDKN2A;RB1	-0.289462	-0.747631	-0.462028
CDKN2A;ROR1	-0.379604	-0.201707	NA
CDKN2A;RRM2	0.783523	0.302438	1.50689
CDKN2A;RUNX1	0.0156058	-0.59732	0.644214
CDKN2A;SETD2	0.256103	-0.966143	0.606108
CDKN2A;SMAD4	0.42068	0.239931	-0.699139
CDKN2A;SMARCA4	-0.740578	-0.234278	0.468093
CDKN2A;SMARCB1	0.0856808	0.336867	-1.1125
CDKN2A;SMO	0.444276	0.0797803	NA
CDKN2A;SRC	0.0253588	-0.158372	0.351939
CDKN2A;TOP1	NA	0.497527	-0.126645
CDKN2A;TP53	-0.111659	-1.47064	-0.796764
CDKN2A;TSC1	-0.247328	0.133625	0.00854914
CDKN2A;TYMS	-0.386658	-0.811459	NA
CDKN2A;VEGFA	0.118148	-0.738969	-0.655064
CDKN2A;VHL	-0.0382536	NA	NA
CDKN2A;WEE1	-0.716067	NA	NA
CDKN2A;CHEK1	-0.648421	NA	0.955276
CDKN2A;CHEK2	-0.412093	-0.145128	-0.15915
CDKN2A;IGF1R	0.431895	0.397103	NA
CDKN2A;JAK2	-0.189402	0.20216	-1.11694
CDKN2A;MTOR	NA	NA	-1.55382
CDKN2A;PIK3R1	-0.132565	0.731996	-0.411894
CDKN2A;RPS6KB1	-0.0738114	0.0296775	-0.308913
CHEK1;CHEK2	0.532899	NA	-0.310746
CHEK1;DHFR	-0.0327107	NA	1.40098
CHEK1;EGFR	-0.418959	NA	NA
CHEK1;ERBB2	1.17459	NA	NA
CHEK1;FGFR2	0.357159	NA	-0.302162
CHEK1;FGFR3	0.755051	NA	-0.150609
CHEK1;FLT3	1.12466	NA	0.860401
CHEK1;FNTA	1.53793	NA	0.787211
CHEK1;GATA3	-0.0127459	NA	-0.484969
CHEK1;HDAC1	0.0660205	NA	0.827986
CHEK1;HDAC6	0.833513	NA	1.64476
CHEK1;HSP90AA1	0.613662	NA	-0.253073
CHEK1;IGF1R	1.65974	NA	NA
CHEK1;JAK2	-0.757851	NA	1.02736
CHEK1;KDM5C	NA	NA	0.949846
CHEK1;KDM6A	0.676036	NA	0.527299
CHEK1;KMT2D	1.82884	NA	0.964381
CHEK1;MAP2K1	1.08077	NA	2.08524
CHEK1;MAP3K1	0.864453	NA	0.181205
CHEK1;MET	-0.288152	NA	1.67741
CHEK1;MLH1	0.579363	NA	-0.116785
CHEK1;MSH6	-1.09979	NA	1.4758
CHEK1;MTOR	NA	NA	0.909503
CHEK1;NF1	1.63231	NA	-1.09726
CHEK1;PARP1	0.615591	NA	0.696328
CHEK1;PBRM1	0.0443725	NA	-1.87007
CHEK1;PDGFRA	-0.10501	NA	NA
CHEK1;PIK3CA	1.19317	NA	0.967264
CHEK1;PIK3R1	0.572212	NA	1.09224
CHEK1;PRKDC	1.8357	NA	0.320214
CHEK1;PTEN	0.531995	NA	-0.939877
CHEK1;RB1	0.481452	NA	-1.41857
CHEK1;ROR1	0.0681887	NA	NA
CHEK1;RPS6KB1	-0.128053	NA	-0.583988
CHEK1;RRM2	1.39005	NA	0.0334179
CHEK1;SETD2	1.08302	NA	-0.271042
CHEK1;SMARCA4	0.912904	NA	0.920944
CHEK1;SMARCB1	0.992937	NA	-0.105125
CHEK1;SMO	0.693656	NA	NA
CHEK1;SRC	1.2992	NA	0.920202
CHEK1;TOP1	NA	NA	1.30046
CHEK1;TSC1	1.0724	NA	-0.16287
CHEK1;TYMS	-0.138789	NA	NA
CHEK1;VEGFA	1.19549	NA	0.815703
CHEK1;VHL	-0.196505	NA	NA
CHEK1;WEE1	1.51797	NA	NA
CHEK1;KIT	1.23307	NA	NA
CHEK1;SMAD4	0.986523	NA	0.951651
CHEK1;TP53	0.379638	NA	0.4999
CHEK1;HDAC2	0.981959	NA	NA
CHEK1;RUNX1	1.00963	NA	-0.133131
CHEK2;DHFR	-0.100528	-0.233384	-1.48952
CHEK2;EGFR	0.1239	0.281741	NA
CHEK2;ERBB2	0.643069	-0.0510155	NA
CHEK2;FGFR2	0.168014	-0.88599	-1.1775
CHEK2;FGFR3	-0.288765	-0.641785	0.52506
CHEK2;FLT3	0.191659	-0.360901	1.79721
CHEK2;FNTA	0.124107	0.198204	-0.913826
CHEK2;GATA3	-0.345646	-0.428254	-1.13286
CHEK2;HDAC1	-0.0220639	0.146411	-0.567154
CHEK2;HSP90AA1	0.469454	0.44116	0.268044
CHEK2;IGF1R	0.200446	-0.110401	NA
CHEK2;JAK2	0.527061	0.502073	-1.84102
CHEK2;KDM5C	NA	-0.366557	0.560796
CHEK2;KDM6A	-0.146511	0.180471	0.413258
CHEK2;KMT2D	-1.16476	-0.0114451	-0.66146
CHEK2;MAP2K1	-0.0902916	0.101002	-0.328045
CHEK2;MET	0.166112	-1.12182	-0.970633
CHEK2;MLH1	0.430056	-0.126966	0.32117
CHEK2;MTOR	NA	NA	1.73391
CHEK2;NF1	-0.148493	0.470002	-2.41926
CHEK2;PARP1	0.130006	-0.758395	1.37008
CHEK2;PBRM1	-0.0611536	-0.521575	0.936284
CHEK2;PDGFRA	0.583899	1.01697	NA
CHEK2;PIK3R1	0.318868	0.0567077	-0.925432
CHEK2;PRKDC	1.08377	-0.13096	0.254118
CHEK2;PTEN	-0.599388	0.0371803	-2.6092
CHEK2;RB1	-0.411769	-0.748328	-0.252808
CHEK2;ROR1	0.364441	-1.14872	NA
CHEK2;RPS6KB1	0.513924	0.606505	0.506254
CHEK2;RRM2	0.637208	0.25201	-2.23119
CHEK2;RUNX1	0.106017	0.299191	-0.654418
CHEK2;SETD2	-0.0112117	0.354756	1.05021
CHEK2;SMAD4	0.0875514	0.348431	1.26259
CHEK2;SMARCA4	0.00231338	-0.299144	-0.272272
CHEK2;SMARCB1	1.07521	0.0743056	-1.28376
CHEK2;SMO	-0.516411	-0.250984	NA
CHEK2;SRC	-0.246694	-0.16578	-0.436611
CHEK2;TOP1	NA	-0.153191	0.765813
CHEK2;TSC1	0.209524	-0.704179	0.440797
CHEK2;TYMS	-0.346234	0.121251	NA
CHEK2;VHL	-0.19355	NA	NA
CHEK2;WEE1	-0.175719	NA	NA
CHEK2;HDAC2	0.535295	1.34098	NA
CHEK2;HDAC6	-0.266861	-0.384818	-0.824525
CHEK2;KIT	-0.170683	-0.058293	NA
CHEK2;MAP3K1	0.118569	0.349317	-1.36803
CHEK2;MSH6	-0.301146	0.104586	-0.987745
CHEK2;TP53	-0.282865	-1.33902	-0.643443
CHEK2;VEGFA	0.613938	-0.0948553	0.125885
CHEK2;PIK3CA	-0.766803	-0.994201	1.3546
DHFR;EGFR	-0.975144	-0.0696709	NA
DHFR;ERBB2	-0.11658	-0.512547	NA
DHFR;FGFR2	0.00191972	0.291706	-1.3398
DHFR;FGFR3	-0.0475016	0.760152	0.906117
DHFR;FLT3	0.446861	-0.619028	1.40318
DHFR;FNTA	0.832126	0.546686	-0.538066
DHFR;HDAC1	-0.318548	0.416397	-1.64967
DHFR;HDAC2	-0.102882	1.36731	NA
DHFR;HDAC6	0.464682	-0.839555	0.86589
DHFR;HSP90AA1	-0.0846604	0.456803	-1.57152
DHFR;IGF1R	0.611537	0.692615	NA
DHFR;KDM5C	NA	0.591015	0.23866
DHFR;KDM6A	0.712248	-0.161832	0.740616
DHFR;KIT	-0.385372	0.259752	NA
DHFR;KMT2D	0.172157	-0.0443759	-0.00727179
DHFR;MAP3K1	-0.610501	-0.214751	0.219434
DHFR;MLH1	-0.0793619	0.282505	0.657992
DHFR;MSH6	-0.0872012	-0.131472	1.74305
DHFR;MTOR	NA	NA	-0.578358
DHFR;NF1	0.557968	-0.023304	-1.02793
DHFR;PARP1	0.337808	0.41567	-1.48606
DHFR;PBRM1	0.136882	0.2817	-1.31506
DHFR;PDGFRA	0.316813	0.381496	NA
DHFR;PIK3CA	0.501274	0.439217	0.320588
DHFR;PIK3R1	0.289541	0.677116	-0.257051
DHFR;PRKDC	0.693561	-0.342122	-0.935131
DHFR;PTEN	-0.453188	-0.14607	-1.2843
DHFR;RB1	-0.346632	-0.257992	0.694211
DHFR;ROR1	-2.1453	0.216371	NA
DHFR;RPS6KB1	0.786962	0.394993	-0.550165
DHFR;RUNX1	-0.281038	-0.486698	-0.176533
DHFR;SETD2	-0.151895	-0.0608242	0.497743
DHFR;SMARCB1	0.476862	-0.138682	-1.37665
DHFR;SMO	0.504609	-0.0294563	NA
DHFR;SRC	-0.429394	0.347157	0.34334
DHFR;TOP1	NA	0.595756	1.13201
DHFR;TP53	0.0403354	-1.63655	-0.236835
DHFR;TSC1	0.00876608	-0.749762	-0.0533071
DHFR;VEGFA	0.20715	0.136572	-0.271308
DHFR;VHL	0.0521021	NA	NA
DHFR;WEE1	-0.557833	NA	NA
DHFR;GATA3	0.348805	0.26064	0.67881
DHFR;JAK2	0.111117	0.184861	-1.13459
DHFR;MET	-0.14211	-0.102097	0.980829
DHFR;RRM2	0.864446	0.562782	-0.804166
DHFR;SMAD4	0.368483	0.210564	0.488964
DHFR;SMARCA4	0.414916	-0.273365	1.01572
DHFR;TYMS	-1.26391	0.333348	NA
DHFR;MAP2K1	0.475679	-0.590399	-0.314114
EGFR;ERBB2	-0.146135	0.105364	NA
EGFR;FGFR2	-0.740175	-1.63002	NA
EGFR;FLT3	-0.351207	-0.67388	NA
EGFR;FNTA	0.75342	0.0317004	NA
EGFR;GATA3	-0.760914	-0.237611	NA
EGFR;HDAC1	-0.667642	0.113799	NA
EGFR;HDAC6	-0.279681	-0.422497	NA
EGFR;HSP90AA1	-0.534644	-1.15065	NA
EGFR;IGF1R	0.118756	0.618869	NA
EGFR;JAK2	-0.420291	-0.29086	NA
EGFR;KDM5C	NA	-0.176662	NA
EGFR;KDM6A	-1.18288	-0.0425626	NA
EGFR;KIT	-1.55409	1.1182	NA
EGFR;KMT2D	-1.59353	0.0699032	NA
EGFR;MAP2K1	0.294199	0.438748	NA
EGFR;MAP3K1	0.0716816	0.731777	NA
EGFR;MET	-0.692528	-0.338606	NA
EGFR;MLH1	-0.800179	-0.358221	NA
EGFR;MSH6	-1.03127	0.244676	NA
EGFR;NF1	-1.35943	0.456739	NA
EGFR;PARP1	-0.343578	-1.30972	NA
EGFR;PBRM1	-1.37495	-0.781183	NA
EGFR;PDGFRA	-0.215185	1.02788	NA
EGFR;PIK3CA	-0.204856	0.255143	NA
EGFR;PIK3R1	-0.104598	-0.690448	NA
EGFR;RB1	-0.262309	0.926191	NA
EGFR;ROR1	-0.83241	-0.0304765	NA
EGFR;RPS6KB1	-0.678362	0.622219	NA
EGFR;RRM2	-0.401746	0.954187	NA
EGFR;RUNX1	-0.656668	-0.449281	NA
EGFR;SETD2	0.0709414	0.125228	NA
EGFR;SMAD4	-2.04662	0.860092	NA
EGFR;SMARCA4	-0.655023	-0.0260196	NA
EGFR;SMARCB1	0.19918	0.18852	NA
EGFR;SRC	0.0417385	-0.000810887	NA
EGFR;TOP1	NA	-0.648287	NA
EGFR;TP53	-1.01328	-1.40156	NA
EGFR;TSC1	-0.921853	0.164981	NA
EGFR;TYMS	-1.09083	0.379539	NA
EGFR;VEGFA	-0.243955	0.074937	NA
EGFR;VHL	-0.525295	NA	NA
EGFR;WEE1	-0.684285	NA	NA
EGFR;FGFR3	-0.716191	0.067722	NA
EGFR;HDAC2	-0.0843409	0.607142	NA
EGFR;MTOR	NA	NA	NA
EGFR;PTEN	-0.52529	-0.652285	NA
EGFR;SMO	-0.567735	0.366901	NA
ERBB2;FGFR2	-0.308675	-0.247826	NA
ERBB2;FGFR3	0.946763	-1.14275	NA
ERBB2;FLT3	0.339888	-0.0157476	NA
ERBB2;GATA3	-0.299713	0.568995	NA
ERBB2;HDAC2	-1.39626	0.513027	NA
ERBB2;HSP90AA1	-0.912778	0.800732	NA
ERBB2;IGF1R	0.816102	0.607993	NA
ERBB2;JAK2	-0.0711178	0.105817	NA
ERBB2;KDM5C	NA	-0.594937	NA
ERBB2;KDM6A	0.235334	0.0780206	NA
ERBB2;KIT	-0.431309	-0.633019	NA
ERBB2;KMT2D	0.0622754	0.321413	NA
ERBB2;MAP2K1	-0.170979	-0.385832	NA
ERBB2;MAP3K1	-0.467824	-0.379052	NA
ERBB2;MET	-0.433116	-0.533559	NA
ERBB2;MLH1	-1.09984	-0.0184771	NA
ERBB2;MSH6	-0.0604583	0.347469	NA
ERBB2;MTOR	NA	NA	NA
ERBB2;NF1	-0.402093	-0.0910118	NA
ERBB2;PARP1	0.502946	0.0826148	NA
ERBB2;PBRM1	-0.563121	0.573432	NA
ERBB2;PDGFRA	-0.202038	-0.114708	NA
ERBB2;PIK3CA	0.105838	0.156945	NA
ERBB2;PIK3R1	0.162964	0.312334	NA
ERBB2;PRKDC	0.0988414	0.624512	NA
ERBB2;PTEN	-1.00084	0.325585	NA
ERBB2;RB1	-1.40111	-0.286543	NA
ERBB2;ROR1	-0.107103	-0.0451089	NA
ERBB2;RPS6KB1	-0.0174302	0.340437	NA
ERBB2;RUNX1	0.557927	-1.04251	NA
ERBB2;SETD2	0.14728	-0.549646	NA
ERBB2;SMAD4	-0.114109	0.0825877	NA
ERBB2;SMARCB1	-0.300358	0.63772	NA
ERBB2;SMO	-0.490478	-0.467526	NA
ERBB2;SRC	-0.262004	0.880385	NA
ERBB2;TP53	0.272941	-1.01929	NA
ERBB2;TSC1	-1.22668	-0.881481	NA
ERBB2;TYMS	-0.565356	0.199732	NA
ERBB2;VEGFA	1.62267	-0.145425	NA
ERBB2;VHL	-0.789162	NA	NA
ERBB2;WEE1	0.0854773	NA	NA
ERBB2;FNTA	0.0227291	0.427622	NA
ERBB2;HDAC1	-0.418374	-0.724622	NA
ERBB2;HDAC6	0.0163584	0.190444	NA
ERBB2;RRM2	-0.296963	0.778392	NA
ERBB2;SMARCA4	-0.21391	-0.71569	NA
ERBB2;TOP1	NA	0.5178	NA
FGFR2;FGFR3	-0.177038	-0.295362	0.314586
FGFR2;FLT3	0.0349256	-0.149836	0.771356
FGFR2;GATA3	-0.662811	-0.600969	0.448225
FGFR2;HDAC2	0.134791	0.233624	NA
FGFR2;HDAC6	-0.252096	-0.585572	1.24719
FGFR2;HSP90AA1	0.0955444	-0.852716	0.0626164
FGFR2;IGF1R	-0.357742	-0.638026	NA
FGFR2;JAK2	0.245025	-0.120353	-0.10172
FGFR2;KDM5C	NA	-0.125341	0.715752
FGFR2;KDM6A	-0.111479	-0.247924	0.990085
FGFR2;KIT	0.0197561	0.657282	NA
FGFR2;MAP2K1	-1.21247	0.16784	-0.97514
FGFR2;MET	-0.144035	0.36617	-2.12722
FGFR2;MLH1	-0.729977	-0.276903	0.504862
FGFR2;MSH6	0.0310358	-0.929914	-1.12378
FGFR2;MTOR	NA	NA	-1.38909
FGFR2;NF1	-0.0601484	0.689939	-0.98228
FGFR2;PARP1	0.386952	0.46963	-0.521384
FGFR2;PDGFRA	-0.268056	-0.0812248	NA
FGFR2;PIK3CA	-0.960216	-1.07008	0.541577
FGFR2;PIK3R1	-0.745114	-0.0631413	1.09525
FGFR2;PRKDC	-0.0839167	0.720412	0.142407
FGFR2;PTEN	0.24423	-0.648206	-1.61458
FGFR2;RB1	-1.10128	0.0147613	0.0193005
FGFR2;ROR1	-0.371263	-0.367552	NA
FGFR2;RPS6KB1	-0.0425995	-0.332175	0.573709
FGFR2;RRM2	-0.384666	0.104003	0.914917
FGFR2;SETD2	-0.113177	0.14813	0.369835
FGFR2;SMAD4	-0.355136	0.326069	-0.152167
FGFR2;SMARCA4	0.236585	-0.658897	0.483938
FGFR2;SMARCB1	0.972894	-0.722019	-0.651712
FGFR2;SMO	0.469242	-0.197834	NA
FGFR2;SRC	1.03846	0.520298	0.857281
FGFR2;TOP1	NA	-0.304162	1.23852
FGFR2;TP53	-0.121172	-1.18175	-1.36849
FGFR2;TSC1	-0.694656	0.0527481	-1.46228
FGFR2;TYMS	-0.473763	0.0277935	NA
FGFR2;VHL	0.0594064	NA	NA
FGFR2;WEE1	0.986336	NA	NA
FGFR2;FNTA	0.57328	0.387109	0.00772022
FGFR2;KMT2D	-0.55468	-0.582506	-1.76572
FGFR2;MAP3K1	-0.421226	0.514236	0.0987737
FGFR2;PBRM1	0.407353	-0.609449	0.441764
FGFR2;RUNX1	0.208063	-0.57404	0.331957
FGFR2;HDAC1	-0.0348809	0.267947	-0.292259
FGFR2;VEGFA	0.215629	-0.808531	0.668376
FGFR3;FLT3	0.223251	-0.127982	0.0676091
FGFR3;GATA3	-0.310577	0.420935	0.304153
FGFR3;HDAC1	0.268867	-0.392727	-0.0692967
FGFR3;HDAC2	-0.420592	0.535253	NA
FGFR3;HDAC6	-0.438521	0.211082	1.05766
FGFR3;HSP90AA1	-0.728855	-0.436415	-1.56145
FGFR3;IGF1R	0.565056	-0.198119	NA
FGFR3;KDM5C	NA	0.449678	0.50762
FGFR3;KDM6A	-0.265501	0.184754	0.720156
FGFR3;KMT2D	-0.755251	-0.521945	-0.336556
FGFR3;MAP3K1	-0.0569017	0.253912	0.579592
FGFR3;MET	-0.472963	-0.779001	0.329668
FGFR3;MLH1	-0.507543	-0.273463	-0.366038
FGFR3;MTOR	NA	NA	-0.696202
FGFR3;PARP1	-0.067723	-0.100389	0.715796
FGFR3;PBRM1	0.338991	-0.451835	-0.895481
FGFR3;PDGFRA	-0.0375214	-0.443644	NA
FGFR3;PIK3CA	0.557062	-0.583301	-1.31747
FGFR3;PIK3R1	0.182483	0.164516	-0.463454
FGFR3;PRKDC	0.317267	-0.0149434	0.640032
FGFR3;PTEN	-0.994758	-0.987393	0.351216
FGFR3;RB1	0.241527	-0.178019	-1.17944
FGFR3;ROR1	-1.29491	-0.0430668	NA
FGFR3;RPS6KB1	-0.226716	-0.067619	1.17333
FGFR3;RRM2	0.480371	0.0776721	0.242577
FGFR3;RUNX1	0.295376	-0.528174	-1.41734
FGFR3;SETD2	-0.662764	-0.00319541	-0.685818
FGFR3;SMAD4	-0.140028	-0.439702	-0.0774803
FGFR3;SMARCA4	-0.141513	0.389126	-0.147692
FGFR3;SMO	0.268594	-0.26306	NA
FGFR3;TOP1	NA	0.317996	-0.637749
FGFR3;TP53	-0.535898	-0.918357	-0.791751
FGFR3;TYMS	-0.00983404	-0.370202	NA
FGFR3;VEGFA	-0.254656	-0.246891	0.373722
FGFR3;VHL	-0.0851316	NA	NA
FGFR3;WEE1	0.128993	NA	NA
FGFR3;JAK2	0.157905	-0.240752	0.757642
FGFR3;KIT	-0.626572	-1.05369	NA
FGFR3;MAP2K1	-0.000627161	-0.437386	1.57885
FGFR3;MSH6	-0.919652	-0.880424	0.759155
FGFR3;NF1	0.127324	-0.304316	-0.960376
FGFR3;SRC	0.158899	0.266837	-0.323423
FGFR3;TSC1	0.826535	0.233677	-0.601802
FGFR3;FNTA	1.07961	1.46909	0.276444
FGFR3;SMARCB1	-0.153085	-0.946707	-1.1101
FLT3;FNTA	0.794405	-0.082842	-0.123287
FLT3;GATA3	-0.117065	-0.0281142	-0.095935
FLT3;HDAC1	-0.25205	0.0541753	0.167875
FLT3;HDAC6	-0.386026	-1.01412	1.28894
FLT3;HSP90AA1	-1.02463	-0.0406166	0.570681
FLT3;IGF1R	0.603395	0.35023	NA
FLT3;KDM5C	NA	-0.437608	1.32221
FLT3;KIT	-0.812353	0.279093	NA
FLT3;KMT2D	-0.0748027	-0.755194	-0.883499
FLT3;MAP2K1	-0.163502	0.00857666	0.0452623
FLT3;MAP3K1	-0.311296	0.428238	0.237602
FLT3;MET	-0.430082	0.711607	-1.84846
FLT3;MLH1	-0.100236	0.169635	0.0377278
FLT3;MSH6	-0.297106	0.154129	-0.422662
FLT3;MTOR	NA	NA	1.50527
FLT3;NF1	0.0546508	0.22981	-1.91148
FLT3;PARP1	-0.0166514	-0.0063826	-0.518382
FLT3;PDGFRA	1.07565	-0.479916	NA
FLT3;PRKDC	0.0888489	0.346474	1.41243
FLT3;PTEN	-0.584023	0.168945	-0.0543704
FLT3;RB1	-0.287559	-0.0132551	-1.43448
FLT3;ROR1	-1.24095	0.107541	NA
FLT3;RPS6KB1	-0.0498542	0.133067	-0.503378
FLT3;RRM2	0.537203	0.336634	-1.20088
FLT3;RUNX1	-0.323181	0.423553	-0.983631
FLT3;SETD2	0.128768	0.14435	-1.07849
FLT3;SMAD4	-0.398381	-0.0668689	-0.878535
FLT3;SMARCA4	0.403931	0.706126	0.698523
FLT3;SMARCB1	0.368271	-0.702899	0.985783
FLT3;SMO	-0.538787	0.379345	NA
FLT3;SRC	0.404965	-0.0810686	1.1534
FLT3;TOP1	NA	-0.0374055	0.174749
FLT3;TP53	-0.403265	-2.36142	0.942043
FLT3;TSC1	0.353275	0.575491	-1.5687
FLT3;VEGFA	-0.135639	0.000767582	0.329456
FLT3;VHL	-0.447444	NA	NA
FLT3;WEE1	0.335176	NA	NA
FLT3;HDAC2	0.689957	0.899611	NA
FLT3;JAK2	0.439667	-0.00713159	0.430009
FLT3;KDM6A	-0.0616699	-0.184314	0.43528
FLT3;PBRM1	-0.344108	0.269341	-1.33976
FLT3;PIK3CA	0.539063	0.0654937	0.0152028
FLT3;PIK3R1	-0.387475	0.163629	0.247837
FLT3;TYMS	0.208786	-0.975774	NA
FNTA;GATA3	0.434193	0.800237	0.950491
FNTA;HDAC1	-0.462524	0.811051	-1.92278
FNTA;HDAC2	0.247337	0.840363	NA
FNTA;HDAC6	0.817159	0.0223504	0.741079
FNTA;HSP90AA1	-0.175656	0.651343	1.2987
FNTA;IGF1R	0.908189	0.506636	NA
FNTA;JAK2	0.422362	0.916122	-0.307399
FNTA;KDM5C	NA	0.549879	0.548493
FNTA;KDM6A	2.08823	1.51619	-0.046646
FNTA;KIT	-0.69865	0.607023	NA
FNTA;KMT2D	0.814923	0.35804	0.940239
FNTA;MAP2K1	0.290302	0.751703	0.0590884
FNTA;MAP3K1	0.762465	0.277239	0.581953
FNTA;MET	0.0480639	0.403343	0.992617
FNTA;MLH1	0.978705	0.31644	0.251626
FNTA;MSH6	-0.822218	-0.961978	-2.38297
FNTA;MTOR	NA	NA	-0.918684
FNTA;NF1	0.924228	0.355169	-1.85881
FNTA;PARP1	1.82401	0.507243	-0.903123
FNTA;PDGFRA	0.610406	0.22993	NA
FNTA;PIK3CA	0.831445	0.578576	-0.647023
FNTA;PIK3R1	1.17755	0.482542	-0.107743
FNTA;PRKDC	1.68365	0.72493	-0.39354
FNTA;PTEN	1.11043	0.584133	0.29297
FNTA;RPS6KB1	-0.47623	0.716764	-1.05197
FNTA;RRM2	1.76279	0.44436	1.40903
FNTA;RUNX1	0.96774	0.689129	-1.17349
FNTA;SETD2	0.926761	0.380349	-0.718539
FNTA;SMAD4	0.424238	0.607857	-0.785666
FNTA;SMARCA4	-0.513175	-0.269261	-1.27638
FNTA;SMARCB1	0.757185	0.347189	-0.705536
FNTA;SRC	0.350536	0.71889	-0.0598809
FNTA;TOP1	NA	0.612881	0.360301
FNTA;TP53	0.674381	0.571693	0.43581
FNTA;TSC1	1.55001	0.652545	-0.893596
FNTA;TYMS	1.00327	0.197771	NA
FNTA;VEGFA	0.944775	0.138211	0.917842
FNTA;VHL	0.509773	NA	NA
FNTA;WEE1	0.627227	NA	NA
FNTA;PBRM1	-0.192265	0.418567	-0.954487
FNTA;RB1	-0.880029	0.132736	0.424002
FNTA;ROR1	0.207119	0.677478	NA
FNTA;SMO	1.05098	1.17965	NA
GATA3;HDAC1	0.00535937	0.0705678	-1.20751
GATA3;HDAC2	-0.403743	0.662997	NA
GATA3;HDAC6	-0.431251	0.380716	-0.718496
GATA3;HSP90AA1	-1.18189	0.678691	1.02704
GATA3;IGF1R	1.06879	0.826395	NA
GATA3;JAK2	-0.185574	-0.137413	1.46546
GATA3;KDM5C	NA	-1.01721	1.54517
GATA3;KDM6A	-0.249191	-0.821452	0.273405
GATA3;KIT	-0.573202	-0.0493243	NA
GATA3;KMT2D	-0.502663	-0.105869	-1.29946
GATA3;MAP2K1	0.102102	-0.552574	1.04622
GATA3;MAP3K1	0.129957	-0.471573	0.0977526
GATA3;MET	-0.199869	-0.0690243	-0.396347
GATA3;MLH1	0.116147	-0.590174	0.456909
GATA3;MSH6	-0.371908	-0.125705	1.3423
GATA3;MTOR	NA	NA	-0.0655719
GATA3;NF1	-0.254687	0.454201	-0.337456
GATA3;PARP1	-0.449294	-0.169292	0.458511
GATA3;PBRM1	0.326805	-0.563374	-1.3664
GATA3;PDGFRA	-0.207915	0.164569	NA
GATA3;PIK3CA	-0.3639	-0.0593336	0.757555
GATA3;PIK3R1	-0.122453	1.10494	0.138996
GATA3;PRKDC	-0.161737	1.23679	1.11882
GATA3;RB1	-0.325535	-0.672695	0.235082
GATA3;RRM2	0.313525	1.04606	2.38538
GATA3;RUNX1	-0.585853	-0.365825	0.379329
GATA3;SMAD4	0.12374	-0.14819	0.600116
GATA3;SMARCA4	-0.125751	-0.0310304	1.02178
GATA3;SMARCB1	0.427125	-0.103451	-0.385434
GATA3;SRC	-1.13177	0.057408	-1.56823
GATA3;TOP1	NA	0.811156	-0.375
GATA3;TP53	-0.574545	-2.3156	0.481992
GATA3;TSC1	-0.0222811	-0.0968807	0.816001
GATA3;TYMS	-0.128085	0.180266	NA
GATA3;VEGFA	-0.170862	0.372526	0.48287
GATA3;VHL	-0.0527691	NA	NA
GATA3;WEE1	-0.283184	NA	NA
GATA3;PTEN	-0.192773	-0.0631983	-2.14287
GATA3;ROR1	-0.570315	0.283625	NA
GATA3;RPS6KB1	-1.08457	0.32279	-1.15696
GATA3;SETD2	-0.0312685	0.297789	-1.43202
GATA3;SMO	-0.138537	-0.522323	NA
HDAC1;HDAC2	0.448475	0.707262	NA
HDAC1;HDAC6	0.501544	0.421743	2.06917
HDAC1;HSP90AA1	-0.958779	-0.0586279	-1.47756
HDAC1;IGF1R	0.537331	0.803188	NA
HDAC1;JAK2	-0.483612	0.0862451	-0.0842252
HDAC1;KDM5C	NA	-0.377837	0.828509
HDAC1;KDM6A	0.271378	-0.257223	1.18103
HDAC1;KIT	0.204535	-0.55738	NA
HDAC1;KMT2D	-0.600387	0.153644	-0.0874717
HDAC1;MAP2K1	-1.01608	-0.485314	-1.21693
HDAC1;MLH1	-1.06153	-0.0194606	0.78887
HDAC1;MSH6	-0.542039	0.236562	-1.28116
HDAC1;MTOR	NA	NA	0.973149
HDAC1;PARP1	-0.542868	0.500965	-1.06778
HDAC1;PBRM1	0.321007	-0.234884	1.21169
HDAC1;PDGFRA	0.473674	0.446779	NA
HDAC1;PIK3CA	-0.877765	-0.793173	1.1709
HDAC1;PIK3R1	-0.24024	-0.118775	0.840431
HDAC1;PRKDC	0.0169185	1.18583	0.395899
HDAC1;PTEN	-0.642484	-0.59606	-1.18764
HDAC1;ROR1	-1.19561	-0.0737402	NA
HDAC1;RPS6KB1	0.515132	0.305837	0.414123
HDAC1;RRM2	0.0258857	-0.0656582	0.505544
HDAC1;RUNX1	0.145195	-0.160344	0.290426
HDAC1;SETD2	-0.242983	-0.295507	0.838103
HDAC1;SMAD4	-1.68878	-0.315966	-0.0624062
HDAC1;SMARCA4	-0.128379	0.159438	-0.204639
HDAC1;SMARCB1	-0.232649	0.117943	-0.878678
HDAC1;SMO	-0.623318	0.392441	NA
HDAC1;SRC	-0.125461	-0.554179	-0.73087
HDAC1;TP53	-0.796453	-1.01546	-0.540778
HDAC1;TSC1	0.701228	-0.124702	0.0440456
HDAC1;TYMS	-0.389258	-0.119969	NA
HDAC1;VEGFA	-0.303974	-0.35529	0.0400312
HDAC1;VHL	0.161556	NA	NA
HDAC1;WEE1	-0.645869	NA	NA
HDAC1;MAP3K1	-0.750214	0.0453742	0.170535
HDAC1;MET	-0.31976	0.644608	-1.26113
HDAC1;NF1	0.242913	0.0138228	-0.637161
HDAC1;TOP1	NA	-0.602072	0.475016
HDAC1;RB1	-0.725398	-0.514919	1.28066
HDAC2;HDAC6	-0.614568	0.871423	NA
HDAC2;IGF1R	0.285011	0.552291	NA
HDAC2;JAK2	0.730038	0.466852	NA
HDAC2;KDM5C	NA	0.796243	NA
HDAC2;KIT	-0.734192	0.274261	NA
HDAC2;KMT2D	-0.37323	0.48486	NA
HDAC2;MAP2K1	-0.278282	0.868211	NA
HDAC2;MET	-1.12589	0.188295	NA
HDAC2;MLH1	-0.660953	0.727796	NA
HDAC2;MSH6	-0.255484	-0.050146	NA
HDAC2;MTOR	NA	NA	NA
HDAC2;NF1	-0.613809	0.508827	NA
HDAC2;PARP1	0.474631	0.624956	NA
HDAC2;PDGFRA	-0.201798	-0.193008	NA
HDAC2;PIK3R1	0.304093	0.636193	NA
HDAC2;PRKDC	0.246792	0.668902	NA
HDAC2;PTEN	-0.243927	0.533116	NA
HDAC2;RB1	-0.498849	0.665194	NA
HDAC2;RPS6KB1	0.362679	0.817247	NA
HDAC2;RRM2	0.0262921	0.412523	NA
HDAC2;RUNX1	-0.319393	-0.184678	NA
HDAC2;SETD2	0.316533	-0.36083	NA
HDAC2;SMAD4	0.403784	0.471538	NA
HDAC2;SMARCA4	0.0948754	0.515393	NA
HDAC2;SMARCB1	1.03224	0.386499	NA
HDAC2;SMO	0.369908	0.23197	NA
HDAC2;SRC	0.226376	0.55246	NA
HDAC2;TOP1	NA	0.742892	NA
HDAC2;TSC1	0.850396	0.135186	NA
HDAC2;TYMS	-0.23153	0.397846	NA
HDAC2;VEGFA	0.128903	-0.393063	NA
HDAC2;VHL	-0.8709	NA	NA
HDAC2;HSP90AA1	-0.224454	0.349725	NA
HDAC2;KDM6A	-0.568588	-0.0221568	NA
HDAC2;MAP3K1	-0.927714	0.400749	NA
HDAC2;PBRM1	-0.76446	0.682852	NA
HDAC2;PIK3CA	-1.34117	0.409973	NA
HDAC2;TP53	-0.0966184	-0.0210026	NA
HDAC2;WEE1	-0.00867103	NA	NA
HDAC2;ROR1	-1.2356	-0.537066	NA
HDAC6;HSP90AA1	-0.171352	-0.486495	0.904765
HDAC6;IGF1R	0.527996	0.567557	NA
HDAC6;JAK2	-0.599679	0.0403059	1.17447
HDAC6;KDM5C	NA	-0.340004	0.574844
HDAC6;KDM6A	0.50123	0.149863	-0.522871
HDAC6;KMT2D	-0.252276	0.105732	-0.143355
HDAC6;MAP2K1	-1.06776	0.348413	-1.23439
HDAC6;MAP3K1	0.306085	-0.432344	0.059465
HDAC6;MLH1	-0.640616	-0.448951	0.547622
HDAC6;MSH6	-0.117903	-0.0893386	-0.840864
HDAC6;MTOR	NA	NA	0.258947
HDAC6;PARP1	-0.421186	0.648858	1.25286
HDAC6;PBRM1	0.290145	-0.600947	0.90723
HDAC6;PDGFRA	-0.341778	-0.129564	NA
HDAC6;PIK3CA	0.0939063	0.509691	-0.568127
HDAC6;PIK3R1	-0.171145	-0.533315	-1.47401
HDAC6;PRKDC	0.0564137	-0.155848	1.25735
HDAC6;PTEN	0.25777	-0.368095	0.0765352
HDAC6;ROR1	-1.14653	-0.0224907	NA
HDAC6;RPS6KB1	-0.902576	0.607175	-0.499899
HDAC6;RRM2	-0.115234	0.189755	-0.0334565
HDAC6;RUNX1	-0.258875	-0.132327	0.279494
HDAC6;SETD2	1.09105	0.849239	0.631505
HDAC6;SMAD4	-0.162648	0.12536	0.524649
HDAC6;SMARCA4	-0.311137	0.453872	1.14905
HDAC6;SMARCB1	0.966934	-0.345147	-0.594628
HDAC6;SRC	-0.925616	0.835147	0.205476
HDAC6;TOP1	NA	0.0185795	0.913696
HDAC6;TP53	-0.245846	-0.940044	0.478308
HDAC6;TSC1	0.561365	0.758327	-1.53806
HDAC6;TYMS	0.140491	0.572142	NA
HDAC6;VEGFA	-0.497871	0.12988	-0.0812735
HDAC6;VHL	-0.0203728	NA	NA
HDAC6;WEE1	0.300656	NA	NA
HDAC6;KIT	-0.650429	0.3235	NA
HDAC6;MET	-0.316424	0.396525	-0.392754
HDAC6;NF1	-0.237575	0.458277	-0.458977
HDAC6;RB1	-1.23666	0.620581	-1.13235
HDAC6;SMO	-0.053511	0.173061	NA
HSP90AA1;IGF1R	-0.434197	0.761961	NA
HSP90AA1;JAK2	-0.223223	0.188263	-1.12128
HSP90AA1;KDM5C	NA	0.00434732	-0.288219
HSP90AA1;KDM6A	-0.518601	0.0683328	-1.18979
HSP90AA1;KIT	0.46409	-0.037201	NA
HSP90AA1;KMT2D	0.0552786	0.220521	1.50617
HSP90AA1;MAP2K1	-1.04967	-0.358763	-1.58672
HSP90AA1;MAP3K1	0.0349375	-0.105306	-0.0295321
HSP90AA1;MET	-0.673641	-0.254972	1.55436
HSP90AA1;MLH1	-0.0110783	-0.148585	0.567488
HSP90AA1;MSH6	-0.891302	-0.571114	1.42598
HSP90AA1;MTOR	NA	NA	0.651537
HSP90AA1;NF1	-0.870898	-0.135648	-0.612983
HSP90AA1;PARP1	-0.426764	0.665177	1.25051
HSP90AA1;PBRM1	-0.82359	-0.757377	0.437072
HSP90AA1;PIK3CA	-0.462618	0.0645123	0.890589
HSP90AA1;PIK3R1	0.139904	0.313555	0.980108
HSP90AA1;PRKDC	-0.596163	1.20251	-0.257194
HSP90AA1;PTEN	-0.458939	0.514066	0.42561
HSP90AA1;RB1	-1.00226	0.139237	-0.913972
HSP90AA1;ROR1	-0.153251	-0.537069	NA
HSP90AA1;RPS6KB1	-0.786518	0.206662	0.587472
HSP90AA1;RRM2	-0.424188	0.704138	0.533066
HSP90AA1;SETD2	-0.864145	0.336034	-0.925783
HSP90AA1;SMAD4	-1.68302	0.556734	-0.742785
HSP90AA1;SMARCB1	0.0965851	0.386401	-1.35877
HSP90AA1;SMO	-0.746599	0.533608	NA
HSP90AA1;SRC	-0.410754	0.0972769	-1.22137
HSP90AA1;TOP1	NA	0.970354	-0.484191
HSP90AA1;TP53	-0.435388	-1.12155	-1.88959
HSP90AA1;TSC1	-0.0746279	-0.0877488	-0.966099
HSP90AA1;TYMS	-0.392483	0.393117	NA
HSP90AA1;VEGFA	0.634785	-0.0899137	1.2724
HSP90AA1;WEE1	-1.15379	NA	NA
HSP90AA1;PDGFRA	0.0195893	-0.641366	NA
HSP90AA1;RUNX1	-0.212416	-0.150999	-0.0623509
HSP90AA1;SMARCA4	-1.25039	0.150973	-0.99757
HSP90AA1;VHL	-1.00215	NA	NA
IGF1R;JAK2	0.210939	0.148797	NA
IGF1R;KDM5C	NA	-0.601155	NA
IGF1R;KDM6A	0.585294	0.118095	NA
IGF1R;KIT	-0.5792	0.505005	NA
IGF1R;KMT2D	-0.290024	0.613624	NA
IGF1R;MAP2K1	0.450729	0.21512	NA
IGF1R;MLH1	0.0253043	0.219268	NA
IGF1R;MSH6	-0.460521	0.0990784	NA
IGF1R;PARP1	0.704288	0.902819	NA
IGF1R;PBRM1	0.422995	0.816819	NA
IGF1R;PDGFRA	0.786093	-0.0638212	NA
IGF1R;PIK3CA	1.03651	0.0636763	NA
IGF1R;PIK3R1	0.197825	0.233475	NA
IGF1R;PRKDC	0.816998	1.08454	NA
IGF1R;PTEN	-0.0777433	0.689257	NA
IGF1R;RB1	-0.867854	0.286872	NA
IGF1R;ROR1	0.286856	1.41634	NA
IGF1R;RPS6KB1	0.148579	0.337545	NA
IGF1R;RRM2	1.09887	0.682571	NA
IGF1R;SETD2	1.04401	0.232133	NA
IGF1R;SMAD4	0.636137	0.111926	NA
IGF1R;SMARCB1	0.896975	-0.06657	NA
IGF1R;SMO	0.477439	0.31105	NA
IGF1R;SRC	0.428708	0.979212	NA
IGF1R;TOP1	NA	0.936686	NA
IGF1R;TP53	0.27124	0.15912	NA
IGF1R;TSC1	0.403987	0.63521	NA
IGF1R;TYMS	0.277655	0.744136	NA
IGF1R;VEGFA	0.514201	0.265671	NA
IGF1R;VHL	1.23743	NA	NA
IGF1R;WEE1	0.946072	NA	NA
IGF1R;MAP3K1	0.286882	-0.0574828	NA
IGF1R;MET	0.559317	0.570852	NA
IGF1R;MTOR	NA	NA	NA
IGF1R;NF1	0.665666	0.251669	NA
IGF1R;RUNX1	0.858645	0.263418	NA
IGF1R;SMARCA4	0.144548	0.404792	NA
JAK2;KDM5C	NA	-0.273424	0.607036
JAK2;KDM6A	-0.263717	0.354687	0.922844
JAK2;KIT	-0.243457	0.881336	NA
JAK2;KMT2D	-0.14232	0.303562	-0.479329
JAK2;MAP2K1	-0.0783043	0.237545	0.412353
JAK2;MAP3K1	0.248997	0.209291	0.250389
JAK2;MET	-0.152885	0.247875	-0.788334
JAK2;MLH1	-0.614906	0.229074	0.23631
JAK2;MSH6	0.391016	-0.183437	1.29176
JAK2;MTOR	NA	NA	-0.772536
JAK2;NF1	-0.617628	-0.12599	-0.578821
JAK2;PARP1	0.181073	0.448528	-0.309663
JAK2;PBRM1	-1.11833	0.249251	-0.607871
JAK2;PDGFRA	0.107949	0.668478	NA
JAK2;PIK3CA	0.287218	-0.343888	-0.988118
JAK2;PIK3R1	0.193368	0.300665	-0.561881
JAK2;PRKDC	0.176364	0.304357	0.231835
JAK2;PTEN	1.17662	0.228051	-1.35568
JAK2;RB1	-1.61589	0.643872	-0.543312
JAK2;ROR1	-0.511915	0.607594	NA
JAK2;RPS6KB1	0.192823	-0.657928	-0.241132
JAK2;RRM2	0.413409	0.444253	-1.14374
JAK2;RUNX1	0.0644589	-0.412137	-1.12463
JAK2;SETD2	0.467796	-0.08266	0.0358257
JAK2;SMAD4	0.492873	-0.964743	-2.2965
JAK2;SMARCB1	-0.0371436	-0.205273	-0.483704
JAK2;SMO	-0.0574119	0.38408	NA
JAK2;TP53	0.0689393	-0.587395	-0.0745336
JAK2;TSC1	0.699929	0.237408	-1.96195
JAK2;TYMS	-0.203747	-0.15883	NA
JAK2;VEGFA	-0.231335	-0.521359	-1.04448
JAK2;VHL	0.0306799	NA	NA
JAK2;SMARCA4	-0.143022	-0.413988	-0.471941
JAK2;SRC	-0.210049	0.652339	-0.528839
JAK2;TOP1	NA	0.125724	-0.594141
JAK2;WEE1	-0.446966	NA	NA
KDM5C;KDM6A	NA	0.0900842	1.37891
KDM5C;KIT	NA	0.338829	NA
KDM5C;MAP2K1	NA	0.0533226	1.71838
[truncated: 630 more rows]

## Sheet: Shen-Mali.sensitive_recovery
GEMINI score for sensitive recovery interactions (default parameters were used, except for "prior_shape = 5"). Sensitive recovery interactions are defined as gene pairs in which the total effect is greater than the minimum of the individual gene effects, where at least one gene displays a positive control phenotype. NA indicates a gene pair in which neither gene displays a positive control phenot…
	X293T	A549	Hela
ABL1;ADA	NA	NA	1.10522
ABL1;ALK	NA	NA	0.411193
ABL1;ARID1A	NA	NA	0.0906819
ABL1;ARID2	NA	NA	NA
ABL1;ATM	NA	NA	0.55685
ABL1;BCL2	NA	NA	NA
ABL1;BRAF	NA	NA	NA
ABL1;BRCA1	-0.513802	NA	NA
ABL1;BRCA2	-0.187054	NA	NA
ABL1;BRD4	0.635048	NA	NA
ABL1;BTK	NA	NA	NA
ABL1;CASP8	NA	NA	NA
ABL1;CDH1	NA	NA	NA
ABL1;CDK4	NA	NA	NA
ABL1;CDK6	NA	-0.0994866	-0.0350414
ABL1;CDK9	NA	NA	NA
ABL1;CDKN1B	NA	-0.180552	-0.0702239
ABL1;CDKN2A	NA	NA	NA
ABL1;CHEK1	NA	0.644807	NA
ABL1;CHEK2	NA	NA	NA
ABL1;EGFR	NA	NA	-0.368134
ABL1;ERBB2	NA	NA	-0.0881494
ABL1;FGFR2	NA	NA	NA
ABL1;FGFR3	NA	NA	NA
ABL1;FLT3	NA	NA	NA
ABL1;FNTA	NA	NA	NA
ABL1;GATA3	NA	NA	NA
ABL1;HDAC2	NA	NA	0.775771
ABL1;HDAC6	NA	NA	NA
ABL1;HSP90AA1	NA	NA	NA
ABL1;IGF1R	NA	NA	0.524072
ABL1;KDM5C	0.252769	NA	NA
ABL1;KDM6A	NA	NA	NA
ABL1;KIT	NA	NA	1.39382
ABL1;KMT2D	NA	NA	NA
ABL1;MAP2K1	NA	NA	NA
ABL1;MAP3K1	NA	NA	NA
ABL1;MET	NA	NA	NA
ABL1;MLH1	NA	NA	NA
ABL1;MSH6	NA	NA	NA
ABL1;NF1	NA	NA	NA
ABL1;PARP1	NA	NA	NA
ABL1;PBRM1	NA	NA	NA
ABL1;PDGFRA	NA	NA	-0.0209453
ABL1;PIK3CA	NA	NA	NA
ABL1;PIK3R1	NA	NA	NA
ABL1;PRKDC	NA	NA	NA
ABL1;PTEN	NA	NA	NA
ABL1;RB1	NA	NA	NA
ABL1;ROR1	NA	NA	1.43057
ABL1;RPS6KB1	NA	NA	NA
ABL1;RRM2	NA	NA	NA
ABL1;RUNX1	NA	NA	NA
ABL1;SETD2	NA	NA	NA
ABL1;SMARCA4	NA	NA	NA
ABL1;SMARCB1	NA	NA	NA
ABL1;SMO	NA	NA	1.44558
ABL1;SRC	NA	NA	NA
ABL1;TOP1	-0.299265	NA	NA
ABL1;TP53	NA	NA	NA
ABL1;TSC1	NA	NA	NA
ABL1;TYMS	NA	NA	-0.776456
ABL1;VEGFA	NA	NA	NA
ABL1;VHL	NA	-0.590701	-0.949842
ABL1;WEE1	NA	0.627316	1.76347
ABL1;AKT1	NA	NA	NA
ABL1;APC	NA	NA	NA
ABL1;DHFR	NA	NA	NA
ABL1;HDAC1	NA	NA	NA
ABL1;MTOR	-0.0588195	-0.0734945	NA
ABL1;SMAD4	NA	NA	NA
ABL1;JAK2	NA	NA	NA
ADA;AKT1	NA	NA	2.05238
ADA;ALK	NA	NA	-0.245452
ADA;ARID1A	NA	NA	0.156411
ADA;ATM	NA	NA	0.479033
ADA;BRAF	NA	NA	0.286765
ADA;BRCA1	0.176002	NA	0.60739
ADA;BRCA2	-0.442069	NA	0.0634974
ADA;BRD4	0.244099	NA	0.615138
ADA;BTK	NA	NA	0.182173
ADA;CASP8	NA	NA	-1.08566
ADA;CDH1	NA	NA	1.65639
ADA;CDK4	NA	NA	0.173171
ADA;CDK6	NA	0.604887	0.924127
ADA;CDK9	NA	NA	-1.05685
ADA;CDKN1B	NA	0.735902	0.594468
ADA;CDKN2A	NA	NA	1.82847
ADA;CHEK1	NA	-0.537503	-1.93566
ADA;CHEK2	NA	NA	0.775856
ADA;DHFR	NA	NA	-0.443549
ADA;EGFR	NA	NA	0.441482
ADA;ERBB2	NA	NA	0.917548
ADA;FGFR2	NA	NA	2.5248
ADA;FGFR3	NA	NA	0.0761111
ADA;FLT3	NA	NA	1.60196
ADA;HDAC1	NA	NA	1.07763
ADA;HDAC2	NA	NA	1.22778
ADA;HSP90AA1	NA	NA	1.64805
ADA;JAK2	NA	NA	0.601258
ADA;KDM5C	0.666423	NA	0.972501
ADA;KDM6A	NA	NA	0.707105
ADA;KIT	NA	NA	-0.937255
ADA;KMT2D	NA	NA	-0.0670051
ADA;MAP2K1	NA	NA	-0.0799359
ADA;MAP3K1	NA	NA	-0.652651
ADA;MET	NA	NA	1.10285
ADA;MLH1	NA	NA	-0.0923187
ADA;MSH6	NA	NA	1.63734
ADA;MTOR	0.164816	1.15699	1.05729
ADA;NF1	NA	NA	1.47816
ADA;PARP1	NA	NA	1.53479
ADA;PIK3CA	NA	NA	1.1774
ADA;PIK3R1	NA	NA	-0.450195
ADA;PRKDC	NA	NA	1.32409
ADA;PTEN	NA	NA	2.34904
ADA;RB1	NA	NA	1.67688
ADA;ROR1	NA	NA	0.958238
ADA;RRM2	NA	NA	0.0295292
ADA;RUNX1	NA	NA	3.05533
ADA;SETD2	NA	NA	0.952233
ADA;SMAD4	NA	NA	1.63936
ADA;SMARCA4	NA	NA	-0.0611087
ADA;SMARCB1	NA	NA	1.61165
ADA;SMO	NA	NA	-0.102365
ADA;SRC	NA	NA	0.320595
ADA;TOP1	0.297511	NA	0.230124
ADA;TP53	NA	NA	1.091
ADA;TYMS	NA	NA	0.448169
ADA;VEGFA	NA	NA	0.920517
ADA;VHL	NA	-0.577213	-1.75818
ADA;WEE1	NA	1.4494	-0.677433
ADA;APC	NA	NA	1.4354
ADA;ARID2	NA	NA	0.410658
ADA;BCL2	NA	NA	1.35826
ADA;FNTA	NA	NA	-0.991192
ADA;GATA3	NA	NA	1.45014
ADA;HDAC6	NA	NA	1.61574
ADA;IGF1R	NA	NA	-1.85971
ADA;PBRM1	NA	NA	0.75304
ADA;PDGFRA	NA	NA	-1.44023
ADA;TSC1	NA	NA	1.75045
ADA;RPS6KB1	NA	NA	-0.973926
AKT1;ALK	NA	NA	-0.777347
AKT1;APC	NA	NA	NA
AKT1;ARID1A	NA	NA	-0.564888
AKT1;ARID2	NA	NA	NA
AKT1;ATM	NA	NA	0.701189
AKT1;BCL2	NA	NA	NA
AKT1;BRAF	NA	NA	NA
AKT1;BRCA1	-0.137739	NA	NA
AKT1;BRCA2	-0.0165473	NA	NA
AKT1;BRD4	1.54914	NA	NA
AKT1;BTK	NA	NA	NA
AKT1;CASP8	NA	NA	NA
AKT1;CDH1	NA	NA	NA
AKT1;CDK4	NA	NA	NA
AKT1;CDK6	NA	0.542317	2.05225
AKT1;CDK9	NA	NA	NA
AKT1;CDKN1B	NA	0.276744	0.315708
AKT1;CDKN2A	NA	NA	NA
AKT1;CHEK1	NA	1.34234	NA
AKT1;CHEK2	NA	NA	NA
AKT1;DHFR	NA	NA	NA
AKT1;EGFR	NA	NA	1.04923
AKT1;ERBB2	NA	NA	-0.0477683
AKT1;FGFR2	NA	NA	NA
AKT1;FGFR3	NA	NA	NA
AKT1;FLT3	NA	NA	NA
AKT1;FNTA	NA	NA	NA
AKT1;GATA3	NA	NA	NA
AKT1;HDAC1	NA	NA	NA
AKT1;HDAC2	NA	NA	-0.0306679
AKT1;HDAC6	NA	NA	NA
AKT1;HSP90AA1	NA	NA	NA
AKT1;IGF1R	NA	NA	0.36477
AKT1;JAK2	NA	NA	NA
AKT1;KDM5C	0.0429162	NA	NA
AKT1;KDM6A	NA	NA	NA
AKT1;KMT2D	NA	NA	NA
AKT1;MAP2K1	NA	NA	NA
AKT1;MAP3K1	NA	NA	NA
AKT1;MET	NA	NA	NA
AKT1;MLH1	NA	NA	NA
AKT1;MSH6	NA	NA	NA
AKT1;MTOR	-0.13859	0.475881	NA
AKT1;NF1	NA	NA	NA
AKT1;PARP1	NA	NA	NA
AKT1;PBRM1	NA	NA	NA
AKT1;PDGFRA	NA	NA	-0.0927791
AKT1;PIK3CA	NA	NA	NA
AKT1;PIK3R1	NA	NA	NA
AKT1;PRKDC	NA	NA	NA
AKT1;PTEN	NA	NA	NA
AKT1;RB1	NA	NA	NA
AKT1;ROR1	NA	NA	1.55833
AKT1;RPS6KB1	NA	NA	NA
AKT1;RRM2	NA	NA	NA
AKT1;SETD2	NA	NA	NA
AKT1;SMARCA4	NA	NA	NA
AKT1;SMARCB1	NA	NA	NA
AKT1;SMO	NA	NA	-0.606785
AKT1;SRC	NA	NA	NA
AKT1;TOP1	0.0305918	NA	NA
AKT1;TP53	NA	NA	NA
AKT1;TSC1	NA	NA	NA
AKT1;TYMS	NA	NA	-1.33838
AKT1;VHL	NA	-0.61262	-1.10509
AKT1;WEE1	NA	0.901869	0.476532
AKT1;KIT	NA	NA	0.558486
AKT1;RUNX1	NA	NA	NA
AKT1;SMAD4	NA	NA	NA
AKT1;VEGFA	NA	NA	NA
ALK;APC	NA	NA	1.09176
ALK;ARID1A	NA	NA	-1.89104
ALK;ARID2	NA	NA	2.01703
ALK;ATM	NA	NA	0.191331
ALK;BRAF	NA	NA	-0.691595
ALK;BRCA1	-0.136586	NA	0.0619565
ALK;BRCA2	0.516327	NA	1.24174
ALK;BRD4	0.393582	NA	0.225522
ALK;BTK	NA	NA	1.00614
ALK;CASP8	NA	NA	1.14113
ALK;CDH1	NA	NA	-0.583727
ALK;CDK4	NA	NA	1.51506
ALK;CDK9	NA	NA	-0.941554
ALK;CDKN1B	NA	0.17156	0.694942
ALK;CDKN2A	NA	NA	2.77697
ALK;CHEK1	NA	0.445366	-1.71462
ALK;CHEK2	NA	NA	-1.60489
ALK;DHFR	NA	NA	-0.253883
ALK;EGFR	NA	NA	1.81236
ALK;FGFR2	NA	NA	1.60928
ALK;FGFR3	NA	NA	-0.158433
ALK;FLT3	NA	NA	-0.278327
ALK;FNTA	NA	NA	0.693132
ALK;GATA3	NA	NA	0.6152
ALK;HDAC2	NA	NA	0.523497
ALK;HDAC6	NA	NA	-0.484533
ALK;HSP90AA1	NA	NA	0.481417
ALK;IGF1R	NA	NA	-0.17461
ALK;JAK2	NA	NA	-0.317512
ALK;KDM5C	0.908284	NA	1.0433
ALK;KIT	NA	NA	0.076595
ALK;KMT2D	NA	NA	1.33212
ALK;MAP2K1	NA	NA	0.320462
ALK;MAP3K1	NA	NA	-0.0683894
ALK;MET	NA	NA	0.541928
ALK;MLH1	NA	NA	-0.55639
ALK;MSH6	NA	NA	1.17616
ALK;NF1	NA	NA	1.44131
ALK;PARP1	NA	NA	0.196424
ALK;PBRM1	NA	NA	1.24702
ALK;PDGFRA	NA	NA	1.05185
ALK;PIK3CA	NA	NA	0.945025
ALK;PRKDC	NA	NA	-1.16388
ALK;PTEN	NA	NA	1.45457
ALK;ROR1	NA	NA	-0.0991845
ALK;RPS6KB1	NA	NA	-0.242104
ALK;RRM2	NA	NA	0.499599
ALK;RUNX1	NA	NA	2.8289
ALK;SETD2	NA	NA	0.738126
ALK;SMAD4	NA	NA	-2.59354
ALK;SMARCA4	NA	NA	1.27952
ALK;SMARCB1	NA	NA	0.0393593
ALK;SMO	NA	NA	-0.0284824
ALK;SRC	NA	NA	0.53957
ALK;TOP1	-0.542939	NA	0.740449
ALK;TP53	NA	NA	0.838871
ALK;TSC1	NA	NA	-0.960137
ALK;TYMS	NA	NA	0.719077
ALK;VEGFA	NA	NA	-0.813198
ALK;VHL	NA	-0.570622	-1.95786
ALK;WEE1	NA	0.303365	-0.701085
ALK;BCL2	NA	NA	-0.416103
ALK;CDK6	NA	-0.445697	0.143069
ALK;ERBB2	NA	NA	0.156224
ALK;HDAC1	NA	NA	1.25752
ALK;KDM6A	NA	NA	1.1969
ALK;MTOR	-0.463435	-0.884058	-1.09056
ALK;PIK3R1	NA	NA	0.264989
APC;ARID1A	NA	NA	-1.27573
APC;ATM	NA	NA	-0.919349
APC;BCL2	NA	NA	NA
APC;BRAF	NA	NA	NA
APC;BRCA1	0.76908	NA	NA
APC;BRCA2	0.823556	NA	NA
APC;BTK	NA	NA	NA
APC;CASP8	NA	NA	NA
APC;CDH1	NA	NA	NA
APC;CDK4	NA	NA	NA
APC;CDK6	NA	0.329406	1.00635
APC;CDK9	NA	NA	NA
APC;CHEK1	NA	-0.0426386	NA
APC;CHEK2	NA	NA	NA
APC;DHFR	NA	NA	NA
APC;EGFR	NA	NA	0.591765
APC;ERBB2	NA	NA	-0.562943
APC;FGFR2	NA	NA	NA
APC;FGFR3	NA	NA	NA
APC;FLT3	NA	NA	NA
APC;FNTA	NA	NA	NA
APC;GATA3	NA	NA	NA
APC;HDAC6	NA	NA	NA
APC;HSP90AA1	NA	NA	NA
APC;IGF1R	NA	NA	-0.428588
APC;JAK2	NA	NA	NA
APC;KDM5C	0.104939	NA	NA
APC;KDM6A	NA	NA	NA
APC;KIT	NA	NA	-1.07237
APC;KMT2D	NA	NA	NA
APC;MAP2K1	NA	NA	NA
APC;MAP3K1	NA	NA	NA
APC;MET	NA	NA	NA
APC;MLH1	NA	NA	NA
APC;MSH6	NA	NA	NA
APC;MTOR	0.419328	-0.307638	NA
APC;NF1	NA	NA	NA
APC;PARP1	NA	NA	NA
APC;PBRM1	NA	NA	NA
APC;PDGFRA	NA	NA	0.112518
APC;PIK3CA	NA	NA	NA
APC;PIK3R1	NA	NA	NA
APC;PRKDC	NA	NA	NA
APC;PTEN	NA	NA	NA
APC;RB1	NA	NA	NA
APC;ROR1	NA	NA	1.46333
APC;RPS6KB1	NA	NA	NA
APC;RRM2	NA	NA	NA
APC;RUNX1	NA	NA	NA
APC;SETD2	NA	NA	NA
APC;SMAD4	NA	NA	NA
APC;SMARCB1	NA	NA	NA
APC;SMO	NA	NA	-0.591783
APC;TOP1	0.452535	NA	NA
APC;TP53	NA	NA	NA
APC;TSC1	NA	NA	NA
APC;TYMS	NA	NA	0.253312
APC;VEGFA	NA	NA	NA
APC;VHL	NA	-0.720339	-1.99931
APC;ARID2	NA	NA	NA
APC;BRD4	0.2649	NA	NA
APC;CDKN1B	NA	0.684225	1.34912
APC;CDKN2A	NA	NA	NA
APC;HDAC1	NA	NA	NA
APC;HDAC2	NA	NA	-1.3747
APC;SMARCA4	NA	NA	NA
APC;SRC	NA	NA	NA
APC;WEE1	NA	0.980183	-0.192227
ARID1A;ARID2	NA	NA	1.50169
ARID1A;ATM	NA	NA	0.452404
ARID1A;BCL2	NA	NA	2.08741
ARID1A;BRAF	NA	NA	1.44097
ARID1A;BRCA1	-0.931293	NA	0.340895
ARID1A;BRCA2	1.27851	NA	0.971027
ARID1A;BRD4	0.71619	NA	0.838124
ARID1A;CASP8	NA	NA	-0.658909
ARID1A;CDH1	NA	NA	1.48626
ARID1A;CDK4	NA	NA	1.06402
ARID1A;CDK6	NA	0.436864	0.646082
ARID1A;CDK9	NA	NA	-0.813352
ARID1A;CDKN1B	NA	-0.0138226	-0.105225
ARID1A;CDKN2A	NA	NA	1.44893
ARID1A;CHEK1	NA	-0.140108	-0.854305
ARID1A;CHEK2	NA	NA	0.65284
ARID1A;DHFR	NA	NA	0.914469
ARID1A;EGFR	NA	NA	0.136672
ARID1A;ERBB2	NA	NA	0.37193
ARID1A;FGFR2	NA	NA	1.71161
ARID1A;FGFR3	NA	NA	0.68077
ARID1A;FLT3	NA	NA	0.286922
ARID1A;GATA3	NA	NA	1.29546
ARID1A;HDAC1	NA	NA	1.47841
ARID1A;HDAC2	NA	NA	1.03342
ARID1A;HSP90AA1	NA	NA	1.15798
ARID1A;IGF1R	NA	NA	0.80616
ARID1A;JAK2	NA	NA	0.674256
ARID1A;KDM5C	1.65979	NA	-0.84497
ARID1A;KDM6A	NA	NA	-1.19696
ARID1A;KIT	NA	NA	0.426763
ARID1A;KMT2D	NA	NA	-0.2098
ARID1A;MAP2K1	NA	NA	-0.55202
ARID1A;MAP3K1	NA	NA	-0.946691
ARID1A;MET	NA	NA	0.231292
ARID1A;MLH1	NA	NA	1.2268
ARID1A;MSH6	NA	NA	-0.819295
ARID1A;MTOR	-0.698742	1.16666	1.13641
ARID1A;NF1	NA	NA	0.824009
ARID1A;PARP1	NA	NA	0.995249
ARID1A;PBRM1	NA	NA	-0.531538
ARID1A;PIK3CA	NA	NA	1.08885
ARID1A;PIK3R1	NA	NA	0.880677
ARID1A;PRKDC	NA	NA	0.803588
ARID1A;RB1	NA	NA	-1.1304
ARID1A;ROR1	NA	NA	-0.78158
ARID1A;RPS6KB1	NA	NA	-0.635999
ARID1A;RRM2	NA	NA	1.24502
ARID1A;RUNX1	NA	NA	1.56045
ARID1A;SETD2	NA	NA	-0.624536
ARID1A;SMAD4	NA	NA	0.0548467
ARID1A;SMARCA4	NA	NA	-0.512356
ARID1A;SMARCB1	NA	NA	-1.02289
ARID1A;SMO	NA	NA	0.902635
ARID1A;SRC	NA	NA	0.71048
ARID1A;TP53	NA	NA	0.516918
ARID1A;TSC1	NA	NA	2.41979
ARID1A;TYMS	NA	NA	0.788978
ARID1A;VEGFA	NA	NA	0.884805
ARID1A;VHL	NA	-0.620783	-1.7877
ARID1A;WEE1	NA	0.697995	1.06176
ARID1A;BTK	NA	NA	0.859954
ARID1A;FNTA	NA	NA	0.635227
ARID1A;PDGFRA	NA	NA	-0.949181
ARID1A;PTEN	NA	NA	1.60308
ARID1A;TOP1	1.93858	NA	-0.652142
ARID1A;HDAC6	NA	NA	-1.26149
ARID2;ATM	NA	NA	-0.00190588
ARID2;BCL2	NA	NA	NA
ARID2;BRAF	NA	NA	NA
ARID2;BRCA1	-0.374117	NA	NA
ARID2;BRCA2	-0.490587	NA	NA
ARID2;BRD4	-0.0345138	NA	NA
ARID2;BTK	NA	NA	NA
ARID2;CASP8	NA	NA	NA
ARID2;CDH1	NA	NA	NA
ARID2;CDK4	NA	NA	NA
ARID2;CDK6	NA	-0.0415122	-0.266852
ARID2;CDK9	NA	NA	NA
ARID2;CDKN1B	NA	2.67429	0.757408
ARID2;CDKN2A	NA	NA	NA
ARID2;CHEK1	NA	-0.822128	NA
ARID2;CHEK2	NA	NA	NA
ARID2;DHFR	NA	NA	NA
ARID2;ERBB2	NA	NA	0.485413
ARID2;FGFR2	NA	NA	NA
ARID2;FGFR3	NA	NA	NA
ARID2;FLT3	NA	NA	NA
ARID2;FNTA	NA	NA	NA
ARID2;HDAC1	NA	NA	NA
ARID2;HDAC2	NA	NA	0.665146
ARID2;HDAC6	NA	NA	NA
ARID2;HSP90AA1	NA	NA	NA
ARID2;IGF1R	NA	NA	-0.222489
ARID2;JAK2	NA	NA	NA
ARID2;KDM5C	0.416827	NA	NA
ARID2;KDM6A	NA	NA	NA
ARID2;KIT	NA	NA	1.29823
ARID2;KMT2D	NA	NA	NA
ARID2;MAP2K1	NA	NA	NA
ARID2;MET	NA	NA	NA
ARID2;MLH1	NA	NA	NA
ARID2;MTOR	-0.501984	-0.120741	NA
ARID2;PARP1	NA	NA	NA
ARID2;PBRM1	NA	NA	NA
ARID2;PDGFRA	NA	NA	0.942864
ARID2;PIK3CA	NA	NA	NA
ARID2;PIK3R1	NA	NA	NA
ARID2;PRKDC	NA	NA	NA
ARID2;PTEN	NA	NA	NA
ARID2;ROR1	NA	NA	0.814133
ARID2;RPS6KB1	NA	NA	NA
ARID2;RUNX1	NA	NA	NA
ARID2;SETD2	NA	NA	NA
ARID2;SMAD4	NA	NA	NA
ARID2;SMARCA4	NA	NA	NA
ARID2;SMARCB1	NA	NA	NA
ARID2;SMO	NA	NA	-0.0413804
ARID2;SRC	NA	NA	NA
ARID2;TOP1	-0.035416	NA	NA
ARID2;TP53	NA	NA	NA
ARID2;TSC1	NA	NA	NA
ARID2;TYMS	NA	NA	-0.591316
ARID2;VEGFA	NA	NA	NA
ARID2;VHL	NA	0.266363	-0.971549
ARID2;WEE1	NA	0.796465	1.08561
ARID2;EGFR	NA	NA	0.896662
ARID2;GATA3	NA	NA	NA
ARID2;MAP3K1	NA	NA	NA
ARID2;MSH6	NA	NA	NA
ARID2;NF1	NA	NA	NA
ARID2;RB1	NA	NA	NA
ARID2;RRM2	NA	NA	NA
ATM;BCL2	NA	NA	2.26788
ATM;BRAF	NA	NA	0.149446
ATM;BRCA1	-0.256183	NA	0.0289514
ATM;BRCA2	0.634049	NA	-0.259522
ATM;BRD4	-0.349712	NA	0.315138
ATM;BTK	NA	NA	1.33898
ATM;CASP8	NA	NA	0.33224
ATM;CDH1	NA	NA	-0.730745
ATM;CDK4	NA	NA	1.3476
ATM;CDK6	NA	-0.437962	-0.018213
ATM;CDK9	NA	NA	-0.621667
ATM;CDKN1B	NA	-0.424733	0.215081
ATM;CDKN2A	NA	NA	0.257037
ATM;CHEK1	NA	0.130551	0.622324
ATM;CHEK2	NA	NA	-0.556457
ATM;DHFR	NA	NA	-0.465725
ATM;ERBB2	NA	NA	-1.43902
ATM;FGFR2	NA	NA	0.878223
ATM;FGFR3	NA	NA	-0.64662
ATM;FLT3	NA	NA	0.249985
ATM;FNTA	NA	NA	-1.33701
ATM;GATA3	NA	NA	-0.959489
ATM;HDAC1	NA	NA	0.117226
ATM;HDAC2	NA	NA	-0.593578
ATM;HDAC6	NA	NA	0.720418
ATM;HSP90AA1	NA	NA	1.32856
ATM;IGF1R	NA	NA	0.525706
ATM;KDM6A	NA	NA	-0.22726
ATM;KIT	NA	NA	0.36818
ATM;KMT2D	NA	NA	1.4843
ATM;MAP2K1	NA	NA	-0.891195
ATM;MAP3K1	NA	NA	0.0730728
ATM;MET	NA	NA	1.51414
ATM;MLH1	NA	NA	1.85003
ATM;MSH6	NA	NA	0.659904
ATM;MTOR	-1.31534	0.744999	-0.000816037
ATM;NF1	NA	NA	0.705855
ATM;PBRM1	NA	NA	-0.217551
ATM;PDGFRA	NA	NA	0.331032
ATM;PIK3CA	NA	NA	0.168422
ATM;PIK3R1	NA	NA	1.19132
ATM;PRKDC	NA	NA	0.495791
ATM;PTEN	NA	NA	1.91465
ATM;RB1	NA	NA	0.294389
ATM;ROR1	NA	NA	0.199551
ATM;RPS6KB1	NA	NA	1.66196e-06
ATM;RRM2	NA	NA	0.242506
ATM;SETD2	NA	NA	0.43916
ATM;SMAD4	NA	NA	-0.436707
ATM;SMARCA4	NA	NA	0.839551
ATM;SMO	NA	NA	0.341118
ATM;SRC	NA	NA	-0.219787
ATM;TP53	NA	NA	0.975855
ATM;VEGFA	NA	NA	0.734233
ATM;JAK2	NA	NA	-0.269624
ATM;KDM5C	0.775578	NA	-0.289762
ATM;PARP1	NA	NA	0.853855
ATM;RUNX1	NA	NA	1.19217
ATM;SMARCB1	NA	NA	0.573278
ATM;TSC1	NA	NA	1.37698
ATM;TYMS	NA	NA	-0.422941
ATM;VHL	NA	-0.887599	-0.698206
ATM;WEE1	NA	0.393909	0.744459
ATM;EGFR	NA	NA	-0.232072
BCL2;BRCA1	0.224246	NA	NA
BCL2;BRCA2	-0.285575	NA	NA
BCL2;BTK	NA	NA	NA
BCL2;CASP8	NA	NA	NA
BCL2;CDH1	NA	NA	NA
BCL2;CDK4	NA	NA	NA
BCL2;CDK6	NA	-0.364215	0.835949
BCL2;CDK9	NA	NA	NA
BCL2;CDKN1B	NA	0.719316	1.98711
BCL2;CDKN2A	NA	NA	NA
BCL2;CHEK1	NA	-0.0209384	NA
BCL2;CHEK2	NA	NA	NA
BCL2;DHFR	NA	NA	NA
BCL2;ERBB2	NA	NA	-0.293203
BCL2;FGFR3	NA	NA	NA
BCL2;GATA3	NA	NA	NA
BCL2;HDAC1	NA	NA	NA
BCL2;HDAC2	NA	NA	-0.282986
BCL2;HDAC6	NA	NA	NA
BCL2;HSP90AA1	NA	NA	NA
BCL2;IGF1R	NA	NA	1.05169
BCL2;JAK2	NA	NA	NA
BCL2;KDM5C	-0.0720323	NA	NA
BCL2;KDM6A	NA	NA	NA
BCL2;KIT	NA	NA	1.36555
BCL2;KMT2D	NA	NA	NA
BCL2;MAP2K1	NA	NA	NA
BCL2;MAP3K1	NA	NA	NA
BCL2;MET	NA	NA	NA
BCL2;MLH1	NA	NA	NA
BCL2;MSH6	NA	NA	NA
BCL2;MTOR	0.557581	1.03699	NA
BCL2;NF1	NA	NA	NA
BCL2;PARP1	NA	NA	NA
BCL2;PDGFRA	NA	NA	0.32728
BCL2;PIK3CA	NA	NA	NA
BCL2;RB1	NA	NA	NA
BCL2;ROR1	NA	NA	1.11479
BCL2;RPS6KB1	NA	NA	NA
BCL2;RRM2	NA	NA	NA
BCL2;RUNX1	NA	NA	NA
BCL2;SETD2	NA	NA	NA
BCL2;SMAD4	NA	NA	NA
BCL2;SMARCA4	NA	NA	NA
BCL2;SMARCB1	NA	NA	NA
BCL2;SMO	NA	NA	-0.218233
BCL2;SRC	NA	NA	NA
BCL2;TOP1	0.515271	NA	NA
BCL2;TP53	NA	NA	NA
BCL2;TSC1	NA	NA	NA
BCL2;TYMS	NA	NA	0.337849
BCL2;VEGFA	NA	NA	NA
BCL2;VHL	NA	-0.322176	-0.541827
BCL2;WEE1	NA	1.49754	-0.0463097
BCL2;BRAF	NA	NA	NA
BCL2;BRD4	0.26672	NA	NA
BCL2;EGFR	NA	NA	1.67948
BCL2;FLT3	NA	NA	NA
BCL2;FNTA	NA	NA	NA
BCL2;PBRM1	NA	NA	NA
BCL2;PIK3R1	NA	NA	NA
BCL2;PRKDC	NA	NA	NA
BCL2;PTEN	NA	NA	NA
BCL2;FGFR2	NA	NA	NA
BRAF;BRD4	0.097561	NA	NA
BRAF;BTK	NA	NA	NA
BRAF;CASP8	NA	NA	NA
BRAF;CDH1	NA	NA	NA
BRAF;CDK4	NA	NA	NA
BRAF;CDK6	NA	0.703218	0.680869
BRAF;CDK9	NA	NA	NA
BRAF;CDKN1B	NA	-0.226696	-0.971459
BRAF;CDKN2A	NA	NA	NA
BRAF;CHEK2	NA	NA	NA
BRAF;DHFR	NA	NA	NA
BRAF;ERBB2	NA	NA	-0.0738006
BRAF;FGFR2	NA	NA	NA
BRAF;FNTA	NA	NA	NA
BRAF;GATA3	NA	NA	NA
BRAF;HDAC1	NA	NA	NA
BRAF;HDAC2	NA	NA	0.949541
BRAF;HDAC6	NA	NA	NA
BRAF;HSP90AA1	NA	NA	NA
BRAF;IGF1R	NA	NA	-0.614323
BRAF;JAK2	NA	NA	NA
BRAF;KDM5C	0.84944	NA	NA
BRAF;KDM6A	NA	NA	NA
BRAF;KIT	NA	NA	-0.0316266
BRAF;KMT2D	NA	NA	NA
BRAF;MAP3K1	NA	NA	NA
BRAF;MET	NA	NA	NA
BRAF;MLH1	NA	NA	NA
BRAF;MSH6	NA	NA	NA
BRAF;MTOR	0.591756	0.602512	NA
BRAF;NF1	NA	NA	NA
BRAF;PARP1	NA	NA	NA
BRAF;PBRM1	NA	NA	NA
BRAF;PDGFRA	NA	NA	-0.382132
BRAF;PIK3CA	NA	NA	NA
BRAF;PRKDC	NA	NA	NA
BRAF;PTEN	NA	NA	NA
BRAF;RB1	NA	NA	NA
BRAF;ROR1	NA	NA	1.04251
BRAF;RPS6KB1	NA	NA	NA
BRAF;RRM2	NA	NA	NA
BRAF;RUNX1	NA	NA	NA
BRAF;SMARCA4	NA	NA	NA
BRAF;SMARCB1	NA	NA	NA
BRAF;SMO	NA	NA	0.667783
BRAF;SRC	NA	NA	NA
BRAF;TOP1	1.39653	NA	NA
BRAF;TP53	NA	NA	NA
BRAF;TSC1	NA	NA	NA
BRAF;TYMS	NA	NA	0.311823
BRAF;VEGFA	NA	NA	NA
BRAF;WEE1	NA	1.35583	0.88757
BRAF;BRCA1	0.769735	NA	NA
BRAF;BRCA2	0.848271	NA	NA
BRAF;CHEK1	NA	-0.252978	NA
BRAF;EGFR	NA	NA	-0.387236
BRAF;FGFR3	NA	NA	NA
BRAF;FLT3	NA	NA	NA
BRAF;MAP2K1	NA	NA	NA
BRAF;PIK3R1	NA	NA	NA
BRAF;SETD2	NA	NA	NA
BRAF;VHL	NA	-0.941241	-0.918175
BRAF;SMAD4	NA	NA	NA
BRCA1;BRCA2	0.84425	NA	NA
BRCA1;BRD4	-1.79266	NA	NA
BRCA1;CDH1	-0.103857	NA	NA
BRCA1;CDK4	0.318847	NA	NA
BRCA1;CDK6	-0.541696	-0.278027	0.660199
BRCA1;CDKN1B	-0.349396	-1.01807	-0.734644
BRCA1;CDKN2A	0.716265	NA	NA
BRCA1;CHEK1	-1.28721	-1.07049	NA
BRCA1;CHEK2	-0.082743	NA	NA
BRCA1;DHFR	-0.577154	NA	NA
BRCA1;EGFR	0.170952	NA	0.548515
BRCA1;ERBB2	0.0465048	NA	-0.492673
BRCA1;FGFR2	0.287605	NA	NA
BRCA1;FGFR3	-0.532873	NA	NA
BRCA1;FLT3	-1.10454	NA	NA
BRCA1;FNTA	0.185211	NA	NA
BRCA1;GATA3	-0.475517	NA	NA
BRCA1;HDAC1	-0.122392	NA	NA
BRCA1;HDAC2	-0.0860326	NA	0.0615064
BRCA1;HDAC6	-0.381629	NA	NA
BRCA1;HSP90AA1	-0.241201	NA	NA
BRCA1;IGF1R	-1.12256	NA	-0.165049
BRCA1;JAK2	-0.26697	NA	NA
BRCA1;KDM5C	0.233821	NA	NA
BRCA1;KDM6A	-0.188883	NA	NA
BRCA1;KIT	-0.0328268	NA	-0.210712
BRCA1;MAP2K1	-0.100148	NA	NA
BRCA1;MAP3K1	0.774938	NA	NA
BRCA1;MET	0.413254	NA	NA
BRCA1;MSH6	-0.504048	NA	NA
BRCA1;MTOR	-0.681468	-1.34019	NA
BRCA1;NF1	-0.451593	NA	NA
BRCA1;PARP1	-0.559893	NA	NA
BRCA1;PBRM1	-0.874852	NA	NA
BRCA1;PIK3CA	-0.920313	NA	NA
BRCA1;PIK3R1	-0.451231	NA	NA
BRCA1;PRKDC	-0.472056	NA	NA
BRCA1;PTEN	0.538624	NA	NA
BRCA1;RB1	1.21199	NA	NA
BRCA1;ROR1	0.812818	NA	0.79386
BRCA1;RRM2	-0.0362689	NA	NA
BRCA1;RUNX1	-0.504965	NA	NA
BRCA1;SETD2	-0.628227	NA	NA
BRCA1;SMAD4	-0.530242	NA	NA
BRCA1;SMARCB1	0.246842	NA	NA
BRCA1;SMO	-0.389828	NA	0.0063535
BRCA1;SRC	-0.718518	NA	NA
BRCA1;TOP1	-0.365871	NA	NA
BRCA1;TP53	-0.140761	NA	NA
BRCA1;TSC1	-0.176321	NA	NA
BRCA1;TYMS	-0.670974	NA	0.867802
BRCA1;VEGFA	-0.697566	NA	NA
BRCA1;VHL	-0.444398	0.14347	-1.22184
BRCA1;WEE1	-1.07903	0.217931	0.0963928
BRCA1;BTK	-0.347982	NA	NA
BRCA1;CASP8	2.04539	NA	NA
BRCA1;CDK9	-1.02663	NA	NA
BRCA1;MLH1	0.796892	NA	NA
BRCA1;PDGFRA	-0.939259	NA	-0.783095
BRCA1;KMT2D	0.347823	NA	NA
BRCA1;RPS6KB1	0.226638	NA	NA
BRCA1;SMARCA4	-0.405643	NA	NA
BRCA2;BRD4	0.123469	NA	NA
BRCA2;BTK	0.761764	NA	NA
BRCA2;CASP8	-0.838995	NA	NA
BRCA2;CDH1	0.0660789	NA	NA
BRCA2;CDK4	1.18003	NA	NA
BRCA2;CDK6	0.138269	-0.586428	0.340663
BRCA2;CDK9	-0.952009	NA	NA
BRCA2;CDKN1B	0.559934	-0.457992	-0.465588
BRCA2;CDKN2A	0.466938	NA	NA
BRCA2;CHEK1	-0.98883	0.208829	NA
BRCA2;CHEK2	-0.30429	NA	NA
BRCA2;DHFR	-0.609256	NA	NA
BRCA2;ERBB2	-0.00344388	NA	0.49256
BRCA2;FGFR2	0.457203	NA	NA
BRCA2;FGFR3	-0.560558	NA	NA
BRCA2;FLT3	-0.236505	NA	NA
BRCA2;FNTA	-1.33996	NA	NA
BRCA2;GATA3	0.0965376	NA	NA
BRCA2;HDAC1	0.135174	NA	NA
BRCA2;HDAC6	-0.534414	NA	NA
BRCA2;HSP90AA1	1.3684	NA	NA
BRCA2;JAK2	0.655476	NA	NA
BRCA2;KDM5C	-0.866759	NA	NA
BRCA2;KDM6A	-0.0701367	NA	NA
BRCA2;KMT2D	-0.310452	NA	NA
BRCA2;MAP2K1	-0.0587718	NA	NA
BRCA2;MAP3K1	0.651345	NA	NA
BRCA2;MET	0.144635	NA	NA
BRCA2;MLH1	0.42025	NA	NA
BRCA2;MSH6	-0.201237	NA	NA
BRCA2;MTOR	0.318619	-0.220398	NA
BRCA2;NF1	-1.4582	NA	NA
BRCA2;PARP1	-0.710304	NA	NA
BRCA2;PBRM1	-0.353726	NA	NA
BRCA2;PDGFRA	0.473111	NA	-2.10441
BRCA2;PIK3R1	0.037482	NA	NA
BRCA2;PRKDC	-0.681021	NA	NA
BRCA2;PTEN	0.0704007	NA	NA
BRCA2;RB1	1.08787	NA	NA
BRCA2;ROR1	-0.466118	NA	-0.646223
BRCA2;RPS6KB1	0.189278	NA	NA
BRCA2;RRM2	0.716119	NA	NA
BRCA2;SETD2	-0.139142	NA	NA
BRCA2;SMARCB1	-1.11479	NA	NA
BRCA2;SMO	-0.271418	NA	0.732485
BRCA2;SRC	0.00594025	NA	NA
BRCA2;TOP1	0.614092	NA	NA
BRCA2;TSC1	0.0395807	NA	NA
BRCA2;TYMS	0.0757564	NA	1.6631
BRCA2;VEGFA	-0.218221	NA	NA
BRCA2;VHL	0.220289	-0.98834	0.0643033
BRCA2;WEE1	-0.464038	0.261191	-0.821599
BRCA2;EGFR	0.779985	NA	0.513568
BRCA2;HDAC2	-0.299635	NA	1.09901
BRCA2;IGF1R	-0.810981	NA	0.220088
BRCA2;KIT	-0.00725943	NA	0.912718
BRCA2;PIK3CA	0.578866	NA	NA
BRCA2;RUNX1	-0.652019	NA	NA
BRCA2;SMAD4	2.02711	NA	NA
BRCA2;SMARCA4	-0.360884	NA	NA
BRCA2;TP53	0.409435	NA	NA
BRD4;BTK	0.00238696	NA	NA
BRD4;CASP8	0.710815	NA	NA
BRD4;CDH1	1.36618	NA	NA
BRD4;CDK4	0.161504	NA	NA
BRD4;CDK9	-0.924539	NA	NA
BRD4;CDKN1B	0.7404	-0.0973346	1.06981
BRD4;CDKN2A	-0.17699	NA	NA
BRD4;CHEK1	-1.34659	-0.388233	NA
BRD4;CHEK2	-0.410024	NA	NA
BRD4;DHFR	-0.678521	NA	NA
BRD4;EGFR	0.116693	NA	-0.715062
BRD4;ERBB2	-0.514552	NA	1.25003
BRD4;FGFR2	0.0297328	NA	NA
BRD4;FGFR3	0.212992	NA	NA
BRD4;FLT3	-0.099264	NA	NA
BRD4;GATA3	0.448647	NA	NA
BRD4;HDAC1	-0.128485	NA	NA
BRD4;HDAC2	0.271345	NA	1.02734
BRD4;HDAC6	0.0267343	NA	NA
BRD4;HSP90AA1	0.0163783	NA	NA
BRD4;IGF1R	-0.631868	NA	1.1024
BRD4;JAK2	1.23729	NA	NA
BRD4;KDM5C	0.228451	NA	NA
BRD4;KDM6A	-0.0364944	NA	NA
BRD4;KIT	1.42769	NA	0.531914
BRD4;KMT2D	0.703598	NA	NA
BRD4;MAP2K1	0.353697	NA	NA
BRD4;MAP3K1	0.584453	NA	NA
BRD4;MSH6	0.39832	NA	NA
BRD4;MTOR	-0.255683	-0.186647	NA
BRD4;NF1	-0.577119	NA	NA
BRD4;PARP1	0.653139	NA	NA
BRD4;PBRM1	-0.698491	NA	NA
BRD4;PDGFRA	-0.228148	NA	0.226404
BRD4;PIK3CA	1.16867	NA	NA
BRD4;PIK3R1	-0.116424	NA	NA
BRD4;PRKDC	0.309379	NA	NA
BRD4;PTEN	0.0460001	NA	NA
BRD4;RB1	0.350282	NA	NA
BRD4;ROR1	1.11664	NA	1.13302
BRD4;RPS6KB1	0.478337	NA	NA
BRD4;RRM2	0.77788	NA	NA
BRD4;SETD2	0.189038	NA	NA
BRD4;SMAD4	1.10948	NA	NA
BRD4;SMARCA4	-0.347838	NA	NA
BRD4;SMARCB1	0.229009	NA	NA
BRD4;SMO	0.118658	NA	-0.972781
BRD4;SRC	0.164987	NA	NA
BRD4;TOP1	-0.571121	NA	NA
BRD4;TP53	0.657223	NA	NA
BRD4;TSC1	-0.232644	NA	NA
BRD4;TYMS	-0.469458	NA	-1.71365
BRD4;VEGFA	-0.274166	NA	NA
BRD4;VHL	0.502715	-1.33747	0.669951
BRD4;WEE1	0.604587	-0.507079	0.820219
BRD4;CDK6	0.37625	0.554385	1.28564
BRD4;FNTA	-0.326702	NA	NA
BRD4;MET	0.914563	NA	NA
BRD4;MLH1	0.160083	NA	NA
BRD4;RUNX1	-0.448506	NA	NA
BTK;CASP8	NA	NA	NA
BTK;CDH1	NA	NA	NA
BTK;CDK4	NA	NA	NA
BTK;CDK6	NA	0.309253	1.08252
BTK;CDK9	NA	NA	NA
BTK;CDKN1B	NA	1.30541	0.959404
BTK;CHEK1	NA	0.869661	NA
BTK;DHFR	NA	NA	NA
BTK;EGFR	NA	NA	1.12755
BTK;ERBB2	NA	NA	-1.03488
BTK;FLT3	NA	NA	NA
BTK;FNTA	NA	NA	NA
BTK;GATA3	NA	NA	NA
BTK;HDAC1	NA	NA	NA
BTK;HDAC2	NA	NA	-0.585531
BTK;HDAC6	NA	NA	NA
BTK;HSP90AA1	NA	NA	NA
BTK;IGF1R	NA	NA	1.75254
BTK;JAK2	NA	NA	NA
BTK;KDM5C	-0.114361	NA	NA
BTK;KDM6A	NA	NA	NA
BTK;KIT	NA	NA	1.00095
BTK;KMT2D	NA	NA	NA
BTK;MAP2K1	NA	NA	NA
BTK;MAP3K1	NA	NA	NA
BTK;MET	NA	NA	NA
BTK;MLH1	NA	NA	NA
BTK;MSH6	NA	NA	NA
BTK;MTOR	0.228638	1.56014	NA
BTK;PARP1	NA	NA	NA
BTK;PBRM1	NA	NA	NA
BTK;PDGFRA	NA	NA	-0.772334
BTK;PIK3CA	NA	NA	NA
BTK;PIK3R1	NA	NA	NA
BTK;PRKDC	NA	NA	NA
BTK;PTEN	NA	NA	NA
BTK;RB1	NA	NA	NA
BTK;ROR1	NA	NA	1.70546
BTK;RPS6KB1	NA	NA	NA
BTK;RRM2	NA	NA	NA
BTK;RUNX1	NA	NA	NA
BTK;SETD2	NA	NA	NA
BTK;SMAD4	NA	NA	NA
BTK;SMARCA4	NA	NA	NA
BTK;SMARCB1	NA	NA	NA
BTK;SMO	NA	NA	0.536144
BTK;SRC	NA	NA	NA
BTK;TOP1	-1.20658	NA	NA
BTK;TP53	NA	NA	NA
BTK;TSC1	NA	NA	NA
BTK;TYMS	NA	NA	0.562321
BTK;VEGFA	NA	NA	NA
BTK;VHL	NA	0.221145	-1.54304
BTK;WEE1	NA	0.759826	0.64419
BTK;CDKN2A	NA	NA	NA
BTK;CHEK2	NA	NA	NA
BTK;FGFR2	NA	NA	NA
BTK;FGFR3	NA	NA	NA
BTK;NF1	NA	NA	NA
CASP8;CDH1	NA	NA	NA
CASP8;CDK4	NA	NA	NA
CASP8;CDK6	NA	0.0494421	0.619665
CASP8;CDK9	NA	NA	NA
CASP8;CDKN1B	NA	-0.18938	-0.616615
CASP8;CDKN2A	NA	NA	NA
CASP8;CHEK1	NA	-0.487681	NA
CASP8;CHEK2	NA	NA	NA
CASP8;DHFR	NA	NA	NA
CASP8;EGFR	NA	NA	0.833337
CASP8;FGFR3	NA	NA	NA
CASP8;FLT3	NA	NA	NA
CASP8;FNTA	NA	NA	NA
CASP8;GATA3	NA	NA	NA
CASP8;HDAC1	NA	NA	NA
CASP8;HDAC2	NA	NA	-0.430999
CASP8;HDAC6	NA	NA	NA
CASP8;HSP90AA1	NA	NA	NA
CASP8;IGF1R	NA	NA	0.442724
CASP8;JAK2	NA	NA	NA
CASP8;KDM5C	1.17023	NA	NA
CASP8;KDM6A	NA	NA	NA
CASP8;KIT	NA	NA	0.00269215
CASP8;KMT2D	NA	NA	NA
CASP8;MAP2K1	NA	NA	NA
CASP8;MET	NA	NA	NA
CASP8;MLH1	NA	NA	NA
CASP8;NF1	NA	NA	NA
CASP8;PARP1	NA	NA	NA
CASP8;PBRM1	NA	NA	NA
CASP8;PIK3CA	NA	NA	NA
CASP8;PRKDC	NA	NA	NA
CASP8;RB1	NA	NA	NA
CASP8;ROR1	NA	NA	1.35889
CASP8;RPS6KB1	NA	NA	NA
CASP8;RRM2	NA	NA	NA
CASP8;RUNX1	NA	NA	NA
CASP8;SMAD4	NA	NA	NA
CASP8;SMARCA4	NA	NA	NA
CASP8;SMARCB1	NA	NA	NA
CASP8;SMO	NA	NA	0.521516
CASP8;SRC	NA	NA	NA
CASP8;TOP1	0.938728	NA	NA
CASP8;TP53	NA	NA	NA
CASP8;TSC1	NA	NA	NA
CASP8;TYMS	NA	NA	0.162151
CASP8;VEGFA	NA	NA	NA
CASP8;FGFR2	NA	NA	NA
CASP8;MAP3K1	NA	NA	NA
CASP8;MSH6	NA	NA	NA
CASP8;MTOR	-0.513791	-0.214913	NA
CASP8;PDGFRA	NA	NA	0.580235
CASP8;PIK3R1	NA	NA	NA
CASP8;PTEN	NA	NA	NA
CASP8;SETD2	NA	NA	NA
CASP8;VHL	NA	-0.66447	-1.61252
CASP8;WEE1	NA	1.10191	0.602775
CASP8;ERBB2	NA	NA	-0.441429
CDH1;CDK4	NA	NA	NA
CDH1;CDK6	NA	1.19992	-0.0103953
CDH1;CDK9	NA	NA	NA
CDH1;CDKN1B	NA	-0.0233962	0.913212
CDH1;CDKN2A	NA	NA	NA
CDH1;CHEK1	NA	-0.195749	NA
CDH1;CHEK2	NA	NA	NA
CDH1;DHFR	NA	NA	NA
CDH1;EGFR	NA	NA	2.0201
CDH1;ERBB2	NA	NA	-1.61956
CDH1;FGFR2	NA	NA	NA
CDH1;FGFR3	NA	NA	NA
CDH1;FLT3	NA	NA	NA
CDH1;GATA3	NA	NA	NA
CDH1;HDAC2	NA	NA	0.160435
CDH1;HDAC6	NA	NA	NA
CDH1;HSP90AA1	NA	NA	NA
CDH1;IGF1R	NA	NA	-0.858561
CDH1;JAK2	NA	NA	NA
CDH1;KDM5C	0.444666	NA	NA
CDH1;KIT	NA	NA	-1.09336
CDH1;KMT2D	NA	NA	NA
CDH1;MAP2K1	NA	NA	NA
CDH1;MAP3K1	NA	NA	NA
CDH1;MET	NA	NA	NA
CDH1;MLH1	NA	NA	NA
CDH1;MSH6	NA	NA	NA
CDH1;MTOR	0.882831	0.620239	NA
CDH1;NF1	NA	NA	NA
CDH1;PARP1	NA	NA	NA
CDH1;PBRM1	NA	NA	NA
CDH1;PDGFRA	NA	NA	-0.641906
CDH1;PIK3CA	NA	NA	NA
CDH1;PIK3R1	NA	NA	NA
CDH1;PRKDC	NA	NA	NA
CDH1;PTEN	NA	NA	NA
CDH1;RB1	NA	NA	NA
CDH1;RRM2	NA	NA	NA
CDH1;RUNX1	NA	NA	NA
CDH1;SETD2	NA	NA	NA
CDH1;SMAD4	NA	NA	NA
CDH1;SMARCA4	NA	NA	NA
CDH1;SMARCB1	NA	NA	NA
CDH1;SMO	NA	NA	1.13118
CDH1;SRC	NA	NA	NA
CDH1;TOP1	1.12743	NA	NA
CDH1;TP53	NA	NA	NA
CDH1;TSC1	NA	NA	NA
CDH1;TYMS	NA	NA	0.503563
CDH1;VEGFA	NA	NA	NA
CDH1;VHL	NA	-0.760687	-0.289431
CDH1;WEE1	NA	0.620755	-0.358331
CDH1;FNTA	NA	NA	NA
CDH1;HDAC1	NA	NA	NA
CDH1;KDM6A	NA	NA	NA
CDH1;ROR1	NA	NA	0.250503
CDH1;RPS6KB1	NA	NA	NA
CDK4;CDK9	NA	NA	NA
CDK4;CDKN1B	NA	2.1369	1.95504
CDK4;CDKN2A	NA	NA	NA
CDK4;CHEK1	NA	0.0138615	NA
CDK4;CHEK2	NA	NA	NA
CDK4;DHFR	NA	NA	NA
CDK4;EGFR	NA	NA	1.54495
CDK4;ERBB2	NA	NA	0.0386517
CDK4;FGFR2	NA	NA	NA
CDK4;FGFR3	NA	NA	NA
CDK4;FLT3	NA	NA	NA
CDK4;FNTA	NA	NA	NA
CDK4;GATA3	NA	NA	NA
CDK4;HDAC1	NA	NA	NA
CDK4;HDAC2	NA	NA	1.33744
CDK4;HSP90AA1	NA	NA	NA
CDK4;IGF1R	NA	NA	1.55988
CDK4;JAK2	NA	NA	NA
CDK4;KIT	NA	NA	1.70277
CDK4;KMT2D	NA	NA	NA
CDK4;MAP2K1	NA	NA	NA
CDK4;MAP3K1	NA	NA	NA
CDK4;MLH1	NA	NA	NA
CDK4;MSH6	NA	NA	NA
CDK4;NF1	NA	NA	NA
CDK4;PARP1	NA	NA	NA
CDK4;PBRM1	NA	NA	NA
CDK4;PIK3R1	NA	NA	NA
CDK4;PRKDC	NA	NA	NA
CDK4;ROR1	NA	NA	1.95736
CDK4;RPS6KB1	NA	NA	NA
CDK4;RRM2	NA	NA	NA
CDK4;RUNX1	NA	NA	NA
CDK4;SETD2	NA	NA	NA
CDK4;SMARCA4	NA	NA	NA
CDK4;SMARCB1	NA	NA	NA
CDK4;SRC	NA	NA	NA
CDK4;TOP1	-0.259972	NA	NA
CDK4;TSC1	NA	NA	NA
CDK4;TYMS	NA	NA	2.12554
CDK4;VEGFA	NA	NA	NA
CDK4;WEE1	NA	1.15881	1.44269
CDK4;CDK6	NA	-0.081081	-0.0362697
CDK4;HDAC6	NA	NA	NA
CDK4;KDM5C	0.211402	NA	NA
CDK4;MET	NA	NA	NA
CDK4;MTOR	-0.132829	0.0255625	NA
CDK4;PDGFRA	NA	NA	0.379633
CDK4;PIK3CA	NA	NA	NA
CDK4;PTEN	NA	NA	NA
CDK4;RB1	NA	NA	NA
CDK4;SMO	NA	NA	1.99781
CDK4;TP53	NA	NA	NA
CDK4;KDM6A	NA	NA	NA
CDK4;SMAD4	NA	NA	NA
CDK4;VHL	NA	-1.06573	-1.38933
CDK6;CDK9	NA	-0.363011	-0.295566
CDK6;CDKN1B	NA	0.438639	1.09873
CDK6;CDKN2A	NA	-0.0808343	0.747741
CDK6;CHEK1	NA	-1.03854	0.353118
CDK6;CHEK2	NA	-0.593161	-0.16743
CDK6;DHFR	NA	0.49815	1.00652
CDK6;EGFR	NA	-0.163781	0.0540996
CDK6;ERBB2	NA	-0.456422	0.498314
CDK6;FGFR2	NA	0.229437	-0.988518
CDK6;FGFR3	NA	-0.779868	0.455484
CDK6;FLT3	NA	0.915089	1.32061
CDK6;FNTA	NA	-0.906904	0.623241
CDK6;GATA3	NA	0.583852	0.754633
CDK6;HDAC1	NA	0.581772	-0.632756
CDK6;HDAC2	NA	-0.119113	0.403367
CDK6;HDAC6	NA	-0.11745	0.622167
CDK6;HSP90AA1	NA	-0.704752	0.971045
CDK6;IGF1R	NA	-0.55932	-0.933472
CDK6;KDM5C	-0.202542	0.206321	0.378947
CDK6;KDM6A	NA	0.997465	-0.418024
CDK6;KIT	NA	0.598347	1.06663
CDK6;KMT2D	NA	0.244507	0.505039
CDK6;MAP2K1	NA	0.29905	0.459754
CDK6;MAP3K1	NA	-0.416909	1.89148
CDK6;MET	NA	0.569012	-0.546675
CDK6;MLH1	NA	-0.352622	1.28317
CDK6;MSH6	NA	-0.339244	0.573533
CDK6;MTOR	0.76928	-0.094104	-0.0797816
CDK6;NF1	NA	-0.00994229	1.39902
CDK6;PARP1	NA	0.230679	-0.151898
CDK6;PBRM1	NA	0.784057	1.45362
CDK6;PDGFRA	NA	0.687628	-0.822422
CDK6;PIK3CA	NA	0.595157	1.27276
CDK6;PIK3R1	NA	0.39248	1.31667
CDK6;PRKDC	NA	-0.413318	0.593861
CDK6;PTEN	NA	0.108802	2.84084
CDK6;RB1	NA	0.777451	1.34713
CDK6;ROR1	NA	-0.169967	-0.188936
CDK6;RPS6KB1	NA	-0.58162	-0.279408
CDK6;RRM2	NA	0.801847	1.33119
CDK6;RUNX1	NA	-0.558619	2.15716
CDK6;SETD2	NA	0.412251	1.0557
CDK6;SMAD4	NA	0.364204	0.570926
CDK6;SMARCA4	NA	-0.022098	0.12265
CDK6;SMARCB1	NA	1.33502	-0.427889
CDK6;SRC	NA	-0.649532	-0.630929
CDK6;TOP1	-0.217916	-0.679906	-0.229331
CDK6;TSC1	NA	0.378312	-0.469345
CDK6;VEGFA	NA	0.683524	1.40598
CDK6;VHL	NA	-1.48514	-1.06112
CDK6;WEE1	NA	0.128707	0.446204
CDK6;SMO	NA	0.147571	0.94506
CDK6;TP53	NA	2.48275	0.377161
CDK6;TYMS	NA	-0.241696	-0.35307
CDK6;JAK2	NA	0.0190213	1.05387
CDK9;CDKN1B	NA	-0.635421	0.0133724
CDK9;CDKN2A	NA	NA	NA
CDK9;CHEK2	NA	NA	NA
CDK9;DHFR	NA	NA	NA
CDK9;FGFR2	NA	NA	NA
CDK9;FGFR3	NA	NA	NA
CDK9;FLT3	NA	NA	NA
CDK9;FNTA	NA	NA	NA
CDK9;GATA3	NA	NA	NA
CDK9;HDAC1	NA	NA	NA
CDK9;HDAC2	NA	NA	1.27097
CDK9;HDAC6	NA	NA	NA
CDK9;HSP90AA1	NA	NA	NA
CDK9;IGF1R	NA	NA	-0.120082
CDK9;JAK2	NA	NA	NA
CDK9;KDM5C	-0.931341	NA	NA
CDK9;KMT2D	NA	NA	NA
CDK9;MAP2K1	NA	NA	NA
CDK9;MAP3K1	NA	NA	NA
CDK9;MLH1	NA	NA	NA
CDK9;MSH6	NA	NA	NA
CDK9;MTOR	-0.555484	-0.63297	NA
CDK9;PARP1	NA	NA	NA
CDK9;PBRM1	NA	NA	NA
CDK9;PDGFRA	NA	NA	-0.939347
CDK9;PIK3CA	NA	NA	NA
CDK9;PIK3R1	NA	NA	NA
CDK9;PRKDC	NA	NA	NA
CDK9;PTEN	NA	NA	NA
CDK9;RB1	NA	NA	NA
CDK9;ROR1	NA	NA	-0.179773
CDK9;RPS6KB1	NA	NA	NA
CDK9;RRM2	NA	NA	NA
CDK9;RUNX1	NA	NA	NA
CDK9;SETD2	NA	NA	NA
CDK9;SMAD4	NA	NA	NA
CDK9;SMARCB1	NA	NA	NA
CDK9;SMO	NA	NA	-1.01468
CDK9;SRC	NA	NA	NA
CDK9;TOP1	-0.86422	NA	NA
CDK9;TP53	NA	NA	NA
CDK9;TSC1	NA	NA	NA
CDK9;TYMS	NA	NA	-1.3463
CDK9;VEGFA	NA	NA	NA
CDK9;VHL	NA	-1.02371	-1.22373
CDK9;WEE1	NA	-0.948631	-1.11065
CDK9;CHEK1	NA	-0.581038	NA
CDK9;EGFR	NA	NA	-0.871922
CDK9;ERBB2	NA	NA	-1.06622
CDK9;KDM6A	NA	NA	NA
CDK9;KIT	NA	NA	-1.7903
CDK9;MET	NA	NA	NA
CDK9;NF1	NA	NA	NA
CDK9;SMARCA4	NA	NA	NA
CDKN1B;CDKN2A	NA	-0.373516	1.72895
CDKN1B;CHEK1	NA	-0.20764	0.950756
CDKN1B;CHEK2	NA	0.619461	0.676075
CDKN1B;DHFR	NA	-0.358264	0.517204
CDKN1B;EGFR	NA	0.968039	1.20002
CDKN1B;ERBB2	NA	-0.484257	0.00424695
CDKN1B;FGFR2	NA	-0.0674196	0.204134
CDKN1B;FLT3	NA	0.619117	0.936156
CDKN1B;FNTA	NA	-0.44877	0.122289
CDKN1B;GATA3	NA	0.70856	0.539571
CDKN1B;HDAC1	NA	0.271893	0.683737
CDKN1B;HDAC2	NA	-0.680144	0.152208
CDKN1B;HSP90AA1	NA	-0.465847	1.95556
CDKN1B;IGF1R	NA	-0.574087	1.11268
CDKN1B;JAK2	NA	-0.495697	1.16602
CDKN1B;KDM5C	-0.360364	0.705447	1.10403
CDKN1B;KDM6A	NA	-0.294641	1.65893
CDKN1B;KIT	NA	-0.288875	0.352525
CDKN1B;KMT2D	NA	-0.226062	0.621721
CDKN1B;MAP2K1	NA	0.197602	0.561246
CDKN1B;MAP3K1	NA	-0.471118	1.68392
CDKN1B;MLH1	NA	-0.196313	1.04455
CDKN1B;MSH6	NA	1.49245	0.251038
CDKN1B;NF1	NA	-0.356289	0.583393
CDKN1B;PARP1	NA	-1.23065	-0.533693
CDKN1B;PBRM1	NA	-0.000107755	0.998695
CDKN1B;PDGFRA	NA	-0.490078	0.115204
CDKN1B;PIK3CA	NA	-0.91029	1.02314
CDKN1B;PIK3R1	NA	-0.156081	1.48605
CDKN1B;PTEN	NA	-0.678739	0.319813
CDKN1B;RB1	NA	0.093417	2.09216
CDKN1B;ROR1	NA	0.613004	1.0694
CDKN1B;RPS6KB1	NA	-0.407096	-0.336895
CDKN1B;RRM2	NA	0.42396	1.83057
CDKN1B;RUNX1	NA	-0.0436311	1.12164
CDKN1B;SETD2	NA	-0.189632	0.144956
CDKN1B;SMARCA4	NA	0.822286	1.17735
CDKN1B;SMARCB1	NA	0.389893	1.32682
CDKN1B;SMO	NA	-0.359746	0.87807
CDKN1B;SRC	NA	-0.48034	-0.227041
CDKN1B;TOP1	-0.269538	-0.919431	-0.871086
CDKN1B;TP53	NA	1.76247	1.06412
CDKN1B;TYMS	NA	0.27977	-0.143788
CDKN1B;VEGFA	NA	0.597336	1.6824
CDKN1B;VHL	NA	-1.51582	0.409049
CDKN1B;WEE1	NA	0.159795	0.270662
CDKN1B;FGFR3	NA	0.37178	-0.690027
CDKN1B;HDAC6	NA	-1.174	1.78436
CDKN1B;MET	NA	0.404668	-1.30584
CDKN1B;MTOR	-0.586687	0.988112	-0.17205
CDKN1B;PRKDC	NA	0.0742683	0.370534
CDKN1B;SMAD4	NA	-0.211964	0.812828
CDKN1B;TSC1	NA	0.949867	1.72899
CDKN2A;DHFR	NA	NA	NA
CDKN2A;EGFR	NA	NA	-0.0438629
CDKN2A;ERBB2	NA	NA	1.78143
CDKN2A;FGFR2	NA	NA	NA
CDKN2A;FGFR3	NA	NA	NA
CDKN2A;FLT3	NA	NA	NA
CDKN2A;FNTA	NA	NA	NA
CDKN2A;GATA3	NA	NA	NA
CDKN2A;HDAC1	NA	NA	NA
CDKN2A;HDAC2	NA	NA	1.5842
CDKN2A;HDAC6	NA	NA	NA
CDKN2A;HSP90AA1	NA	NA	NA
CDKN2A;KDM5C	0.0425729	NA	NA
CDKN2A;KDM6A	NA	NA	NA
CDKN2A;KIT	NA	NA	0.956456
CDKN2A;KMT2D	NA	NA	NA
CDKN2A;MAP2K1	NA	NA	NA
CDKN2A;MAP3K1	NA	NA	NA
CDKN2A;MET	NA	NA	NA
CDKN2A;MLH1	NA	NA	NA
CDKN2A;MSH6	NA	NA	NA
CDKN2A;NF1	NA	NA	NA
CDKN2A;PARP1	NA	NA	NA
CDKN2A;PBRM1	NA	NA	NA
CDKN2A;PDGFRA	NA	NA	1.61733
CDKN2A;PIK3CA	NA	NA	NA
CDKN2A;PRKDC	NA	NA	NA
CDKN2A;PTEN	NA	NA	NA
CDKN2A;RB1	NA	NA	NA
CDKN2A;ROR1	NA	NA	0.390561
CDKN2A;RRM2	NA	NA	NA
CDKN2A;RUNX1	NA	NA	NA
CDKN2A;SETD2	NA	NA	NA
CDKN2A;SMAD4	NA	NA	NA
CDKN2A;SMARCA4	NA	NA	NA
CDKN2A;SMARCB1	NA	NA	NA
CDKN2A;SMO	NA	NA	1.03659
CDKN2A;SRC	NA	NA	NA
CDKN2A;TOP1	0.385472	NA	NA
CDKN2A;TP53	NA	NA	NA
CDKN2A;TSC1	NA	NA	NA
CDKN2A;TYMS	NA	NA	1.70841
CDKN2A;VEGFA	NA	NA	NA
CDKN2A;VHL	NA	-0.369918	0.667725
CDKN2A;WEE1	NA	0.288423	1.80466
CDKN2A;CHEK1	NA	0.832954	NA
CDKN2A;CHEK2	NA	NA	NA
CDKN2A;IGF1R	NA	NA	0.980146
CDKN2A;JAK2	NA	NA	NA
CDKN2A;MTOR	-0.23988	-0.364307	NA
CDKN2A;PIK3R1	NA	NA	NA
CDKN2A;RPS6KB1	NA	NA	NA
CHEK1;CHEK2	NA	-0.397981	NA
CHEK1;DHFR	NA	-0.0577505	NA
[truncated: 1,326 more rows]

## Sheet: Big Papi.strong
GEMINI score and FDR for strong interactions (default parameters were used, except for "pc_gene = EEF2"). Strong interactions are defined as gene pairs in which the magnitude of the combination effect is greater than the individual effects. This could include lethality and recovery interactions. The strongest interactions have the highest scores.
[truncated: 379 more rows]

[truncated: 5 more sheets: Big Papi.sensitive_lethality, Big Papi.sensitive_recovery, Horlbeck.strong, Horlbeck.sensitive_lethality, Horlbeck.sensitive_recovery]
